# Supplementary material for: Declining genetic diversity of European honeybees along the twentieth century
Source: Sci Rep. 2020 Jun 29;10:10520. doi: 10.1038/s41598-020-67370-2 (PMC7324561; doi:10.1038/s41598-020-67370-2)
Supplement: Supplementary file 2 — Supplementary Table S1 [file 41598_2020_67370_MOESM2_ESM.xlsx]

## Sheet: Ark1
Supplementary Table S1 – List of sampling localities, with collection year and geographical coordinates, and group assignments (subset) as mentioned in the text. N.A. - Not Available.
SampleID	Country	Collection year	Lineage	Latitude	Longitude	Subset	Age
AT1954	Austria	1954	M	N.A.	N.A.		Historic
AT1971	Austria	1971	C	47.4	9.9	C2hist	Historic
BG1961a	Belgium	1961	C	43.8	25.9	C2hist	Historic
HR1974	Croatia	1974		45.3	14.4		Historic
SRR957082	Croatia	2013	C	44.55	14.8833	Cmod	Contemporary
SRR957083	Croatia	2013	C	44.55	14.8833	Cmod	Contemporary
SRR957084	Croatia	2013	C	44.3666	15.2666		Contemporary
SRR957085	Croatia	2013	C	44.4333	15.2		Contemporary
DK2013	Denmark	2013	C	55.7	12.5		Contemporary
EN1935	England	1935	M	51.5	-0.3		Historic
EN1946	England	1946	M	51.8	-0.7		Historic
EN1961b	England	1961	M	51.5	0.1		Historic
FR1955	France	1955	M	45.5	3	MhistN	Historic
FR1984b	France	1984	M	45.3	3.2		Historic
SRR957080	Germany	2013	C	51.2333	6.7833		Contemporary
SRR957081	Germany	2013	C	51.2333	6.7833		Contemporary
IT1878a	Italy	1878	C	40.8	14.2		Historic
IT1964	Italy	1964	C	45.8	8.8		Historic
IT1976a	Italy	1976	C	37.4	14.4	C1hist	Historic
IT1976b	Italy	1976		37.4	14.4		Historic
JO1978b	Jordan	1978	O	32.0875	35.5944	O	Historic
JO1978c	Jordan	1978	O	32.0875	35.5944	O	Historic
JO1978j	Jordan	1978		N.A.	N.A.		Historic
SRR957065	Kingdom of Saudi Arabia	2013	Y	24.65	46.7666	Y	Contemporary
SRR957067	Kingdom of Saudi Arabia	2013	Y	24.65	46.7666	Y	Contemporary
SRR957069	Kingdom of Saudi Arabia	2013	Y	24.65	46.7666	Y	Contemporary
SRR957070	Kingdom of Saudi Arabia	2013	Y	24.65	46.7666	Y	Contemporary
SRR957071	Kingdom of Saudi Arabia	2013	Y	24.65	46.7666		Contemporary
Lbxxxxb	Lebanon	N.A.	O	33.9	35.5	O	Historic
LU1937a	Luxembourg	1937	M	49.9	6.1		Historic
MT1980a	Malta	1980	C	35.8	14.5	C1hist	Historic
MT1980c	Malta	1980	C	36	14.3	C1hist	Historic
MT1980d	Malta	1980	C	36.1	14.2	C1hist	Historic
MT1981	Malta	1981	C	36.1	14.2	C2hist	Historic
NL1957	Netherlands	1957	M	51.5	5.6		Historic
NL1968	Netherlands	1968	M	52.6	4.6		Historic
NL1993b	Netherlands	1993		N.A.	N.A.		Historic
NL1998	Netherlands	1998	M	52.5	6		Historic
NL1999	Netherlands	1999	M	N.A.	N.A.		Historic
SRR957058	Poland	2013	M	53.4333	23.2833	MmodPO	Contemporary
SRR957059	Poland	2013	M	53.9	23.2166	MmodPO	Contemporary
SRR957060	Poland	2013	M	53.9	23.2166		Contemporary
SRR957089	Poland	2013	M	53.8461	19.6102	MmodPO	Contemporary
SRR957090	Poland	2013	M	53.4333	23.2833	MmodPO	Contemporary
PT1967b	Portugal	1967	M	41.2	-8.6		Historic
PT1984	Portugal	1984	M	40.3	-8.4		Historic
PT1985	Portugal	1985	M	39.2	-9.2		Historic
SC1917a	Scotland	1917	M	55.9	-3.2	MhistN	Historic
SC1917b	Scotland	1917	M	56.5	-3	MhistN	Historic
SC1917c	Scotland	1917	M	N.A.	N.A.	MhistN	Historic
SRR957086	Slovenia	2013	C	46.05	14.5	Cmod	Contemporary
SRR957087	Slovenia	2013	C	46.05	14.5	Cmod	Contemporary
SRR957075	South Africa	2013	A	-32	27	A	Contemporary
SRR957077	South Africa	2013	A	-25.85	25.6333	A	Contemporary
SRR957078	South Africa	2013	A	-28.7419	24.7719	A	Contemporary
SRR957091	South Africa	2013	A	-25.85	25.6333	A	Contemporary
SRR957092	South Africa	2013	A	-33.9252	18.4238		Contemporary
SRR957093	South Africa	2013	A	-28	27		Contemporary
SRR957094	South Africa	2013	A	-25.85	25.6333		Contemporary
SRR957095	South Africa	2013	A	-25.85	25.6333		Contemporary
SRR957096	South Africa	2013	A	-32.8494	27.438		Contemporary
ES1960a	Spain	1960	M	36.5	-5	MhistS	Historic
ES1973b	Spain	1973	M	38.5	-0.2	MhistS	Historic
ES1973c	Spain	1973	M	38.5	-0.2	MhistS	Historic
ES1973d	Spain	1973	M	38.5	-0.2		Historic
ES1973e	Spain	1973	M	38.5	-0.2	MhistS	Historic
SRR957061	Spain	2013	M	37.8833	-4.7666	Mmod	Contemporary
SRR957062	Spain	2013	M	37.9861	-1.1302	Mmod	Contemporary
SRR957063	Spain	2013	M	37.9861	-1.1302	Mmod	Contemporary
SRR957064	Spain	2013	M	37.8833	-4.7666	Mmod	Contemporary
SE1961a	Sweden	1961	M	57.8	14		Historic
SE1961b	Sweden	1961	M	57.8	14		Historic
SE1961c	Sweden	1961	M	57.8	14		Historic
SE1961d	Sweden	1961	M	57.8	14		Historic
CH1984	Switzerland	1984	C	52	4.3	C2hist	Historic
CH1986a	Switzerland	1986		45.9	8.9		Historic
CH1986b	Switzerland	1986	C	45.9	8.9		Historic
SRR957072	Yemen	2013	Y	15.35	44.2		Contemporary
SRR957073	Yemen	2013	Y	15.35	44.2		Contemporary
SRR957074	Yemen	2013	Y	15.35	44.2		Contemporary
