# Supplementary material for: Declining genetic diversity of European honeybees along the twentieth century
Source: Sci Rep. 2020 Jun 29;10:10520. doi: 10.1038/s41598-020-67370-2 (PMC7324561; doi:10.1038/s41598-020-67370-2)
Supplement: Supplementary file 3 — Supplementary Table S2 [file 41598_2020_67370_MOESM3_ESM.xlsx]

## Sheet: Selected
Supplementary Table S2 – List of probes designed for the target capture of Apis mellifera, including group membership in the Amel4.5 genome assembly, and probe start.
Probe name	Fragment (Group:start-end)	Group	start-end	Probe start
Group1.1:45149-45343_0	Group1.1:45149-45343	Group1.1	45149-45343	0
Group1.1:45149-45343_29	Group1.1:45149-45343	Group1.1	45149-45343	29
Group1.1:45149-45343_58	Group1.1:45149-45343	Group1.1	45149-45343	58
Group1.1:45149-45343_87	Group1.1:45149-45343	Group1.1	45149-45343	87
Group1.1:45149-45343_115	Group1.1:45149-45343	Group1.1	45149-45343	115
Group1.1:79852-79932_0	Group1.1:79852-79932	Group1.1	79852-79932	0
Group1.1:79852-79932_1	Group1.1:79852-79932	Group1.1	79852-79932	1
Group1.1:155240-155458_0	Group1.1:155240-155458	Group1.1	155240-155458	0
Group1.1:155240-155458_28	Group1.1:155240-155458	Group1.1	155240-155458	28
Group1.1:155240-155458_56	Group1.1:155240-155458	Group1.1	155240-155458	56
Group1.1:155240-155458_84	Group1.1:155240-155458	Group1.1	155240-155458	84
Group1.1:155240-155458_112	Group1.1:155240-155458	Group1.1	155240-155458	112
Group1.1:155240-155458_139	Group1.1:155240-155458	Group1.1	155240-155458	139
Group1.1:222772-223005_0	Group1.1:222772-223005	Group1.1	222772-223005	0
Group1.1:222772-223005_26	Group1.1:222772-223005	Group1.1	222772-223005	26
Group1.1:222772-223005_52	Group1.1:222772-223005	Group1.1	222772-223005	52
Group1.1:222772-223005_78	Group1.1:222772-223005	Group1.1	222772-223005	78
Group1.1:222772-223005_104	Group1.1:222772-223005	Group1.1	222772-223005	104
Group1.1:222772-223005_130	Group1.1:222772-223005	Group1.1	222772-223005	130
Group1.1:222772-223005_154	Group1.1:222772-223005	Group1.1	222772-223005	154
Group1.1:323501-324025_0	Group1.1:323501-324025	Group1.1	323501-324025	0
Group1.1:323501-324025_28	Group1.1:323501-324025	Group1.1	323501-324025	28
Group1.1:323501-324025_56	Group1.1:323501-324025	Group1.1	323501-324025	56
Group1.1:323501-324025_84	Group1.1:323501-324025	Group1.1	323501-324025	84
Group1.1:323501-324025_112	Group1.1:323501-324025	Group1.1	323501-324025	112
Group1.1:323501-324025_140	Group1.1:323501-324025	Group1.1	323501-324025	140
Group1.1:323501-324025_168	Group1.1:323501-324025	Group1.1	323501-324025	168
Group1.1:323501-324025_196	Group1.1:323501-324025	Group1.1	323501-324025	196
Group1.1:323501-324025_224	Group1.1:323501-324025	Group1.1	323501-324025	224
Group1.1:323501-324025_252	Group1.1:323501-324025	Group1.1	323501-324025	252
Group1.1:323501-324025_280	Group1.1:323501-324025	Group1.1	323501-324025	280
Group1.1:323501-324025_308	Group1.1:323501-324025	Group1.1	323501-324025	308
Group1.1:323501-324025_336	Group1.1:323501-324025	Group1.1	323501-324025	336
Group1.1:323501-324025_364	Group1.1:323501-324025	Group1.1	323501-324025	364
Group1.1:323501-324025_392	Group1.1:323501-324025	Group1.1	323501-324025	392
Group1.1:323501-324025_420	Group1.1:323501-324025	Group1.1	323501-324025	420
Group1.1:323501-324025_445	Group1.1:323501-324025	Group1.1	323501-324025	445
Group1.1:371836-372404_0	Group1.1:371836-372404	Group1.1	371836-372404	0
Group1.1:371836-372404_29	Group1.1:371836-372404	Group1.1	371836-372404	29
Group1.1:371836-372404_58	Group1.1:371836-372404	Group1.1	371836-372404	58
Group1.1:371836-372404_87	Group1.1:371836-372404	Group1.1	371836-372404	87
Group1.1:371836-372404_116	Group1.1:371836-372404	Group1.1	371836-372404	116
Group1.1:371836-372404_145	Group1.1:371836-372404	Group1.1	371836-372404	145
Group1.1:371836-372404_174	Group1.1:371836-372404	Group1.1	371836-372404	174
Group1.1:371836-372404_203	Group1.1:371836-372404	Group1.1	371836-372404	203
Group1.1:371836-372404_232	Group1.1:371836-372404	Group1.1	371836-372404	232
Group1.1:371836-372404_261	Group1.1:371836-372404	Group1.1	371836-372404	261
Group1.1:371836-372404_290	Group1.1:371836-372404	Group1.1	371836-372404	290
Group1.1:371836-372404_319	Group1.1:371836-372404	Group1.1	371836-372404	319
Group1.1:371836-372404_348	Group1.1:371836-372404	Group1.1	371836-372404	348
Group1.1:371836-372404_377	Group1.1:371836-372404	Group1.1	371836-372404	377
Group1.1:371836-372404_406	Group1.1:371836-372404	Group1.1	371836-372404	406
Group1.1:371836-372404_435	Group1.1:371836-372404	Group1.1	371836-372404	435
Group1.1:371836-372404_464	Group1.1:371836-372404	Group1.1	371836-372404	464
Group1.1:371836-372404_489	Group1.1:371836-372404	Group1.1	371836-372404	489
Group1.1:433181-433330_0	Group1.1:433181-433330	Group1.1	433181-433330	0
Group1.1:433181-433330_24	Group1.1:433181-433330	Group1.1	433181-433330	24
Group1.1:433181-433330_48	Group1.1:433181-433330	Group1.1	433181-433330	48
Group1.1:433181-433330_70	Group1.1:433181-433330	Group1.1	433181-433330	70
Group1.1:564937-565087_0	Group1.1:564937-565087	Group1.1	564937-565087	0
Group1.1:564937-565087_24	Group1.1:564937-565087	Group1.1	564937-565087	24
Group1.1:564937-565087_48	Group1.1:564937-565087	Group1.1	564937-565087	48
Group1.1:564937-565087_71	Group1.1:564937-565087	Group1.1	564937-565087	71
Group1.1:908617-908813_0	Group1.1:908617-908813	Group1.1	908617-908813	0
Group1.1:908617-908813_24	Group1.1:908617-908813	Group1.1	908617-908813	24
Group1.1:908617-908813_48	Group1.1:908617-908813	Group1.1	908617-908813	48
Group1.1:908617-908813_72	Group1.1:908617-908813	Group1.1	908617-908813	72
Group1.1:908617-908813_96	Group1.1:908617-908813	Group1.1	908617-908813	96
Group1.1:908617-908813_117	Group1.1:908617-908813	Group1.1	908617-908813	117
Group1.1:992140-992559_0	Group1.1:992140-992559	Group1.1	992140-992559	0
Group1.1:992140-992559_29	Group1.1:992140-992559	Group1.1	992140-992559	29
Group1.1:992140-992559_58	Group1.1:992140-992559	Group1.1	992140-992559	58
Group1.1:992140-992559_87	Group1.1:992140-992559	Group1.1	992140-992559	87
Group1.1:992140-992559_116	Group1.1:992140-992559	Group1.1	992140-992559	116
Group1.1:992140-992559_145	Group1.1:992140-992559	Group1.1	992140-992559	145
Group1.1:992140-992559_174	Group1.1:992140-992559	Group1.1	992140-992559	174
Group1.1:992140-992559_203	Group1.1:992140-992559	Group1.1	992140-992559	203
Group1.1:992140-992559_232	Group1.1:992140-992559	Group1.1	992140-992559	232
Group1.1:992140-992559_261	Group1.1:992140-992559	Group1.1	992140-992559	261
Group1.1:992140-992559_290	Group1.1:992140-992559	Group1.1	992140-992559	290
Group1.1:992140-992559_319	Group1.1:992140-992559	Group1.1	992140-992559	319
Group1.1:992140-992559_340	Group1.1:992140-992559	Group1.1	992140-992559	340
Group1.1:1016796-1017215_0	Group1.1:1016796-1017215	Group1.1	1016796-1017215	0
Group1.1:1016796-1017215_29	Group1.1:1016796-1017215	Group1.1	1016796-1017215	29
Group1.1:1016796-1017215_58	Group1.1:1016796-1017215	Group1.1	1016796-1017215	58
Group1.1:1016796-1017215_87	Group1.1:1016796-1017215	Group1.1	1016796-1017215	87
Group1.1:1016796-1017215_116	Group1.1:1016796-1017215	Group1.1	1016796-1017215	116
Group1.1:1016796-1017215_145	Group1.1:1016796-1017215	Group1.1	1016796-1017215	145
Group1.1:1016796-1017215_174	Group1.1:1016796-1017215	Group1.1	1016796-1017215	174
Group1.1:1016796-1017215_203	Group1.1:1016796-1017215	Group1.1	1016796-1017215	203
Group1.1:1016796-1017215_232	Group1.1:1016796-1017215	Group1.1	1016796-1017215	232
Group1.1:1016796-1017215_261	Group1.1:1016796-1017215	Group1.1	1016796-1017215	261
Group1.1:1016796-1017215_340	Group1.1:1016796-1017215	Group1.1	1016796-1017215	340
Group1.1:1119386-1119731_0	Group1.1:1119386-1119731	Group1.1	1119386-1119731	0
Group1.1:1119386-1119731_27	Group1.1:1119386-1119731	Group1.1	1119386-1119731	27
Group1.1:1119386-1119731_54	Group1.1:1119386-1119731	Group1.1	1119386-1119731	54
Group1.1:1119386-1119731_81	Group1.1:1119386-1119731	Group1.1	1119386-1119731	81
Group1.1:1119386-1119731_108	Group1.1:1119386-1119731	Group1.1	1119386-1119731	108
Group1.1:1119386-1119731_135	Group1.1:1119386-1119731	Group1.1	1119386-1119731	135
Group1.1:1119386-1119731_162	Group1.1:1119386-1119731	Group1.1	1119386-1119731	162
Group1.1:1119386-1119731_189	Group1.1:1119386-1119731	Group1.1	1119386-1119731	189
Group1.1:1119386-1119731_216	Group1.1:1119386-1119731	Group1.1	1119386-1119731	216
Group1.1:1119386-1119731_243	Group1.1:1119386-1119731	Group1.1	1119386-1119731	243
Group1.1:1119386-1119731_266	Group1.1:1119386-1119731	Group1.1	1119386-1119731	266
Group1.1:1125077-1128829_0	Group1.1:1125077-1128829	Group1.1	1125077-1128829	0
Group1.1:1125077-1128829_28	Group1.1:1125077-1128829	Group1.1	1125077-1128829	28
Group1.1:1125077-1128829_56	Group1.1:1125077-1128829	Group1.1	1125077-1128829	56
Group1.1:1125077-1128829_84	Group1.1:1125077-1128829	Group1.1	1125077-1128829	84
Group1.1:1125077-1128829_112	Group1.1:1125077-1128829	Group1.1	1125077-1128829	112
Group1.1:1125077-1128829_140	Group1.1:1125077-1128829	Group1.1	1125077-1128829	140
Group1.1:1125077-1128829_168	Group1.1:1125077-1128829	Group1.1	1125077-1128829	168
Group1.1:1125077-1128829_196	Group1.1:1125077-1128829	Group1.1	1125077-1128829	196
Group1.1:1125077-1128829_224	Group1.1:1125077-1128829	Group1.1	1125077-1128829	224
Group1.1:1125077-1128829_252	Group1.1:1125077-1128829	Group1.1	1125077-1128829	252
Group1.1:1125077-1128829_280	Group1.1:1125077-1128829	Group1.1	1125077-1128829	280
Group1.1:1125077-1128829_308	Group1.1:1125077-1128829	Group1.1	1125077-1128829	308
Group1.1:1125077-1128829_336	Group1.1:1125077-1128829	Group1.1	1125077-1128829	336
Group1.1:1125077-1128829_364	Group1.1:1125077-1128829	Group1.1	1125077-1128829	364
Group1.1:1125077-1128829_392	Group1.1:1125077-1128829	Group1.1	1125077-1128829	392
Group1.1:1125077-1128829_420	Group1.1:1125077-1128829	Group1.1	1125077-1128829	420
Group1.1:1125077-1128829_448	Group1.1:1125077-1128829	Group1.1	1125077-1128829	448
Group1.1:1125077-1128829_476	Group1.1:1125077-1128829	Group1.1	1125077-1128829	476
Group1.1:1125077-1128829_504	Group1.1:1125077-1128829	Group1.1	1125077-1128829	504
Group1.1:1125077-1128829_532	Group1.1:1125077-1128829	Group1.1	1125077-1128829	532
Group1.1:1125077-1128829_560	Group1.1:1125077-1128829	Group1.1	1125077-1128829	560
Group1.1:1125077-1128829_588	Group1.1:1125077-1128829	Group1.1	1125077-1128829	588
Group1.1:1125077-1128829_616	Group1.1:1125077-1128829	Group1.1	1125077-1128829	616
Group1.1:1125077-1128829_644	Group1.1:1125077-1128829	Group1.1	1125077-1128829	644
Group1.1:1125077-1128829_672	Group1.1:1125077-1128829	Group1.1	1125077-1128829	672
Group1.1:1125077-1128829_700	Group1.1:1125077-1128829	Group1.1	1125077-1128829	700
Group1.1:1125077-1128829_728	Group1.1:1125077-1128829	Group1.1	1125077-1128829	728
Group1.1:1125077-1128829_756	Group1.1:1125077-1128829	Group1.1	1125077-1128829	756
Group1.1:1125077-1128829_784	Group1.1:1125077-1128829	Group1.1	1125077-1128829	784
Group1.1:1125077-1128829_812	Group1.1:1125077-1128829	Group1.1	1125077-1128829	812
Group1.1:1125077-1128829_840	Group1.1:1125077-1128829	Group1.1	1125077-1128829	840
Group1.1:1125077-1128829_868	Group1.1:1125077-1128829	Group1.1	1125077-1128829	868
Group1.1:1125077-1128829_896	Group1.1:1125077-1128829	Group1.1	1125077-1128829	896
Group1.1:1125077-1128829_924	Group1.1:1125077-1128829	Group1.1	1125077-1128829	924
Group1.1:1125077-1128829_952	Group1.1:1125077-1128829	Group1.1	1125077-1128829	952
Group1.1:1125077-1128829_980	Group1.1:1125077-1128829	Group1.1	1125077-1128829	980
Group1.1:1125077-1128829_1008	Group1.1:1125077-1128829	Group1.1	1125077-1128829	1008
Group1.1:1125077-1128829_1036	Group1.1:1125077-1128829	Group1.1	1125077-1128829	1036
Group1.1:1125077-1128829_1064	Group1.1:1125077-1128829	Group1.1	1125077-1128829	1064
Group1.1:1125077-1128829_1092	Group1.1:1125077-1128829	Group1.1	1125077-1128829	1092
Group1.1:1125077-1128829_1120	Group1.1:1125077-1128829	Group1.1	1125077-1128829	1120
Group1.1:1125077-1128829_1148	Group1.1:1125077-1128829	Group1.1	1125077-1128829	1148
Group1.1:1125077-1128829_1176	Group1.1:1125077-1128829	Group1.1	1125077-1128829	1176
Group1.1:1125077-1128829_1204	Group1.1:1125077-1128829	Group1.1	1125077-1128829	1204
Group1.1:1125077-1128829_1232	Group1.1:1125077-1128829	Group1.1	1125077-1128829	1232
Group1.1:1125077-1128829_1260	Group1.1:1125077-1128829	Group1.1	1125077-1128829	1260
Group1.1:1125077-1128829_1288	Group1.1:1125077-1128829	Group1.1	1125077-1128829	1288
Group1.1:1125077-1128829_1316	Group1.1:1125077-1128829	Group1.1	1125077-1128829	1316
Group1.1:1125077-1128829_1344	Group1.1:1125077-1128829	Group1.1	1125077-1128829	1344
Group1.1:1125077-1128829_1372	Group1.1:1125077-1128829	Group1.1	1125077-1128829	1372
Group1.1:1125077-1128829_1400	Group1.1:1125077-1128829	Group1.1	1125077-1128829	1400
Group1.1:1125077-1128829_1428	Group1.1:1125077-1128829	Group1.1	1125077-1128829	1428
Group1.1:1125077-1128829_1456	Group1.1:1125077-1128829	Group1.1	1125077-1128829	1456
Group1.1:1125077-1128829_1484	Group1.1:1125077-1128829	Group1.1	1125077-1128829	1484
Group1.1:1125077-1128829_1512	Group1.1:1125077-1128829	Group1.1	1125077-1128829	1512
Group1.1:1125077-1128829_1540	Group1.1:1125077-1128829	Group1.1	1125077-1128829	1540
Group1.1:1125077-1128829_1568	Group1.1:1125077-1128829	Group1.1	1125077-1128829	1568
Group1.1:1125077-1128829_1596	Group1.1:1125077-1128829	Group1.1	1125077-1128829	1596
Group1.1:1125077-1128829_1624	Group1.1:1125077-1128829	Group1.1	1125077-1128829	1624
Group1.1:1125077-1128829_1652	Group1.1:1125077-1128829	Group1.1	1125077-1128829	1652
Group1.1:1125077-1128829_1680	Group1.1:1125077-1128829	Group1.1	1125077-1128829	1680
Group1.1:1125077-1128829_1708	Group1.1:1125077-1128829	Group1.1	1125077-1128829	1708
Group1.1:1125077-1128829_1736	Group1.1:1125077-1128829	Group1.1	1125077-1128829	1736
Group1.1:1125077-1128829_1764	Group1.1:1125077-1128829	Group1.1	1125077-1128829	1764
Group1.1:1125077-1128829_1792	Group1.1:1125077-1128829	Group1.1	1125077-1128829	1792
Group1.1:1125077-1128829_1820	Group1.1:1125077-1128829	Group1.1	1125077-1128829	1820
Group1.1:1125077-1128829_1848	Group1.1:1125077-1128829	Group1.1	1125077-1128829	1848
Group1.1:1125077-1128829_1876	Group1.1:1125077-1128829	Group1.1	1125077-1128829	1876
Group1.1:1125077-1128829_1904	Group1.1:1125077-1128829	Group1.1	1125077-1128829	1904
Group1.1:1125077-1128829_1932	Group1.1:1125077-1128829	Group1.1	1125077-1128829	1932
Group1.1:1125077-1128829_1960	Group1.1:1125077-1128829	Group1.1	1125077-1128829	1960
Group1.1:1125077-1128829_1988	Group1.1:1125077-1128829	Group1.1	1125077-1128829	1988
Group1.1:1125077-1128829_2016	Group1.1:1125077-1128829	Group1.1	1125077-1128829	2016
Group1.1:1125077-1128829_2044	Group1.1:1125077-1128829	Group1.1	1125077-1128829	2044
Group1.1:1125077-1128829_2072	Group1.1:1125077-1128829	Group1.1	1125077-1128829	2072
Group1.1:1125077-1128829_2100	Group1.1:1125077-1128829	Group1.1	1125077-1128829	2100
Group1.1:1125077-1128829_2128	Group1.1:1125077-1128829	Group1.1	1125077-1128829	2128
Group1.1:1125077-1128829_2156	Group1.1:1125077-1128829	Group1.1	1125077-1128829	2156
Group1.1:1125077-1128829_2184	Group1.1:1125077-1128829	Group1.1	1125077-1128829	2184
Group1.1:1125077-1128829_2212	Group1.1:1125077-1128829	Group1.1	1125077-1128829	2212
Group1.1:1125077-1128829_2240	Group1.1:1125077-1128829	Group1.1	1125077-1128829	2240
Group1.1:1125077-1128829_2268	Group1.1:1125077-1128829	Group1.1	1125077-1128829	2268
Group1.1:1125077-1128829_2296	Group1.1:1125077-1128829	Group1.1	1125077-1128829	2296
Group1.1:1125077-1128829_2324	Group1.1:1125077-1128829	Group1.1	1125077-1128829	2324
Group1.1:1125077-1128829_2352	Group1.1:1125077-1128829	Group1.1	1125077-1128829	2352
Group1.1:1125077-1128829_2380	Group1.1:1125077-1128829	Group1.1	1125077-1128829	2380
Group1.1:1125077-1128829_2408	Group1.1:1125077-1128829	Group1.1	1125077-1128829	2408
Group1.1:1125077-1128829_2436	Group1.1:1125077-1128829	Group1.1	1125077-1128829	2436
Group1.1:1125077-1128829_2464	Group1.1:1125077-1128829	Group1.1	1125077-1128829	2464
Group1.1:1125077-1128829_2492	Group1.1:1125077-1128829	Group1.1	1125077-1128829	2492
Group1.1:1125077-1128829_2520	Group1.1:1125077-1128829	Group1.1	1125077-1128829	2520
Group1.1:1125077-1128829_2548	Group1.1:1125077-1128829	Group1.1	1125077-1128829	2548
Group1.1:1125077-1128829_2576	Group1.1:1125077-1128829	Group1.1	1125077-1128829	2576
Group1.1:1125077-1128829_2604	Group1.1:1125077-1128829	Group1.1	1125077-1128829	2604
Group1.1:1125077-1128829_2632	Group1.1:1125077-1128829	Group1.1	1125077-1128829	2632
Group1.1:1125077-1128829_2660	Group1.1:1125077-1128829	Group1.1	1125077-1128829	2660
Group1.1:1125077-1128829_2688	Group1.1:1125077-1128829	Group1.1	1125077-1128829	2688
Group1.1:1125077-1128829_2716	Group1.1:1125077-1128829	Group1.1	1125077-1128829	2716
Group1.1:1125077-1128829_2744	Group1.1:1125077-1128829	Group1.1	1125077-1128829	2744
Group1.1:1125077-1128829_2772	Group1.1:1125077-1128829	Group1.1	1125077-1128829	2772
Group1.1:1125077-1128829_2800	Group1.1:1125077-1128829	Group1.1	1125077-1128829	2800
Group1.1:1125077-1128829_2828	Group1.1:1125077-1128829	Group1.1	1125077-1128829	2828
Group1.1:1125077-1128829_2856	Group1.1:1125077-1128829	Group1.1	1125077-1128829	2856
Group1.1:1125077-1128829_2884	Group1.1:1125077-1128829	Group1.1	1125077-1128829	2884
Group1.1:1125077-1128829_2912	Group1.1:1125077-1128829	Group1.1	1125077-1128829	2912
Group1.1:1125077-1128829_2940	Group1.1:1125077-1128829	Group1.1	1125077-1128829	2940
Group1.1:1125077-1128829_2968	Group1.1:1125077-1128829	Group1.1	1125077-1128829	2968
Group1.1:1125077-1128829_2996	Group1.1:1125077-1128829	Group1.1	1125077-1128829	2996
Group1.1:1125077-1128829_3024	Group1.1:1125077-1128829	Group1.1	1125077-1128829	3024
Group1.1:1125077-1128829_3052	Group1.1:1125077-1128829	Group1.1	1125077-1128829	3052
Group1.1:1125077-1128829_3080	Group1.1:1125077-1128829	Group1.1	1125077-1128829	3080
Group1.1:1125077-1128829_3108	Group1.1:1125077-1128829	Group1.1	1125077-1128829	3108
Group1.1:1125077-1128829_3136	Group1.1:1125077-1128829	Group1.1	1125077-1128829	3136
Group1.1:1125077-1128829_3164	Group1.1:1125077-1128829	Group1.1	1125077-1128829	3164
Group1.1:1125077-1128829_3192	Group1.1:1125077-1128829	Group1.1	1125077-1128829	3192
Group1.1:1125077-1128829_3220	Group1.1:1125077-1128829	Group1.1	1125077-1128829	3220
Group1.1:1125077-1128829_3248	Group1.1:1125077-1128829	Group1.1	1125077-1128829	3248
Group1.1:1125077-1128829_3276	Group1.1:1125077-1128829	Group1.1	1125077-1128829	3276
Group1.1:1125077-1128829_3304	Group1.1:1125077-1128829	Group1.1	1125077-1128829	3304
Group1.1:1125077-1128829_3332	Group1.1:1125077-1128829	Group1.1	1125077-1128829	3332
Group1.1:1125077-1128829_3360	Group1.1:1125077-1128829	Group1.1	1125077-1128829	3360
Group1.1:1125077-1128829_3388	Group1.1:1125077-1128829	Group1.1	1125077-1128829	3388
Group1.1:1125077-1128829_3416	Group1.1:1125077-1128829	Group1.1	1125077-1128829	3416
Group1.1:1125077-1128829_3444	Group1.1:1125077-1128829	Group1.1	1125077-1128829	3444
Group1.1:1125077-1128829_3472	Group1.1:1125077-1128829	Group1.1	1125077-1128829	3472
Group1.1:1125077-1128829_3500	Group1.1:1125077-1128829	Group1.1	1125077-1128829	3500
Group1.1:1125077-1128829_3528	Group1.1:1125077-1128829	Group1.1	1125077-1128829	3528
Group1.1:1125077-1128829_3556	Group1.1:1125077-1128829	Group1.1	1125077-1128829	3556
Group1.1:1125077-1128829_3584	Group1.1:1125077-1128829	Group1.1	1125077-1128829	3584
Group1.1:1125077-1128829_3612	Group1.1:1125077-1128829	Group1.1	1125077-1128829	3612
Group1.1:1125077-1128829_3640	Group1.1:1125077-1128829	Group1.1	1125077-1128829	3640
Group1.1:1125077-1128829_3668	Group1.1:1125077-1128829	Group1.1	1125077-1128829	3668
Group1.1:1125077-1128829_3673	Group1.1:1125077-1128829	Group1.1	1125077-1128829	3673
Group1.1:1238277-1238389_0	Group1.1:1238277-1238389	Group1.1	1238277-1238389	0
Group1.1:1238277-1238389_33	Group1.1:1238277-1238389	Group1.1	1238277-1238389	33
Group1.1:1250419-1250692_0	Group1.1:1250419-1250692	Group1.1	1250419-1250692	0
Group1.1:1250419-1250692_28	Group1.1:1250419-1250692	Group1.1	1250419-1250692	28
Group1.1:1250419-1250692_56	Group1.1:1250419-1250692	Group1.1	1250419-1250692	56
Group1.1:1250419-1250692_84	Group1.1:1250419-1250692	Group1.1	1250419-1250692	84
Group1.1:1250419-1250692_112	Group1.1:1250419-1250692	Group1.1	1250419-1250692	112
Group1.1:1250419-1250692_140	Group1.1:1250419-1250692	Group1.1	1250419-1250692	140
Group1.1:1250419-1250692_168	Group1.1:1250419-1250692	Group1.1	1250419-1250692	168
Group1.1:1250419-1250692_194	Group1.1:1250419-1250692	Group1.1	1250419-1250692	194
Group1.1:1274899-1274996_0	Group1.1:1274899-1274996	Group1.1	1274899-1274996	0
Group1.1:1274899-1274996_18	Group1.1:1274899-1274996	Group1.1	1274899-1274996	18
Group1.1:1280583-1281271_0	Group1.1:1280583-1281271	Group1.1	1280583-1281271	0
Group1.1:1280583-1281271_28	Group1.1:1280583-1281271	Group1.1	1280583-1281271	28
Group1.1:1280583-1281271_56	Group1.1:1280583-1281271	Group1.1	1280583-1281271	56
Group1.1:1280583-1281271_84	Group1.1:1280583-1281271	Group1.1	1280583-1281271	84
Group1.1:1280583-1281271_112	Group1.1:1280583-1281271	Group1.1	1280583-1281271	112
Group1.1:1280583-1281271_140	Group1.1:1280583-1281271	Group1.1	1280583-1281271	140
Group1.1:1280583-1281271_168	Group1.1:1280583-1281271	Group1.1	1280583-1281271	168
Group1.1:1280583-1281271_196	Group1.1:1280583-1281271	Group1.1	1280583-1281271	196
Group1.1:1280583-1281271_224	Group1.1:1280583-1281271	Group1.1	1280583-1281271	224
Group1.1:1280583-1281271_252	Group1.1:1280583-1281271	Group1.1	1280583-1281271	252
Group1.1:1280583-1281271_280	Group1.1:1280583-1281271	Group1.1	1280583-1281271	280
Group1.1:1280583-1281271_308	Group1.1:1280583-1281271	Group1.1	1280583-1281271	308
Group1.1:1280583-1281271_336	Group1.1:1280583-1281271	Group1.1	1280583-1281271	336
Group1.1:1280583-1281271_364	Group1.1:1280583-1281271	Group1.1	1280583-1281271	364
Group1.1:1280583-1281271_392	Group1.1:1280583-1281271	Group1.1	1280583-1281271	392
Group1.1:1280583-1281271_420	Group1.1:1280583-1281271	Group1.1	1280583-1281271	420
Group1.1:1280583-1281271_448	Group1.1:1280583-1281271	Group1.1	1280583-1281271	448
Group1.1:1280583-1281271_476	Group1.1:1280583-1281271	Group1.1	1280583-1281271	476
Group1.1:1280583-1281271_504	Group1.1:1280583-1281271	Group1.1	1280583-1281271	504
Group1.1:1280583-1281271_532	Group1.1:1280583-1281271	Group1.1	1280583-1281271	532
Group1.1:1280583-1281271_560	Group1.1:1280583-1281271	Group1.1	1280583-1281271	560
Group1.1:1280583-1281271_588	Group1.1:1280583-1281271	Group1.1	1280583-1281271	588
Group1.1:1280583-1281271_609	Group1.1:1280583-1281271	Group1.1	1280583-1281271	609
Group1.1:1345270-1345579_0	Group1.1:1345270-1345579	Group1.1	1345270-1345579	0
Group1.1:1345270-1345579_29	Group1.1:1345270-1345579	Group1.1	1345270-1345579	29
Group1.1:1345270-1345579_58	Group1.1:1345270-1345579	Group1.1	1345270-1345579	58
Group1.1:1345270-1345579_87	Group1.1:1345270-1345579	Group1.1	1345270-1345579	87
Group1.1:1345270-1345579_116	Group1.1:1345270-1345579	Group1.1	1345270-1345579	116
Group1.1:1345270-1345579_145	Group1.1:1345270-1345579	Group1.1	1345270-1345579	145
Group1.1:1345270-1345579_174	Group1.1:1345270-1345579	Group1.1	1345270-1345579	174
Group1.1:1345270-1345579_203	Group1.1:1345270-1345579	Group1.1	1345270-1345579	203
Group1.1:1345270-1345579_230	Group1.1:1345270-1345579	Group1.1	1345270-1345579	230
Group1.1:1357947-1358603_0	Group1.1:1357947-1358603	Group1.1	1357947-1358603	0
Group1.1:1357947-1358603_29	Group1.1:1357947-1358603	Group1.1	1357947-1358603	29
Group1.1:1357947-1358603_58	Group1.1:1357947-1358603	Group1.1	1357947-1358603	58
Group1.1:1357947-1358603_87	Group1.1:1357947-1358603	Group1.1	1357947-1358603	87
Group1.1:1357947-1358603_116	Group1.1:1357947-1358603	Group1.1	1357947-1358603	116
Group1.1:1357947-1358603_145	Group1.1:1357947-1358603	Group1.1	1357947-1358603	145
Group1.1:1357947-1358603_174	Group1.1:1357947-1358603	Group1.1	1357947-1358603	174
Group1.1:1357947-1358603_203	Group1.1:1357947-1358603	Group1.1	1357947-1358603	203
Group1.1:1357947-1358603_232	Group1.1:1357947-1358603	Group1.1	1357947-1358603	232
Group1.1:1357947-1358603_261	Group1.1:1357947-1358603	Group1.1	1357947-1358603	261
Group1.1:1357947-1358603_290	Group1.1:1357947-1358603	Group1.1	1357947-1358603	290
Group1.1:1357947-1358603_319	Group1.1:1357947-1358603	Group1.1	1357947-1358603	319
Group1.1:1357947-1358603_348	Group1.1:1357947-1358603	Group1.1	1357947-1358603	348
Group1.1:1357947-1358603_377	Group1.1:1357947-1358603	Group1.1	1357947-1358603	377
Group1.1:1357947-1358603_406	Group1.1:1357947-1358603	Group1.1	1357947-1358603	406
Group1.1:1357947-1358603_435	Group1.1:1357947-1358603	Group1.1	1357947-1358603	435
Group1.1:1357947-1358603_464	Group1.1:1357947-1358603	Group1.1	1357947-1358603	464
Group1.1:1357947-1358603_493	Group1.1:1357947-1358603	Group1.1	1357947-1358603	493
Group1.1:1357947-1358603_522	Group1.1:1357947-1358603	Group1.1	1357947-1358603	522
Group1.1:1357947-1358603_551	Group1.1:1357947-1358603	Group1.1	1357947-1358603	551
Group1.1:1357947-1358603_577	Group1.1:1357947-1358603	Group1.1	1357947-1358603	577
Group1.2:65312-65704_0	Group1.2:65312-65704	Group1.2	65312-65704	0
Group1.2:65312-65704_29	Group1.2:65312-65704	Group1.2	65312-65704	29
Group1.2:65312-65704_58	Group1.2:65312-65704	Group1.2	65312-65704	58
Group1.2:65312-65704_87	Group1.2:65312-65704	Group1.2	65312-65704	87
Group1.2:65312-65704_116	Group1.2:65312-65704	Group1.2	65312-65704	116
Group1.2:65312-65704_145	Group1.2:65312-65704	Group1.2	65312-65704	145
Group1.2:65312-65704_174	Group1.2:65312-65704	Group1.2	65312-65704	174
Group1.2:65312-65704_203	Group1.2:65312-65704	Group1.2	65312-65704	203
Group1.2:65312-65704_232	Group1.2:65312-65704	Group1.2	65312-65704	232
Group1.2:65312-65704_261	Group1.2:65312-65704	Group1.2	65312-65704	261
Group1.2:65312-65704_290	Group1.2:65312-65704	Group1.2	65312-65704	290
Group1.2:65312-65704_313	Group1.2:65312-65704	Group1.2	65312-65704	313
Group1.2:117228-117564_0	Group1.2:117228-117564	Group1.2	117228-117564	0
Group1.2:117228-117564_29	Group1.2:117228-117564	Group1.2	117228-117564	29
Group1.2:117228-117564_58	Group1.2:117228-117564	Group1.2	117228-117564	58
Group1.2:117228-117564_87	Group1.2:117228-117564	Group1.2	117228-117564	87
Group1.2:117228-117564_116	Group1.2:117228-117564	Group1.2	117228-117564	116
Group1.2:117228-117564_145	Group1.2:117228-117564	Group1.2	117228-117564	145
Group1.2:117228-117564_174	Group1.2:117228-117564	Group1.2	117228-117564	174
Group1.2:117228-117564_203	Group1.2:117228-117564	Group1.2	117228-117564	203
Group1.2:203941-204174_0	Group1.2:203941-204174	Group1.2	203941-204174	0
Group1.2:203941-204174_26	Group1.2:203941-204174	Group1.2	203941-204174	26
Group1.2:203941-204174_52	Group1.2:203941-204174	Group1.2	203941-204174	52
Group1.2:203941-204174_78	Group1.2:203941-204174	Group1.2	203941-204174	78
Group1.2:203941-204174_104	Group1.2:203941-204174	Group1.2	203941-204174	104
Group1.2:203941-204174_130	Group1.2:203941-204174	Group1.2	203941-204174	130
Group1.2:203941-204174_154	Group1.2:203941-204174	Group1.2	203941-204174	154
Group1.2:349493-349572_0	Group1.2:349493-349572	Group1.2	349493-349572	0
Group1.2:385076-385213_0	Group1.2:385076-385213	Group1.2	385076-385213	0
Group1.2:385076-385213_29	Group1.2:385076-385213	Group1.2	385076-385213	29
Group1.2:385076-385213_58	Group1.2:385076-385213	Group1.2	385076-385213	58
Group1.2:415501-416376_0	Group1.2:415501-416376	Group1.2	415501-416376	0
Group1.2:415501-416376_29	Group1.2:415501-416376	Group1.2	415501-416376	29
Group1.2:415501-416376_58	Group1.2:415501-416376	Group1.2	415501-416376	58
Group1.2:415501-416376_87	Group1.2:415501-416376	Group1.2	415501-416376	87
Group1.2:415501-416376_116	Group1.2:415501-416376	Group1.2	415501-416376	116
Group1.2:415501-416376_145	Group1.2:415501-416376	Group1.2	415501-416376	145
Group1.2:415501-416376_174	Group1.2:415501-416376	Group1.2	415501-416376	174
Group1.2:415501-416376_203	Group1.2:415501-416376	Group1.2	415501-416376	203
Group1.2:415501-416376_232	Group1.2:415501-416376	Group1.2	415501-416376	232
Group1.2:415501-416376_261	Group1.2:415501-416376	Group1.2	415501-416376	261
Group1.2:415501-416376_290	Group1.2:415501-416376	Group1.2	415501-416376	290
Group1.2:415501-416376_319	Group1.2:415501-416376	Group1.2	415501-416376	319
Group1.2:415501-416376_348	Group1.2:415501-416376	Group1.2	415501-416376	348
Group1.2:415501-416376_377	Group1.2:415501-416376	Group1.2	415501-416376	377
Group1.2:415501-416376_406	Group1.2:415501-416376	Group1.2	415501-416376	406
Group1.2:415501-416376_435	Group1.2:415501-416376	Group1.2	415501-416376	435
Group1.2:415501-416376_464	Group1.2:415501-416376	Group1.2	415501-416376	464
Group1.2:415501-416376_493	Group1.2:415501-416376	Group1.2	415501-416376	493
Group1.2:415501-416376_522	Group1.2:415501-416376	Group1.2	415501-416376	522
Group1.2:415501-416376_551	Group1.2:415501-416376	Group1.2	415501-416376	551
Group1.2:415501-416376_580	Group1.2:415501-416376	Group1.2	415501-416376	580
Group1.2:415501-416376_609	Group1.2:415501-416376	Group1.2	415501-416376	609
Group1.2:415501-416376_638	Group1.2:415501-416376	Group1.2	415501-416376	638
Group1.2:415501-416376_667	Group1.2:415501-416376	Group1.2	415501-416376	667
Group1.2:415501-416376_696	Group1.2:415501-416376	Group1.2	415501-416376	696
Group1.2:415501-416376_725	Group1.2:415501-416376	Group1.2	415501-416376	725
Group1.2:415501-416376_754	Group1.2:415501-416376	Group1.2	415501-416376	754
Group1.2:415501-416376_783	Group1.2:415501-416376	Group1.2	415501-416376	783
Group1.2:415501-416376_796	Group1.2:415501-416376	Group1.2	415501-416376	796
Group1.2:464252-464419_0	Group1.2:464252-464419	Group1.2	464252-464419	0
Group1.2:464252-464419_22	Group1.2:464252-464419	Group1.2	464252-464419	22
Group1.2:464252-464419_44	Group1.2:464252-464419	Group1.2	464252-464419	44
Group1.2:464252-464419_66	Group1.2:464252-464419	Group1.2	464252-464419	66
Group1.2:464252-464419_88	Group1.2:464252-464419	Group1.2	464252-464419	88
Group1.2:492314-492532_0	Group1.2:492314-492532	Group1.2	492314-492532	0
Group1.2:492314-492532_28	Group1.2:492314-492532	Group1.2	492314-492532	28
Group1.2:492314-492532_56	Group1.2:492314-492532	Group1.2	492314-492532	56
Group1.2:492314-492532_84	Group1.2:492314-492532	Group1.2	492314-492532	84
Group1.2:492314-492532_112	Group1.2:492314-492532	Group1.2	492314-492532	112
Group1.2:492314-492532_139	Group1.2:492314-492532	Group1.2	492314-492532	139
Group1.2:510181-510317_0	Group1.2:510181-510317	Group1.2	510181-510317	0
Group1.2:510181-510317_29	Group1.2:510181-510317	Group1.2	510181-510317	29
Group1.2:510181-510317_57	Group1.2:510181-510317	Group1.2	510181-510317	57
Group1.2:521200-521558_0	Group1.2:521200-521558	Group1.2	521200-521558	0
Group1.2:521200-521558_28	Group1.2:521200-521558	Group1.2	521200-521558	28
Group1.2:521200-521558_56	Group1.2:521200-521558	Group1.2	521200-521558	56
Group1.2:521200-521558_84	Group1.2:521200-521558	Group1.2	521200-521558	84
Group1.2:521200-521558_112	Group1.2:521200-521558	Group1.2	521200-521558	112
Group1.2:521200-521558_140	Group1.2:521200-521558	Group1.2	521200-521558	140
Group1.2:521200-521558_168	Group1.2:521200-521558	Group1.2	521200-521558	168
Group1.2:521200-521558_196	Group1.2:521200-521558	Group1.2	521200-521558	196
Group1.2:521200-521558_224	Group1.2:521200-521558	Group1.2	521200-521558	224
Group1.2:521200-521558_252	Group1.2:521200-521558	Group1.2	521200-521558	252
Group1.2:521200-521558_279	Group1.2:521200-521558	Group1.2	521200-521558	279
Group1.2:560849-561004_0	Group1.2:560849-561004	Group1.2	560849-561004	0
Group1.2:560849-561004_26	Group1.2:560849-561004	Group1.2	560849-561004	26
Group1.2:560849-561004_52	Group1.2:560849-561004	Group1.2	560849-561004	52
Group1.2:560849-561004_76	Group1.2:560849-561004	Group1.2	560849-561004	76
Group1.2:605480-607918_0	Group1.2:605480-607918	Group1.2	605480-607918	0
Group1.2:605480-607918_28	Group1.2:605480-607918	Group1.2	605480-607918	28
Group1.2:605480-607918_56	Group1.2:605480-607918	Group1.2	605480-607918	56
Group1.2:605480-607918_84	Group1.2:605480-607918	Group1.2	605480-607918	84
Group1.2:605480-607918_112	Group1.2:605480-607918	Group1.2	605480-607918	112
Group1.2:605480-607918_140	Group1.2:605480-607918	Group1.2	605480-607918	140
Group1.2:605480-607918_168	Group1.2:605480-607918	Group1.2	605480-607918	168
Group1.2:605480-607918_196	Group1.2:605480-607918	Group1.2	605480-607918	196
Group1.2:605480-607918_224	Group1.2:605480-607918	Group1.2	605480-607918	224
Group1.2:605480-607918_252	Group1.2:605480-607918	Group1.2	605480-607918	252
Group1.2:605480-607918_280	Group1.2:605480-607918	Group1.2	605480-607918	280
Group1.2:605480-607918_308	Group1.2:605480-607918	Group1.2	605480-607918	308
Group1.2:605480-607918_336	Group1.2:605480-607918	Group1.2	605480-607918	336
Group1.2:605480-607918_364	Group1.2:605480-607918	Group1.2	605480-607918	364
Group1.2:605480-607918_392	Group1.2:605480-607918	Group1.2	605480-607918	392
Group1.2:605480-607918_420	Group1.2:605480-607918	Group1.2	605480-607918	420
Group1.2:605480-607918_448	Group1.2:605480-607918	Group1.2	605480-607918	448
Group1.2:605480-607918_476	Group1.2:605480-607918	Group1.2	605480-607918	476
Group1.2:605480-607918_504	Group1.2:605480-607918	Group1.2	605480-607918	504
Group1.2:605480-607918_532	Group1.2:605480-607918	Group1.2	605480-607918	532
Group1.2:605480-607918_560	Group1.2:605480-607918	Group1.2	605480-607918	560
Group1.2:605480-607918_588	Group1.2:605480-607918	Group1.2	605480-607918	588
Group1.2:605480-607918_616	Group1.2:605480-607918	Group1.2	605480-607918	616
Group1.2:605480-607918_644	Group1.2:605480-607918	Group1.2	605480-607918	644
Group1.2:605480-607918_672	Group1.2:605480-607918	Group1.2	605480-607918	672
Group1.2:605480-607918_700	Group1.2:605480-607918	Group1.2	605480-607918	700
Group1.2:605480-607918_728	Group1.2:605480-607918	Group1.2	605480-607918	728
Group1.2:605480-607918_756	Group1.2:605480-607918	Group1.2	605480-607918	756
Group1.2:605480-607918_784	Group1.2:605480-607918	Group1.2	605480-607918	784
Group1.2:605480-607918_812	Group1.2:605480-607918	Group1.2	605480-607918	812
Group1.2:605480-607918_840	Group1.2:605480-607918	Group1.2	605480-607918	840
Group1.2:605480-607918_868	Group1.2:605480-607918	Group1.2	605480-607918	868
Group1.2:605480-607918_896	Group1.2:605480-607918	Group1.2	605480-607918	896
Group1.2:605480-607918_924	Group1.2:605480-607918	Group1.2	605480-607918	924
Group1.2:605480-607918_952	Group1.2:605480-607918	Group1.2	605480-607918	952
Group1.2:605480-607918_980	Group1.2:605480-607918	Group1.2	605480-607918	980
Group1.2:605480-607918_1008	Group1.2:605480-607918	Group1.2	605480-607918	1008
Group1.2:605480-607918_1036	Group1.2:605480-607918	Group1.2	605480-607918	1036
Group1.2:605480-607918_1064	Group1.2:605480-607918	Group1.2	605480-607918	1064
Group1.2:605480-607918_1092	Group1.2:605480-607918	Group1.2	605480-607918	1092
Group1.2:605480-607918_1120	Group1.2:605480-607918	Group1.2	605480-607918	1120
Group1.2:605480-607918_1148	Group1.2:605480-607918	Group1.2	605480-607918	1148
Group1.2:605480-607918_1176	Group1.2:605480-607918	Group1.2	605480-607918	1176
Group1.2:605480-607918_1204	Group1.2:605480-607918	Group1.2	605480-607918	1204
Group1.2:605480-607918_1232	Group1.2:605480-607918	Group1.2	605480-607918	1232
Group1.2:605480-607918_1260	Group1.2:605480-607918	Group1.2	605480-607918	1260
Group1.2:605480-607918_1288	Group1.2:605480-607918	Group1.2	605480-607918	1288
Group1.2:605480-607918_1316	Group1.2:605480-607918	Group1.2	605480-607918	1316
Group1.2:605480-607918_1344	Group1.2:605480-607918	Group1.2	605480-607918	1344
Group1.2:605480-607918_1372	Group1.2:605480-607918	Group1.2	605480-607918	1372
Group1.2:605480-607918_1400	Group1.2:605480-607918	Group1.2	605480-607918	1400
Group1.2:605480-607918_1428	Group1.2:605480-607918	Group1.2	605480-607918	1428
Group1.2:605480-607918_1456	Group1.2:605480-607918	Group1.2	605480-607918	1456
Group1.2:605480-607918_1484	Group1.2:605480-607918	Group1.2	605480-607918	1484
Group1.2:605480-607918_1512	Group1.2:605480-607918	Group1.2	605480-607918	1512
Group1.2:605480-607918_1540	Group1.2:605480-607918	Group1.2	605480-607918	1540
Group1.2:605480-607918_1568	Group1.2:605480-607918	Group1.2	605480-607918	1568
Group1.2:605480-607918_1624	Group1.2:605480-607918	Group1.2	605480-607918	1624
Group1.2:605480-607918_1652	Group1.2:605480-607918	Group1.2	605480-607918	1652
Group1.2:605480-607918_1680	Group1.2:605480-607918	Group1.2	605480-607918	1680
Group1.2:605480-607918_1708	Group1.2:605480-607918	Group1.2	605480-607918	1708
Group1.2:605480-607918_1736	Group1.2:605480-607918	Group1.2	605480-607918	1736
Group1.2:605480-607918_1764	Group1.2:605480-607918	Group1.2	605480-607918	1764
Group1.2:605480-607918_1792	Group1.2:605480-607918	Group1.2	605480-607918	1792
Group1.2:605480-607918_1820	Group1.2:605480-607918	Group1.2	605480-607918	1820
Group1.2:605480-607918_1848	Group1.2:605480-607918	Group1.2	605480-607918	1848
Group1.2:605480-607918_1876	Group1.2:605480-607918	Group1.2	605480-607918	1876
Group1.2:605480-607918_1904	Group1.2:605480-607918	Group1.2	605480-607918	1904
Group1.2:605480-607918_1932	Group1.2:605480-607918	Group1.2	605480-607918	1932
Group1.2:605480-607918_1960	Group1.2:605480-607918	Group1.2	605480-607918	1960
Group1.2:605480-607918_1988	Group1.2:605480-607918	Group1.2	605480-607918	1988
Group1.2:605480-607918_2016	Group1.2:605480-607918	Group1.2	605480-607918	2016
Group1.2:605480-607918_2044	Group1.2:605480-607918	Group1.2	605480-607918	2044
Group1.2:605480-607918_2072	Group1.2:605480-607918	Group1.2	605480-607918	2072
Group1.2:605480-607918_2100	Group1.2:605480-607918	Group1.2	605480-607918	2100
Group1.2:605480-607918_2128	Group1.2:605480-607918	Group1.2	605480-607918	2128
Group1.2:605480-607918_2156	Group1.2:605480-607918	Group1.2	605480-607918	2156
Group1.2:605480-607918_2184	Group1.2:605480-607918	Group1.2	605480-607918	2184
Group1.2:605480-607918_2212	Group1.2:605480-607918	Group1.2	605480-607918	2212
Group1.2:605480-607918_2240	Group1.2:605480-607918	Group1.2	605480-607918	2240
Group1.2:605480-607918_2268	Group1.2:605480-607918	Group1.2	605480-607918	2268
Group1.2:605480-607918_2296	Group1.2:605480-607918	Group1.2	605480-607918	2296
Group1.2:605480-607918_2324	Group1.2:605480-607918	Group1.2	605480-607918	2324
Group1.2:605480-607918_2352	Group1.2:605480-607918	Group1.2	605480-607918	2352
Group1.2:605480-607918_2359	Group1.2:605480-607918	Group1.2	605480-607918	2359
Group1.2:775664-776160_0	Group1.2:775664-776160	Group1.2	775664-776160	0
Group1.2:775664-776160_28	Group1.2:775664-776160	Group1.2	775664-776160	28
Group1.2:775664-776160_56	Group1.2:775664-776160	Group1.2	775664-776160	56
Group1.2:775664-776160_84	Group1.2:775664-776160	Group1.2	775664-776160	84
Group1.2:775664-776160_112	Group1.2:775664-776160	Group1.2	775664-776160	112
Group1.2:775664-776160_140	Group1.2:775664-776160	Group1.2	775664-776160	140
Group1.2:775664-776160_168	Group1.2:775664-776160	Group1.2	775664-776160	168
Group1.2:775664-776160_196	Group1.2:775664-776160	Group1.2	775664-776160	196
Group1.2:775664-776160_224	Group1.2:775664-776160	Group1.2	775664-776160	224
Group1.2:775664-776160_252	Group1.2:775664-776160	Group1.2	775664-776160	252
Group1.2:775664-776160_280	Group1.2:775664-776160	Group1.2	775664-776160	280
Group1.2:775664-776160_308	Group1.2:775664-776160	Group1.2	775664-776160	308
Group1.2:775664-776160_336	Group1.2:775664-776160	Group1.2	775664-776160	336
Group1.2:775664-776160_364	Group1.2:775664-776160	Group1.2	775664-776160	364
Group1.2:775664-776160_392	Group1.2:775664-776160	Group1.2	775664-776160	392
Group1.2:775664-776160_417	Group1.2:775664-776160	Group1.2	775664-776160	417
Group1.2:787223-787441_0	Group1.2:787223-787441	Group1.2	787223-787441	0
Group1.2:787223-787441_28	Group1.2:787223-787441	Group1.2	787223-787441	28
Group1.2:787223-787441_56	Group1.2:787223-787441	Group1.2	787223-787441	56
Group1.2:787223-787441_84	Group1.2:787223-787441	Group1.2	787223-787441	84
Group1.2:787223-787441_112	Group1.2:787223-787441	Group1.2	787223-787441	112
Group1.2:787223-787441_139	Group1.2:787223-787441	Group1.2	787223-787441	139
Group1.2:817138-817416_0	Group1.2:817138-817416	Group1.2	817138-817416	0
Group1.2:817138-817416_29	Group1.2:817138-817416	Group1.2	817138-817416	29
Group1.2:817138-817416_58	Group1.2:817138-817416	Group1.2	817138-817416	58
Group1.2:817138-817416_87	Group1.2:817138-817416	Group1.2	817138-817416	87
Group1.2:817138-817416_116	Group1.2:817138-817416	Group1.2	817138-817416	116
Group1.2:817138-817416_145	Group1.2:817138-817416	Group1.2	817138-817416	145
Group1.2:817138-817416_174	Group1.2:817138-817416	Group1.2	817138-817416	174
Group1.2:817138-817416_199	Group1.2:817138-817416	Group1.2	817138-817416	199
Group1.2:825775-825929_0	Group1.2:825775-825929	Group1.2	825775-825929	0
Group1.2:825775-825929_25	Group1.2:825775-825929	Group1.2	825775-825929	25
Group1.2:831114-831305_0	Group1.2:831114-831305	Group1.2	831114-831305	0
Group1.2:831114-831305_28	Group1.2:831114-831305	Group1.2	831114-831305	28
Group1.2:831114-831305_56	Group1.2:831114-831305	Group1.2	831114-831305	56
Group1.2:831114-831305_84	Group1.2:831114-831305	Group1.2	831114-831305	84
Group1.2:831114-831305_112	Group1.2:831114-831305	Group1.2	831114-831305	112
Group1.2:880134-881395_0	Group1.2:880134-881395	Group1.2	880134-881395	0
Group1.2:880134-881395_28	Group1.2:880134-881395	Group1.2	880134-881395	28
Group1.2:880134-881395_56	Group1.2:880134-881395	Group1.2	880134-881395	56
Group1.2:880134-881395_84	Group1.2:880134-881395	Group1.2	880134-881395	84
Group1.2:880134-881395_112	Group1.2:880134-881395	Group1.2	880134-881395	112
Group1.2:880134-881395_140	Group1.2:880134-881395	Group1.2	880134-881395	140
Group1.2:880134-881395_168	Group1.2:880134-881395	Group1.2	880134-881395	168
Group1.2:880134-881395_196	Group1.2:880134-881395	Group1.2	880134-881395	196
Group1.2:880134-881395_224	Group1.2:880134-881395	Group1.2	880134-881395	224
Group1.2:880134-881395_252	Group1.2:880134-881395	Group1.2	880134-881395	252
Group1.2:880134-881395_280	Group1.2:880134-881395	Group1.2	880134-881395	280
Group1.2:880134-881395_308	Group1.2:880134-881395	Group1.2	880134-881395	308
Group1.2:880134-881395_336	Group1.2:880134-881395	Group1.2	880134-881395	336
Group1.2:880134-881395_364	Group1.2:880134-881395	Group1.2	880134-881395	364
Group1.2:880134-881395_392	Group1.2:880134-881395	Group1.2	880134-881395	392
Group1.2:880134-881395_420	Group1.2:880134-881395	Group1.2	880134-881395	420
Group1.2:880134-881395_448	Group1.2:880134-881395	Group1.2	880134-881395	448
Group1.2:880134-881395_476	Group1.2:880134-881395	Group1.2	880134-881395	476
Group1.2:880134-881395_504	Group1.2:880134-881395	Group1.2	880134-881395	504
Group1.2:880134-881395_532	Group1.2:880134-881395	Group1.2	880134-881395	532
Group1.2:880134-881395_560	Group1.2:880134-881395	Group1.2	880134-881395	560
Group1.2:880134-881395_588	Group1.2:880134-881395	Group1.2	880134-881395	588
Group1.2:880134-881395_616	Group1.2:880134-881395	Group1.2	880134-881395	616
Group1.2:880134-881395_644	Group1.2:880134-881395	Group1.2	880134-881395	644
Group1.2:880134-881395_672	Group1.2:880134-881395	Group1.2	880134-881395	672
Group1.2:880134-881395_700	Group1.2:880134-881395	Group1.2	880134-881395	700
Group1.2:880134-881395_728	Group1.2:880134-881395	Group1.2	880134-881395	728
Group1.2:880134-881395_756	Group1.2:880134-881395	Group1.2	880134-881395	756
Group1.2:880134-881395_784	Group1.2:880134-881395	Group1.2	880134-881395	784
Group1.2:880134-881395_812	Group1.2:880134-881395	Group1.2	880134-881395	812
Group1.2:880134-881395_840	Group1.2:880134-881395	Group1.2	880134-881395	840
Group1.2:880134-881395_868	Group1.2:880134-881395	Group1.2	880134-881395	868
Group1.2:880134-881395_896	Group1.2:880134-881395	Group1.2	880134-881395	896
Group1.2:880134-881395_924	Group1.2:880134-881395	Group1.2	880134-881395	924
Group1.2:880134-881395_952	Group1.2:880134-881395	Group1.2	880134-881395	952
Group1.2:880134-881395_980	Group1.2:880134-881395	Group1.2	880134-881395	980
Group1.2:880134-881395_1008	Group1.2:880134-881395	Group1.2	880134-881395	1008
Group1.2:880134-881395_1036	Group1.2:880134-881395	Group1.2	880134-881395	1036
Group1.2:880134-881395_1064	Group1.2:880134-881395	Group1.2	880134-881395	1064
Group1.2:880134-881395_1092	Group1.2:880134-881395	Group1.2	880134-881395	1092
Group1.2:880134-881395_1120	Group1.2:880134-881395	Group1.2	880134-881395	1120
Group1.2:880134-881395_1148	Group1.2:880134-881395	Group1.2	880134-881395	1148
Group1.2:880134-881395_1176	Group1.2:880134-881395	Group1.2	880134-881395	1176
Group1.2:880134-881395_1182	Group1.2:880134-881395	Group1.2	880134-881395	1182
Group1.2:888021-888231_0	Group1.2:888021-888231	Group1.2	888021-888231	0
Group1.2:888021-888231_27	Group1.2:888021-888231	Group1.2	888021-888231	27
Group1.2:888021-888231_54	Group1.2:888021-888231	Group1.2	888021-888231	54
Group1.2:888021-888231_81	Group1.2:888021-888231	Group1.2	888021-888231	81
Group1.2:888021-888231_108	Group1.2:888021-888231	Group1.2	888021-888231	108
Group1.2:888021-888231_131	Group1.2:888021-888231	Group1.2	888021-888231	131
Group1.3:23468-23733_0	Group1.3:23468-23733	Group1.3	23468-23733	0
Group1.3:23468-23733_27	Group1.3:23468-23733	Group1.3	23468-23733	27
Group1.3:23468-23733_54	Group1.3:23468-23733	Group1.3	23468-23733	54
Group1.3:23468-23733_81	Group1.3:23468-23733	Group1.3	23468-23733	81
Group1.3:23468-23733_108	Group1.3:23468-23733	Group1.3	23468-23733	108
Group1.3:23468-23733_135	Group1.3:23468-23733	Group1.3	23468-23733	135
Group1.3:23468-23733_162	Group1.3:23468-23733	Group1.3	23468-23733	162
Group1.3:23468-23733_186	Group1.3:23468-23733	Group1.3	23468-23733	186
Group1.3:39620-39798_0	Group1.3:39620-39798	Group1.3	39620-39798	0
Group1.3:39620-39798_25	Group1.3:39620-39798	Group1.3	39620-39798	25
Group1.3:39620-39798_50	Group1.3:39620-39798	Group1.3	39620-39798	50
Group1.3:39620-39798_75	Group1.3:39620-39798	Group1.3	39620-39798	75
Group1.3:39620-39798_99	Group1.3:39620-39798	Group1.3	39620-39798	99
Group1.3:179000-179180_0	Group1.3:179000-179180	Group1.3	179000-179180	0
Group1.3:179000-179180_26	Group1.3:179000-179180	Group1.3	179000-179180	26
Group1.3:179000-179180_52	Group1.3:179000-179180	Group1.3	179000-179180	52
Group1.3:179000-179180_78	Group1.3:179000-179180	Group1.3	179000-179180	78
Group1.3:179000-179180_101	Group1.3:179000-179180	Group1.3	179000-179180	101
Group1.3:231209-231449_0	Group1.3:231209-231449	Group1.3	231209-231449	0
Group1.3:231209-231449_27	Group1.3:231209-231449	Group1.3	231209-231449	27
Group1.3:231209-231449_54	Group1.3:231209-231449	Group1.3	231209-231449	54
Group1.3:231209-231449_81	Group1.3:231209-231449	Group1.3	231209-231449	81
Group1.3:231209-231449_108	Group1.3:231209-231449	Group1.3	231209-231449	108
Group1.3:231209-231449_135	Group1.3:231209-231449	Group1.3	231209-231449	135
Group1.3:231209-231449_161	Group1.3:231209-231449	Group1.3	231209-231449	161
Group1.3:272441-272653_0	Group1.3:272441-272653	Group1.3	272441-272653	0
Group1.3:272441-272653_27	Group1.3:272441-272653	Group1.3	272441-272653	27
Group1.3:272441-272653_54	Group1.3:272441-272653	Group1.3	272441-272653	54
Group1.3:272441-272653_81	Group1.3:272441-272653	Group1.3	272441-272653	81
Group1.3:272441-272653_108	Group1.3:272441-272653	Group1.3	272441-272653	108
Group1.3:272441-272653_133	Group1.3:272441-272653	Group1.3	272441-272653	133
Group1.3:277690-277947_0	Group1.3:277690-277947	Group1.3	277690-277947	0
Group1.3:277690-277947_26	Group1.3:277690-277947	Group1.3	277690-277947	26
Group1.3:277690-277947_52	Group1.3:277690-277947	Group1.3	277690-277947	52
Group1.3:277690-277947_78	Group1.3:277690-277947	Group1.3	277690-277947	78
Group1.3:277690-277947_104	Group1.3:277690-277947	Group1.3	277690-277947	104
Group1.3:277690-277947_130	Group1.3:277690-277947	Group1.3	277690-277947	130
Group1.3:277690-277947_156	Group1.3:277690-277947	Group1.3	277690-277947	156
Group1.3:277690-277947_178	Group1.3:277690-277947	Group1.3	277690-277947	178
Group1.3:287047-287203_0	Group1.3:287047-287203	Group1.3	287047-287203	0
Group1.3:287047-287203_26	Group1.3:287047-287203	Group1.3	287047-287203	26
Group1.3:287047-287203_52	Group1.3:287047-287203	Group1.3	287047-287203	52
Group1.3:287047-287203_77	Group1.3:287047-287203	Group1.3	287047-287203	77
Group1.3:297781-297918_0	Group1.3:297781-297918	Group1.3	297781-297918	0
Group1.3:297781-297918_29	Group1.3:297781-297918	Group1.3	297781-297918	29
Group1.3:297781-297918_58	Group1.3:297781-297918	Group1.3	297781-297918	58
Group1.3:339024-339120_0	Group1.3:339024-339120	Group1.3	339024-339120	0
Group1.3:339024-339120_17	Group1.3:339024-339120	Group1.3	339024-339120	17
Group1.3:389700-390034_0	Group1.3:389700-390034	Group1.3	389700-390034	0
Group1.3:389700-390034_29	Group1.3:389700-390034	Group1.3	389700-390034	29
Group1.3:389700-390034_58	Group1.3:389700-390034	Group1.3	389700-390034	58
Group1.3:389700-390034_87	Group1.3:389700-390034	Group1.3	389700-390034	87
Group1.3:389700-390034_116	Group1.3:389700-390034	Group1.3	389700-390034	116
Group1.3:389700-390034_145	Group1.3:389700-390034	Group1.3	389700-390034	145
Group1.3:389700-390034_174	Group1.3:389700-390034	Group1.3	389700-390034	174
Group1.3:389700-390034_203	Group1.3:389700-390034	Group1.3	389700-390034	203
Group1.3:389700-390034_232	Group1.3:389700-390034	Group1.3	389700-390034	232
Group1.3:389700-390034_255	Group1.3:389700-390034	Group1.3	389700-390034	255
Group1.3:522931-523116_0	Group1.3:522931-523116	Group1.3	522931-523116	0
Group1.3:522931-523116_27	Group1.3:522931-523116	Group1.3	522931-523116	27
Group1.3:522931-523116_54	Group1.3:522931-523116	Group1.3	522931-523116	54
Group1.3:522931-523116_81	Group1.3:522931-523116	Group1.3	522931-523116	81
Group1.3:522931-523116_106	Group1.3:522931-523116	Group1.3	522931-523116	106
Group1.4:138397-138549_0	Group1.4:138397-138549	Group1.4	138397-138549	0
Group1.4:138397-138549_25	Group1.4:138397-138549	Group1.4	138397-138549	25
Group1.4:138397-138549_50	Group1.4:138397-138549	Group1.4	138397-138549	50
Group1.4:138397-138549_73	Group1.4:138397-138549	Group1.4	138397-138549	73
Group1.4:206637-207032_0	Group1.4:206637-207032	Group1.4	206637-207032	0
Group1.4:206637-207032_29	Group1.4:206637-207032	Group1.4	206637-207032	29
Group1.4:206637-207032_58	Group1.4:206637-207032	Group1.4	206637-207032	58
Group1.4:206637-207032_87	Group1.4:206637-207032	Group1.4	206637-207032	87
Group1.4:206637-207032_116	Group1.4:206637-207032	Group1.4	206637-207032	116
Group1.4:206637-207032_145	Group1.4:206637-207032	Group1.4	206637-207032	145
Group1.4:206637-207032_174	Group1.4:206637-207032	Group1.4	206637-207032	174
Group1.4:206637-207032_203	Group1.4:206637-207032	Group1.4	206637-207032	203
Group1.4:206637-207032_232	Group1.4:206637-207032	Group1.4	206637-207032	232
Group1.4:206637-207032_261	Group1.4:206637-207032	Group1.4	206637-207032	261
Group1.4:206637-207032_290	Group1.4:206637-207032	Group1.4	206637-207032	290
Group1.4:206637-207032_316	Group1.4:206637-207032	Group1.4	206637-207032	316
Group1.4:218186-218423_0	Group1.4:218186-218423	Group1.4	218186-218423	0
Group1.4:218186-218423_27	Group1.4:218186-218423	Group1.4	218186-218423	27
Group1.4:218186-218423_54	Group1.4:218186-218423	Group1.4	218186-218423	54
Group1.4:218186-218423_81	Group1.4:218186-218423	Group1.4	218186-218423	81
Group1.4:218186-218423_108	Group1.4:218186-218423	Group1.4	218186-218423	108
Group1.4:218186-218423_135	Group1.4:218186-218423	Group1.4	218186-218423	135
Group1.4:218186-218423_158	Group1.4:218186-218423	Group1.4	218186-218423	158
Group1.4:296710-297293_0	Group1.4:296710-297293	Group1.4	296710-297293	0
Group1.4:296710-297293_28	Group1.4:296710-297293	Group1.4	296710-297293	28
Group1.4:296710-297293_56	Group1.4:296710-297293	Group1.4	296710-297293	56
Group1.4:296710-297293_84	Group1.4:296710-297293	Group1.4	296710-297293	84
Group1.4:296710-297293_112	Group1.4:296710-297293	Group1.4	296710-297293	112
Group1.4:296710-297293_140	Group1.4:296710-297293	Group1.4	296710-297293	140
Group1.4:296710-297293_168	Group1.4:296710-297293	Group1.4	296710-297293	168
Group1.4:296710-297293_196	Group1.4:296710-297293	Group1.4	296710-297293	196
Group1.4:296710-297293_224	Group1.4:296710-297293	Group1.4	296710-297293	224
Group1.4:296710-297293_252	Group1.4:296710-297293	Group1.4	296710-297293	252
Group1.4:296710-297293_280	Group1.4:296710-297293	Group1.4	296710-297293	280
Group1.4:296710-297293_308	Group1.4:296710-297293	Group1.4	296710-297293	308
Group1.4:296710-297293_336	Group1.4:296710-297293	Group1.4	296710-297293	336
Group1.4:296710-297293_364	Group1.4:296710-297293	Group1.4	296710-297293	364
Group1.4:296710-297293_392	Group1.4:296710-297293	Group1.4	296710-297293	392
Group1.4:296710-297293_420	Group1.4:296710-297293	Group1.4	296710-297293	420
Group1.4:296710-297293_448	Group1.4:296710-297293	Group1.4	296710-297293	448
Group1.4:296710-297293_476	Group1.4:296710-297293	Group1.4	296710-297293	476
Group1.5:14686-14950_0	Group1.5:14686-14950	Group1.5	14686-14950	0
Group1.5:14686-14950_27	Group1.5:14686-14950	Group1.5	14686-14950	27
Group1.5:14686-14950_54	Group1.5:14686-14950	Group1.5	14686-14950	54
Group1.5:14686-14950_81	Group1.5:14686-14950	Group1.5	14686-14950	81
Group1.5:14686-14950_108	Group1.5:14686-14950	Group1.5	14686-14950	108
Group1.5:14686-14950_135	Group1.5:14686-14950	Group1.5	14686-14950	135
Group1.5:14686-14950_162	Group1.5:14686-14950	Group1.5	14686-14950	162
Group1.5:14686-14950_185	Group1.5:14686-14950	Group1.5	14686-14950	185
Group1.7:210175-210395_0	Group1.7:210175-210395	Group1.7	210175-210395	0
Group1.7:210175-210395_29	Group1.7:210175-210395	Group1.7	210175-210395	29
Group1.7:210175-210395_58	Group1.7:210175-210395	Group1.7	210175-210395	58
Group1.7:210175-210395_87	Group1.7:210175-210395	Group1.7	210175-210395	87
Group1.7:210175-210395_116	Group1.7:210175-210395	Group1.7	210175-210395	116
Group1.7:210175-210395_141	Group1.7:210175-210395	Group1.7	210175-210395	141
Group1.7:328041-328274_0	Group1.7:328041-328274	Group1.7	328041-328274	0
Group1.7:328041-328274_26	Group1.7:328041-328274	Group1.7	328041-328274	26
Group1.7:328041-328274_52	Group1.7:328041-328274	Group1.7	328041-328274	52
Group1.7:328041-328274_78	Group1.7:328041-328274	Group1.7	328041-328274	78
Group1.7:328041-328274_104	Group1.7:328041-328274	Group1.7	328041-328274	104
Group1.7:328041-328274_130	Group1.7:328041-328274	Group1.7	328041-328274	130
Group1.7:328041-328274_154	Group1.7:328041-328274	Group1.7	328041-328274	154
Group1.7:336387-336534_0	Group1.7:336387-336534	Group1.7	336387-336534	0
Group1.7:336387-336534_23	Group1.7:336387-336534	Group1.7	336387-336534	23
Group1.7:336387-336534_46	Group1.7:336387-336534	Group1.7	336387-336534	46
Group1.7:336387-336534_68	Group1.7:336387-336534	Group1.7	336387-336534	68
Group1.7:352123-353224_0	Group1.7:352123-353224	Group1.7	352123-353224	0
Group1.7:352123-353224_28	Group1.7:352123-353224	Group1.7	352123-353224	28
Group1.7:352123-353224_56	Group1.7:352123-353224	Group1.7	352123-353224	56
Group1.7:352123-353224_84	Group1.7:352123-353224	Group1.7	352123-353224	84
Group1.7:352123-353224_112	Group1.7:352123-353224	Group1.7	352123-353224	112
Group1.7:352123-353224_140	Group1.7:352123-353224	Group1.7	352123-353224	140
Group1.7:352123-353224_168	Group1.7:352123-353224	Group1.7	352123-353224	168
Group1.7:352123-353224_196	Group1.7:352123-353224	Group1.7	352123-353224	196
Group1.7:352123-353224_224	Group1.7:352123-353224	Group1.7	352123-353224	224
Group1.7:352123-353224_252	Group1.7:352123-353224	Group1.7	352123-353224	252
Group1.7:352123-353224_280	Group1.7:352123-353224	Group1.7	352123-353224	280
Group1.7:352123-353224_308	Group1.7:352123-353224	Group1.7	352123-353224	308
Group1.7:352123-353224_336	Group1.7:352123-353224	Group1.7	352123-353224	336
Group1.7:352123-353224_364	Group1.7:352123-353224	Group1.7	352123-353224	364
Group1.7:352123-353224_392	Group1.7:352123-353224	Group1.7	352123-353224	392
Group1.7:352123-353224_420	Group1.7:352123-353224	Group1.7	352123-353224	420
Group1.7:352123-353224_448	Group1.7:352123-353224	Group1.7	352123-353224	448
Group1.7:352123-353224_476	Group1.7:352123-353224	Group1.7	352123-353224	476
Group1.7:352123-353224_504	Group1.7:352123-353224	Group1.7	352123-353224	504
Group1.7:352123-353224_532	Group1.7:352123-353224	Group1.7	352123-353224	532
Group1.7:352123-353224_560	Group1.7:352123-353224	Group1.7	352123-353224	560
Group1.7:352123-353224_588	Group1.7:352123-353224	Group1.7	352123-353224	588
Group1.7:352123-353224_616	Group1.7:352123-353224	Group1.7	352123-353224	616
Group1.7:352123-353224_644	Group1.7:352123-353224	Group1.7	352123-353224	644
Group1.7:352123-353224_672	Group1.7:352123-353224	Group1.7	352123-353224	672
Group1.7:352123-353224_700	Group1.7:352123-353224	Group1.7	352123-353224	700
Group1.7:352123-353224_728	Group1.7:352123-353224	Group1.7	352123-353224	728
Group1.7:352123-353224_756	Group1.7:352123-353224	Group1.7	352123-353224	756
Group1.7:352123-353224_784	Group1.7:352123-353224	Group1.7	352123-353224	784
Group1.7:352123-353224_812	Group1.7:352123-353224	Group1.7	352123-353224	812
Group1.7:352123-353224_840	Group1.7:352123-353224	Group1.7	352123-353224	840
Group1.7:352123-353224_868	Group1.7:352123-353224	Group1.7	352123-353224	868
Group1.7:352123-353224_896	Group1.7:352123-353224	Group1.7	352123-353224	896
Group1.7:352123-353224_924	Group1.7:352123-353224	Group1.7	352123-353224	924
Group1.7:352123-353224_952	Group1.7:352123-353224	Group1.7	352123-353224	952
Group1.7:352123-353224_980	Group1.7:352123-353224	Group1.7	352123-353224	980
Group1.7:352123-353224_1008	Group1.7:352123-353224	Group1.7	352123-353224	1008
Group1.7:352123-353224_1022	Group1.7:352123-353224	Group1.7	352123-353224	1022
Group1.7:358294-358552_0	Group1.7:358294-358552	Group1.7	358294-358552	0
Group1.7:358294-358552_26	Group1.7:358294-358552	Group1.7	358294-358552	26
Group1.7:358294-358552_52	Group1.7:358294-358552	Group1.7	358294-358552	52
Group1.7:358294-358552_78	Group1.7:358294-358552	Group1.7	358294-358552	78
Group1.7:358294-358552_104	Group1.7:358294-358552	Group1.7	358294-358552	104
Group1.7:358294-358552_130	Group1.7:358294-358552	Group1.7	358294-358552	130
Group1.7:358294-358552_156	Group1.7:358294-358552	Group1.7	358294-358552	156
Group1.7:358294-358552_179	Group1.7:358294-358552	Group1.7	358294-358552	179
Group1.7:394820-395279_0	Group1.7:394820-395279	Group1.7	394820-395279	0
Group1.7:394820-395279_28	Group1.7:394820-395279	Group1.7	394820-395279	28
Group1.7:394820-395279_56	Group1.7:394820-395279	Group1.7	394820-395279	56
Group1.7:394820-395279_84	Group1.7:394820-395279	Group1.7	394820-395279	84
Group1.7:394820-395279_112	Group1.7:394820-395279	Group1.7	394820-395279	112
Group1.7:394820-395279_140	Group1.7:394820-395279	Group1.7	394820-395279	140
Group1.7:394820-395279_168	Group1.7:394820-395279	Group1.7	394820-395279	168
Group1.7:394820-395279_196	Group1.7:394820-395279	Group1.7	394820-395279	196
Group1.7:394820-395279_224	Group1.7:394820-395279	Group1.7	394820-395279	224
Group1.7:394820-395279_252	Group1.7:394820-395279	Group1.7	394820-395279	252
Group1.7:394820-395279_280	Group1.7:394820-395279	Group1.7	394820-395279	280
Group1.7:394820-395279_308	Group1.7:394820-395279	Group1.7	394820-395279	308
Group1.7:394820-395279_336	Group1.7:394820-395279	Group1.7	394820-395279	336
Group1.7:394820-395279_364	Group1.7:394820-395279	Group1.7	394820-395279	364
Group1.7:394820-395279_380	Group1.7:394820-395279	Group1.7	394820-395279	380
Group1.7:446467-446615_0	Group1.7:446467-446615	Group1.7	446467-446615	0
Group1.7:446467-446615_23	Group1.7:446467-446615	Group1.7	446467-446615	23
Group1.7:446467-446615_46	Group1.7:446467-446615	Group1.7	446467-446615	46
Group1.7:446467-446615_69	Group1.7:446467-446615	Group1.7	446467-446615	69
Group1.7:451685-451861_0	Group1.7:451685-451861	Group1.7	451685-451861	0
Group1.7:451685-451861_25	Group1.7:451685-451861	Group1.7	451685-451861	25
Group1.7:451685-451861_50	Group1.7:451685-451861	Group1.7	451685-451861	50
Group1.7:451685-451861_75	Group1.7:451685-451861	Group1.7	451685-451861	75
Group1.7:451685-451861_97	Group1.7:451685-451861	Group1.7	451685-451861	97
Group1.7:474897-474977_0	Group1.7:474897-474977	Group1.7	474897-474977	0
Group1.7:474897-474977_1	Group1.7:474897-474977	Group1.7	474897-474977	1
Group1.7:492155-492276_0	Group1.7:492155-492276	Group1.7	492155-492276	0
Group1.7:492155-492276_21	Group1.7:492155-492276	Group1.7	492155-492276	21
Group1.7:492155-492276_42	Group1.7:492155-492276	Group1.7	492155-492276	42
Group1.7:514571-515895_0	Group1.7:514571-515895	Group1.7	514571-515895	0
Group1.7:514571-515895_28	Group1.7:514571-515895	Group1.7	514571-515895	28
Group1.7:514571-515895_56	Group1.7:514571-515895	Group1.7	514571-515895	56
Group1.7:514571-515895_84	Group1.7:514571-515895	Group1.7	514571-515895	84
Group1.7:514571-515895_112	Group1.7:514571-515895	Group1.7	514571-515895	112
Group1.7:514571-515895_140	Group1.7:514571-515895	Group1.7	514571-515895	140
Group1.7:514571-515895_168	Group1.7:514571-515895	Group1.7	514571-515895	168
Group1.7:514571-515895_196	Group1.7:514571-515895	Group1.7	514571-515895	196
Group1.7:514571-515895_224	Group1.7:514571-515895	Group1.7	514571-515895	224
Group1.7:514571-515895_252	Group1.7:514571-515895	Group1.7	514571-515895	252
Group1.7:514571-515895_280	Group1.7:514571-515895	Group1.7	514571-515895	280
Group1.7:514571-515895_308	Group1.7:514571-515895	Group1.7	514571-515895	308
Group1.7:514571-515895_336	Group1.7:514571-515895	Group1.7	514571-515895	336
Group1.7:514571-515895_364	Group1.7:514571-515895	Group1.7	514571-515895	364
Group1.7:514571-515895_392	Group1.7:514571-515895	Group1.7	514571-515895	392
Group1.7:514571-515895_420	Group1.7:514571-515895	Group1.7	514571-515895	420
Group1.7:514571-515895_448	Group1.7:514571-515895	Group1.7	514571-515895	448
Group1.7:514571-515895_476	Group1.7:514571-515895	Group1.7	514571-515895	476
Group1.7:514571-515895_504	Group1.7:514571-515895	Group1.7	514571-515895	504
Group1.7:514571-515895_532	Group1.7:514571-515895	Group1.7	514571-515895	532
Group1.7:514571-515895_560	Group1.7:514571-515895	Group1.7	514571-515895	560
Group1.7:514571-515895_588	Group1.7:514571-515895	Group1.7	514571-515895	588
Group1.7:514571-515895_616	Group1.7:514571-515895	Group1.7	514571-515895	616
Group1.7:514571-515895_644	Group1.7:514571-515895	Group1.7	514571-515895	644
Group1.7:514571-515895_672	Group1.7:514571-515895	Group1.7	514571-515895	672
Group1.7:514571-515895_700	Group1.7:514571-515895	Group1.7	514571-515895	700
Group1.7:514571-515895_728	Group1.7:514571-515895	Group1.7	514571-515895	728
Group1.7:514571-515895_756	Group1.7:514571-515895	Group1.7	514571-515895	756
Group1.7:514571-515895_784	Group1.7:514571-515895	Group1.7	514571-515895	784
Group1.7:514571-515895_812	Group1.7:514571-515895	Group1.7	514571-515895	812
Group1.7:514571-515895_840	Group1.7:514571-515895	Group1.7	514571-515895	840
Group1.7:514571-515895_868	Group1.7:514571-515895	Group1.7	514571-515895	868
Group1.7:514571-515895_896	Group1.7:514571-515895	Group1.7	514571-515895	896
Group1.7:514571-515895_924	Group1.7:514571-515895	Group1.7	514571-515895	924
Group1.7:514571-515895_952	Group1.7:514571-515895	Group1.7	514571-515895	952
Group1.7:514571-515895_980	Group1.7:514571-515895	Group1.7	514571-515895	980
Group1.7:514571-515895_1008	Group1.7:514571-515895	Group1.7	514571-515895	1008
Group1.7:514571-515895_1036	Group1.7:514571-515895	Group1.7	514571-515895	1036
Group1.7:514571-515895_1064	Group1.7:514571-515895	Group1.7	514571-515895	1064
Group1.7:514571-515895_1092	Group1.7:514571-515895	Group1.7	514571-515895	1092
Group1.7:514571-515895_1120	Group1.7:514571-515895	Group1.7	514571-515895	1120
Group1.7:514571-515895_1148	Group1.7:514571-515895	Group1.7	514571-515895	1148
Group1.7:514571-515895_1176	Group1.7:514571-515895	Group1.7	514571-515895	1176
Group1.7:514571-515895_1204	Group1.7:514571-515895	Group1.7	514571-515895	1204
Group1.7:514571-515895_1232	Group1.7:514571-515895	Group1.7	514571-515895	1232
Group1.7:514571-515895_1245	Group1.7:514571-515895	Group1.7	514571-515895	1245
Group1.7:521055-521361_0	Group1.7:521055-521361	Group1.7	521055-521361	0
Group1.7:521055-521361_29	Group1.7:521055-521361	Group1.7	521055-521361	29
Group1.7:521055-521361_58	Group1.7:521055-521361	Group1.7	521055-521361	58
Group1.7:521055-521361_87	Group1.7:521055-521361	Group1.7	521055-521361	87
Group1.7:521055-521361_116	Group1.7:521055-521361	Group1.7	521055-521361	116
Group1.7:521055-521361_145	Group1.7:521055-521361	Group1.7	521055-521361	145
Group1.7:521055-521361_174	Group1.7:521055-521361	Group1.7	521055-521361	174
Group1.7:521055-521361_203	Group1.7:521055-521361	Group1.7	521055-521361	203
Group1.7:521055-521361_227	Group1.7:521055-521361	Group1.7	521055-521361	227
Group1.7:532965-533128_0	Group1.7:532965-533128	Group1.7	532965-533128	0
Group1.7:532965-533128_28	Group1.7:532965-533128	Group1.7	532965-533128	28
Group1.7:532965-533128_56	Group1.7:532965-533128	Group1.7	532965-533128	56
Group1.7:532965-533128_84	Group1.7:532965-533128	Group1.7	532965-533128	84
Group1.7:538289-538431_0	Group1.7:538289-538431	Group1.7	538289-538431	0
Group1.7:538289-538431_21	Group1.7:538289-538431	Group1.7	538289-538431	21
Group1.7:538289-538431_42	Group1.7:538289-538431	Group1.7	538289-538431	42
Group1.7:538289-538431_63	Group1.7:538289-538431	Group1.7	538289-538431	63
Group1.7:549628-549793_0	Group1.7:549628-549793	Group1.7	549628-549793	0
Group1.7:549628-549793_29	Group1.7:549628-549793	Group1.7	549628-549793	29
Group1.7:549628-549793_58	Group1.7:549628-549793	Group1.7	549628-549793	58
Group1.7:549628-549793_86	Group1.7:549628-549793	Group1.7	549628-549793	86
Group1.7:585189-585517_0	Group1.7:585189-585517	Group1.7	585189-585517	0
Group1.7:585189-585517_28	Group1.7:585189-585517	Group1.7	585189-585517	28
Group1.7:585189-585517_56	Group1.7:585189-585517	Group1.7	585189-585517	56
Group1.7:585189-585517_84	Group1.7:585189-585517	Group1.7	585189-585517	84
Group1.7:585189-585517_112	Group1.7:585189-585517	Group1.7	585189-585517	112
Group1.7:585189-585517_140	Group1.7:585189-585517	Group1.7	585189-585517	140
Group1.7:585189-585517_168	Group1.7:585189-585517	Group1.7	585189-585517	168
Group1.7:585189-585517_196	Group1.7:585189-585517	Group1.7	585189-585517	196
Group1.7:585189-585517_224	Group1.7:585189-585517	Group1.7	585189-585517	224
Group1.7:585189-585517_249	Group1.7:585189-585517	Group1.7	585189-585517	249
Group1.7:590817-591075_0	Group1.7:590817-591075	Group1.7	590817-591075	0
Group1.7:590817-591075_26	Group1.7:590817-591075	Group1.7	590817-591075	26
Group1.7:590817-591075_52	Group1.7:590817-591075	Group1.7	590817-591075	52
Group1.7:590817-591075_78	Group1.7:590817-591075	Group1.7	590817-591075	78
Group1.7:590817-591075_104	Group1.7:590817-591075	Group1.7	590817-591075	104
Group1.7:590817-591075_130	Group1.7:590817-591075	Group1.7	590817-591075	130
Group1.7:590817-591075_156	Group1.7:590817-591075	Group1.7	590817-591075	156
Group1.7:590817-591075_179	Group1.7:590817-591075	Group1.7	590817-591075	179
Group1.7:597898-598185_0	Group1.7:597898-598185	Group1.7	597898-598185	0
Group1.7:597898-598185_26	Group1.7:597898-598185	Group1.7	597898-598185	26
Group1.7:597898-598185_52	Group1.7:597898-598185	Group1.7	597898-598185	52
Group1.7:597898-598185_78	Group1.7:597898-598185	Group1.7	597898-598185	78
Group1.7:597898-598185_104	Group1.7:597898-598185	Group1.7	597898-598185	104
Group1.7:597898-598185_130	Group1.7:597898-598185	Group1.7	597898-598185	130
Group1.7:597898-598185_156	Group1.7:597898-598185	Group1.7	597898-598185	156
Group1.7:597898-598185_182	Group1.7:597898-598185	Group1.7	597898-598185	182
Group1.7:597898-598185_208	Group1.7:597898-598185	Group1.7	597898-598185	208
Group1.7:626166-626449_0	Group1.7:626166-626449	Group1.7	626166-626449	0
Group1.7:626166-626449_26	Group1.7:626166-626449	Group1.7	626166-626449	26
Group1.7:626166-626449_52	Group1.7:626166-626449	Group1.7	626166-626449	52
Group1.7:626166-626449_78	Group1.7:626166-626449	Group1.7	626166-626449	78
Group1.7:626166-626449_104	Group1.7:626166-626449	Group1.7	626166-626449	104
Group1.7:626166-626449_130	Group1.7:626166-626449	Group1.7	626166-626449	130
Group1.7:626166-626449_156	Group1.7:626166-626449	Group1.7	626166-626449	156
Group1.7:626166-626449_182	Group1.7:626166-626449	Group1.7	626166-626449	182
Group1.7:626166-626449_204	Group1.7:626166-626449	Group1.7	626166-626449	204
Group1.7:632342-632559_28	Group1.7:632342-632559	Group1.7	632342-632559	28
Group1.7:632342-632559_56	Group1.7:632342-632559	Group1.7	632342-632559	56
Group1.7:632342-632559_84	Group1.7:632342-632559	Group1.7	632342-632559	84
Group1.7:632342-632559_112	Group1.7:632342-632559	Group1.7	632342-632559	112
Group1.7:632342-632559_138	Group1.7:632342-632559	Group1.7	632342-632559	138
Group1.7:644013-644326_0	Group1.7:644013-644326	Group1.7	644013-644326	0
Group1.7:644013-644326_26	Group1.7:644013-644326	Group1.7	644013-644326	26
Group1.7:644013-644326_52	Group1.7:644013-644326	Group1.7	644013-644326	52
Group1.7:644013-644326_78	Group1.7:644013-644326	Group1.7	644013-644326	78
Group1.7:644013-644326_104	Group1.7:644013-644326	Group1.7	644013-644326	104
Group1.7:644013-644326_130	Group1.7:644013-644326	Group1.7	644013-644326	130
Group1.7:644013-644326_156	Group1.7:644013-644326	Group1.7	644013-644326	156
Group1.7:644013-644326_182	Group1.7:644013-644326	Group1.7	644013-644326	182
Group1.7:644013-644326_208	Group1.7:644013-644326	Group1.7	644013-644326	208
Group1.7:644013-644326_234	Group1.7:644013-644326	Group1.7	644013-644326	234
Group1.7:672453-672680_0	Group1.7:672453-672680	Group1.7	672453-672680	0
Group1.7:672453-672680_25	Group1.7:672453-672680	Group1.7	672453-672680	25
Group1.7:672453-672680_50	Group1.7:672453-672680	Group1.7	672453-672680	50
Group1.7:672453-672680_75	Group1.7:672453-672680	Group1.7	672453-672680	75
Group1.7:672453-672680_100	Group1.7:672453-672680	Group1.7	672453-672680	100
Group1.7:672453-672680_125	Group1.7:672453-672680	Group1.7	672453-672680	125
Group1.7:672453-672680_148	Group1.7:672453-672680	Group1.7	672453-672680	148
Group1.7:678060-678273_0	Group1.7:678060-678273	Group1.7	678060-678273	0
Group1.7:678060-678273_27	Group1.7:678060-678273	Group1.7	678060-678273	27
Group1.7:678060-678273_54	Group1.7:678060-678273	Group1.7	678060-678273	54
Group1.7:678060-678273_81	Group1.7:678060-678273	Group1.7	678060-678273	81
Group1.7:678060-678273_108	Group1.7:678060-678273	Group1.7	678060-678273	108
Group1.7:678060-678273_134	Group1.7:678060-678273	Group1.7	678060-678273	134
Group1.8:13355-14102_0	Group1.8:13355-14102	Group1.8	13355-14102	0
Group1.8:13355-14102_28	Group1.8:13355-14102	Group1.8	13355-14102	28
Group1.8:13355-14102_56	Group1.8:13355-14102	Group1.8	13355-14102	56
Group1.8:13355-14102_84	Group1.8:13355-14102	Group1.8	13355-14102	84
Group1.8:13355-14102_112	Group1.8:13355-14102	Group1.8	13355-14102	112
Group1.8:13355-14102_140	Group1.8:13355-14102	Group1.8	13355-14102	140
Group1.8:13355-14102_168	Group1.8:13355-14102	Group1.8	13355-14102	168
Group1.8:13355-14102_196	Group1.8:13355-14102	Group1.8	13355-14102	196
Group1.8:13355-14102_224	Group1.8:13355-14102	Group1.8	13355-14102	224
Group1.8:13355-14102_252	Group1.8:13355-14102	Group1.8	13355-14102	252
Group1.8:13355-14102_280	Group1.8:13355-14102	Group1.8	13355-14102	280
Group1.8:13355-14102_308	Group1.8:13355-14102	Group1.8	13355-14102	308
Group1.8:13355-14102_336	Group1.8:13355-14102	Group1.8	13355-14102	336
Group1.8:13355-14102_364	Group1.8:13355-14102	Group1.8	13355-14102	364
Group1.8:13355-14102_392	Group1.8:13355-14102	Group1.8	13355-14102	392
Group1.8:13355-14102_420	Group1.8:13355-14102	Group1.8	13355-14102	420
Group1.8:13355-14102_448	Group1.8:13355-14102	Group1.8	13355-14102	448
Group1.8:13355-14102_476	Group1.8:13355-14102	Group1.8	13355-14102	476
Group1.8:13355-14102_504	Group1.8:13355-14102	Group1.8	13355-14102	504
Group1.8:13355-14102_532	Group1.8:13355-14102	Group1.8	13355-14102	532
Group1.8:13355-14102_560	Group1.8:13355-14102	Group1.8	13355-14102	560
Group1.8:13355-14102_588	Group1.8:13355-14102	Group1.8	13355-14102	588
Group1.8:13355-14102_616	Group1.8:13355-14102	Group1.8	13355-14102	616
Group1.8:13355-14102_644	Group1.8:13355-14102	Group1.8	13355-14102	644
Group1.8:13355-14102_668	Group1.8:13355-14102	Group1.8	13355-14102	668
Group1.8:46085-46253_0	Group1.8:46085-46253	Group1.8	46085-46253	0
Group1.8:46085-46253_23	Group1.8:46085-46253	Group1.8	46085-46253	23
Group1.8:46085-46253_46	Group1.8:46085-46253	Group1.8	46085-46253	46
Group1.8:46085-46253_69	Group1.8:46085-46253	Group1.8	46085-46253	69
Group1.8:46085-46253_89	Group1.8:46085-46253	Group1.8	46085-46253	89
Group1.8:77049-77283_0	Group1.8:77049-77283	Group1.8	77049-77283	0
Group1.8:77049-77283_26	Group1.8:77049-77283	Group1.8	77049-77283	26
Group1.8:77049-77283_52	Group1.8:77049-77283	Group1.8	77049-77283	52
Group1.8:77049-77283_78	Group1.8:77049-77283	Group1.8	77049-77283	78
Group1.8:77049-77283_104	Group1.8:77049-77283	Group1.8	77049-77283	104
Group1.8:77049-77283_130	Group1.8:77049-77283	Group1.8	77049-77283	130
Group1.8:77049-77283_155	Group1.8:77049-77283	Group1.8	77049-77283	155
Group1.8:291838-292077_0	Group1.8:291838-292077	Group1.8	291838-292077	0
Group1.8:291838-292077_27	Group1.8:291838-292077	Group1.8	291838-292077	27
Group1.8:291838-292077_54	Group1.8:291838-292077	Group1.8	291838-292077	54
Group1.8:291838-292077_81	Group1.8:291838-292077	Group1.8	291838-292077	81
Group1.8:291838-292077_108	Group1.8:291838-292077	Group1.8	291838-292077	108
Group1.8:291838-292077_135	Group1.8:291838-292077	Group1.8	291838-292077	135
Group1.8:291838-292077_160	Group1.8:291838-292077	Group1.8	291838-292077	160
Group1.8:302323-302521_0	Group1.8:302323-302521	Group1.8	302323-302521	0
Group1.8:302323-302521_24	Group1.8:302323-302521	Group1.8	302323-302521	24
Group1.8:302323-302521_48	Group1.8:302323-302521	Group1.8	302323-302521	48
Group1.8:302323-302521_72	Group1.8:302323-302521	Group1.8	302323-302521	72
Group1.8:302323-302521_96	Group1.8:302323-302521	Group1.8	302323-302521	96
Group1.8:302323-302521_119	Group1.8:302323-302521	Group1.8	302323-302521	119
Group1.8:323674-323848_0	Group1.8:323674-323848	Group1.8	323674-323848	0
Group1.8:323674-323848_24	Group1.8:323674-323848	Group1.8	323674-323848	24
Group1.8:323674-323848_48	Group1.8:323674-323848	Group1.8	323674-323848	48
Group1.8:323674-323848_72	Group1.8:323674-323848	Group1.8	323674-323848	72
Group1.8:323674-323848_95	Group1.8:323674-323848	Group1.8	323674-323848	95
Group1.8:351914-352147_0	Group1.8:351914-352147	Group1.8	351914-352147	0
Group1.8:351914-352147_26	Group1.8:351914-352147	Group1.8	351914-352147	26
Group1.8:351914-352147_52	Group1.8:351914-352147	Group1.8	351914-352147	52
Group1.8:351914-352147_78	Group1.8:351914-352147	Group1.8	351914-352147	78
Group1.8:351914-352147_104	Group1.8:351914-352147	Group1.8	351914-352147	104
Group1.8:351914-352147_130	Group1.8:351914-352147	Group1.8	351914-352147	130
Group1.8:351914-352147_154	Group1.8:351914-352147	Group1.8	351914-352147	154
Group1.9:45262-45351_0	Group1.9:45262-45351	Group1.9	45262-45351	0
Group1.9:45262-45351_10	Group1.9:45262-45351	Group1.9	45262-45351	10
Group1.9:52145-52242_0	Group1.9:52145-52242	Group1.9	52145-52242	0
Group1.9:52145-52242_18	Group1.9:52145-52242	Group1.9	52145-52242	18
Group1.9:103540-103750_0	Group1.9:103540-103750	Group1.9	103540-103750	0
Group1.9:103540-103750_27	Group1.9:103540-103750	Group1.9	103540-103750	27
Group1.9:103540-103750_54	Group1.9:103540-103750	Group1.9	103540-103750	54
Group1.9:103540-103750_81	Group1.9:103540-103750	Group1.9	103540-103750	81
Group1.9:103540-103750_108	Group1.9:103540-103750	Group1.9	103540-103750	108
Group1.9:103540-103750_131	Group1.9:103540-103750	Group1.9	103540-103750	131
Group1.9:161727-161910_0	Group1.9:161727-161910	Group1.9	161727-161910	0
Group1.9:161727-161910_26	Group1.9:161727-161910	Group1.9	161727-161910	26
Group1.9:161727-161910_52	Group1.9:161727-161910	Group1.9	161727-161910	52
Group1.9:161727-161910_78	Group1.9:161727-161910	Group1.9	161727-161910	78
Group1.9:161727-161910_104	Group1.9:161727-161910	Group1.9	161727-161910	104
Group1.9:181889-182000_0	Group1.9:181889-182000	Group1.9	181889-182000	0
Group1.9:181889-182000_32	Group1.9:181889-182000	Group1.9	181889-182000	32
Group1.9:213832-214008_0	Group1.9:213832-214008	Group1.9	213832-214008	0
Group1.9:213832-214008_25	Group1.9:213832-214008	Group1.9	213832-214008	25
Group1.9:213832-214008_50	Group1.9:213832-214008	Group1.9	213832-214008	50
Group1.9:213832-214008_75	Group1.9:213832-214008	Group1.9	213832-214008	75
Group1.9:213832-214008_97	Group1.9:213832-214008	Group1.9	213832-214008	97
Group1.10:192345-192529_0	Group1.10:192345-192529	Group1.10	192345-192529	0
Group1.10:192345-192529_27	Group1.10:192345-192529	Group1.10	192345-192529	27
Group1.10:192345-192529_54	Group1.10:192345-192529	Group1.10	192345-192529	54
Group1.10:192345-192529_81	Group1.10:192345-192529	Group1.10	192345-192529	81
Group1.10:192345-192529_105	Group1.10:192345-192529	Group1.10	192345-192529	105
Group1.10:197868-198288_0	Group1.10:197868-198288	Group1.10	197868-198288	0
Group1.10:197868-198288_29	Group1.10:197868-198288	Group1.10	197868-198288	29
Group1.10:197868-198288_58	Group1.10:197868-198288	Group1.10	197868-198288	58
Group1.10:197868-198288_87	Group1.10:197868-198288	Group1.10	197868-198288	87
Group1.10:197868-198288_116	Group1.10:197868-198288	Group1.10	197868-198288	116
Group1.10:197868-198288_145	Group1.10:197868-198288	Group1.10	197868-198288	145
Group1.10:197868-198288_174	Group1.10:197868-198288	Group1.10	197868-198288	174
Group1.10:197868-198288_203	Group1.10:197868-198288	Group1.10	197868-198288	203
Group1.10:197868-198288_232	Group1.10:197868-198288	Group1.10	197868-198288	232
Group1.10:197868-198288_261	Group1.10:197868-198288	Group1.10	197868-198288	261
Group1.10:197868-198288_290	Group1.10:197868-198288	Group1.10	197868-198288	290
Group1.10:197868-198288_319	Group1.10:197868-198288	Group1.10	197868-198288	319
Group1.10:197868-198288_341	Group1.10:197868-198288	Group1.10	197868-198288	341
Group1.10:204577-205331_0	Group1.10:204577-205331	Group1.10	204577-205331	0
Group1.10:204577-205331_29	Group1.10:204577-205331	Group1.10	204577-205331	29
Group1.10:204577-205331_58	Group1.10:204577-205331	Group1.10	204577-205331	58
Group1.10:204577-205331_87	Group1.10:204577-205331	Group1.10	204577-205331	87
Group1.10:204577-205331_116	Group1.10:204577-205331	Group1.10	204577-205331	116
Group1.10:204577-205331_145	Group1.10:204577-205331	Group1.10	204577-205331	145
Group1.10:204577-205331_174	Group1.10:204577-205331	Group1.10	204577-205331	174
Group1.10:204577-205331_203	Group1.10:204577-205331	Group1.10	204577-205331	203
Group1.10:204577-205331_232	Group1.10:204577-205331	Group1.10	204577-205331	232
Group1.10:204577-205331_261	Group1.10:204577-205331	Group1.10	204577-205331	261
Group1.10:204577-205331_290	Group1.10:204577-205331	Group1.10	204577-205331	290
Group1.10:204577-205331_319	Group1.10:204577-205331	Group1.10	204577-205331	319
Group1.10:204577-205331_348	Group1.10:204577-205331	Group1.10	204577-205331	348
Group1.10:204577-205331_377	Group1.10:204577-205331	Group1.10	204577-205331	377
Group1.10:204577-205331_406	Group1.10:204577-205331	Group1.10	204577-205331	406
Group1.10:204577-205331_435	Group1.10:204577-205331	Group1.10	204577-205331	435
Group1.10:204577-205331_464	Group1.10:204577-205331	Group1.10	204577-205331	464
Group1.10:204577-205331_493	Group1.10:204577-205331	Group1.10	204577-205331	493
Group1.10:204577-205331_522	Group1.10:204577-205331	Group1.10	204577-205331	522
Group1.10:204577-205331_551	Group1.10:204577-205331	Group1.10	204577-205331	551
Group1.10:204577-205331_580	Group1.10:204577-205331	Group1.10	204577-205331	580
Group1.10:204577-205331_609	Group1.10:204577-205331	Group1.10	204577-205331	609
Group1.10:204577-205331_638	Group1.10:204577-205331	Group1.10	204577-205331	638
Group1.10:204577-205331_667	Group1.10:204577-205331	Group1.10	204577-205331	667
Group1.10:204577-205331_675	Group1.10:204577-205331	Group1.10	204577-205331	675
Group1.10:218198-218447_0	Group1.10:218198-218447	Group1.10	218198-218447	0
Group1.10:218198-218447_29	Group1.10:218198-218447	Group1.10	218198-218447	29
Group1.10:218198-218447_58	Group1.10:218198-218447	Group1.10	218198-218447	58
Group1.10:218198-218447_87	Group1.10:218198-218447	Group1.10	218198-218447	87
Group1.10:218198-218447_116	Group1.10:218198-218447	Group1.10	218198-218447	116
Group1.10:218198-218447_145	Group1.10:218198-218447	Group1.10	218198-218447	145
Group1.10:218198-218447_170	Group1.10:218198-218447	Group1.10	218198-218447	170
Group1.10:233693-235423_0	Group1.10:233693-235423	Group1.10	233693-235423	0
Group1.10:233693-235423_28	Group1.10:233693-235423	Group1.10	233693-235423	28
Group1.10:233693-235423_56	Group1.10:233693-235423	Group1.10	233693-235423	56
Group1.10:233693-235423_84	Group1.10:233693-235423	Group1.10	233693-235423	84
Group1.10:233693-235423_112	Group1.10:233693-235423	Group1.10	233693-235423	112
Group1.10:233693-235423_140	Group1.10:233693-235423	Group1.10	233693-235423	140
Group1.10:233693-235423_168	Group1.10:233693-235423	Group1.10	233693-235423	168
Group1.10:233693-235423_196	Group1.10:233693-235423	Group1.10	233693-235423	196
Group1.10:233693-235423_224	Group1.10:233693-235423	Group1.10	233693-235423	224
Group1.10:233693-235423_252	Group1.10:233693-235423	Group1.10	233693-235423	252
Group1.10:233693-235423_280	Group1.10:233693-235423	Group1.10	233693-235423	280
Group1.10:233693-235423_308	Group1.10:233693-235423	Group1.10	233693-235423	308
Group1.10:233693-235423_336	Group1.10:233693-235423	Group1.10	233693-235423	336
Group1.10:233693-235423_364	Group1.10:233693-235423	Group1.10	233693-235423	364
Group1.10:233693-235423_392	Group1.10:233693-235423	Group1.10	233693-235423	392
Group1.10:233693-235423_420	Group1.10:233693-235423	Group1.10	233693-235423	420
Group1.10:233693-235423_448	Group1.10:233693-235423	Group1.10	233693-235423	448
Group1.10:233693-235423_476	Group1.10:233693-235423	Group1.10	233693-235423	476
Group1.10:233693-235423_504	Group1.10:233693-235423	Group1.10	233693-235423	504
Group1.10:233693-235423_532	Group1.10:233693-235423	Group1.10	233693-235423	532
Group1.10:233693-235423_560	Group1.10:233693-235423	Group1.10	233693-235423	560
Group1.10:233693-235423_588	Group1.10:233693-235423	Group1.10	233693-235423	588
Group1.10:233693-235423_616	Group1.10:233693-235423	Group1.10	233693-235423	616
Group1.10:233693-235423_644	Group1.10:233693-235423	Group1.10	233693-235423	644
Group1.10:233693-235423_672	Group1.10:233693-235423	Group1.10	233693-235423	672
Group1.10:233693-235423_700	Group1.10:233693-235423	Group1.10	233693-235423	700
Group1.10:233693-235423_728	Group1.10:233693-235423	Group1.10	233693-235423	728
Group1.10:233693-235423_756	Group1.10:233693-235423	Group1.10	233693-235423	756
Group1.10:233693-235423_784	Group1.10:233693-235423	Group1.10	233693-235423	784
Group1.10:233693-235423_812	Group1.10:233693-235423	Group1.10	233693-235423	812
Group1.10:233693-235423_840	Group1.10:233693-235423	Group1.10	233693-235423	840
Group1.10:233693-235423_868	Group1.10:233693-235423	Group1.10	233693-235423	868
Group1.10:233693-235423_896	Group1.10:233693-235423	Group1.10	233693-235423	896
Group1.10:233693-235423_924	Group1.10:233693-235423	Group1.10	233693-235423	924
Group1.10:233693-235423_952	Group1.10:233693-235423	Group1.10	233693-235423	952
Group1.10:233693-235423_980	Group1.10:233693-235423	Group1.10	233693-235423	980
Group1.10:233693-235423_1008	Group1.10:233693-235423	Group1.10	233693-235423	1008
Group1.10:233693-235423_1036	Group1.10:233693-235423	Group1.10	233693-235423	1036
Group1.10:233693-235423_1064	Group1.10:233693-235423	Group1.10	233693-235423	1064
Group1.10:233693-235423_1092	Group1.10:233693-235423	Group1.10	233693-235423	1092
Group1.10:233693-235423_1120	Group1.10:233693-235423	Group1.10	233693-235423	1120
Group1.10:233693-235423_1148	Group1.10:233693-235423	Group1.10	233693-235423	1148
Group1.10:233693-235423_1176	Group1.10:233693-235423	Group1.10	233693-235423	1176
Group1.10:233693-235423_1204	Group1.10:233693-235423	Group1.10	233693-235423	1204
Group1.10:233693-235423_1232	Group1.10:233693-235423	Group1.10	233693-235423	1232
Group1.10:233693-235423_1260	Group1.10:233693-235423	Group1.10	233693-235423	1260
Group1.10:233693-235423_1288	Group1.10:233693-235423	Group1.10	233693-235423	1288
Group1.10:233693-235423_1316	Group1.10:233693-235423	Group1.10	233693-235423	1316
Group1.10:233693-235423_1344	Group1.10:233693-235423	Group1.10	233693-235423	1344
Group1.10:233693-235423_1372	Group1.10:233693-235423	Group1.10	233693-235423	1372
Group1.10:233693-235423_1400	Group1.10:233693-235423	Group1.10	233693-235423	1400
Group1.10:233693-235423_1428	Group1.10:233693-235423	Group1.10	233693-235423	1428
Group1.10:233693-235423_1456	Group1.10:233693-235423	Group1.10	233693-235423	1456
Group1.10:233693-235423_1484	Group1.10:233693-235423	Group1.10	233693-235423	1484
Group1.10:233693-235423_1512	Group1.10:233693-235423	Group1.10	233693-235423	1512
Group1.10:233693-235423_1540	Group1.10:233693-235423	Group1.10	233693-235423	1540
Group1.10:233693-235423_1568	Group1.10:233693-235423	Group1.10	233693-235423	1568
Group1.10:233693-235423_1596	Group1.10:233693-235423	Group1.10	233693-235423	1596
Group1.10:233693-235423_1624	Group1.10:233693-235423	Group1.10	233693-235423	1624
Group1.10:233693-235423_1651	Group1.10:233693-235423	Group1.10	233693-235423	1651
Group1.10:252005-252303_0	Group1.10:252005-252303	Group1.10	252005-252303	0
INT-Group1.10:252005-252303_0	INT-Group1.10:252005-252303	INT-Group1.10	252005-252303	0
Group1.10:252005-252303_28	Group1.10:252005-252303	Group1.10	252005-252303	28
INT-Group1.10:252005-252303_28	INT-Group1.10:252005-252303	INT-Group1.10	252005-252303	28
Group1.10:252005-252303_56	Group1.10:252005-252303	Group1.10	252005-252303	56
INT-Group1.10:252005-252303_56	INT-Group1.10:252005-252303	INT-Group1.10	252005-252303	56
Group1.10:252005-252303_84	Group1.10:252005-252303	Group1.10	252005-252303	84
INT-Group1.10:252005-252303_84	INT-Group1.10:252005-252303	INT-Group1.10	252005-252303	84
Group1.10:252005-252303_112	Group1.10:252005-252303	Group1.10	252005-252303	112
INT-Group1.10:252005-252303_112	INT-Group1.10:252005-252303	INT-Group1.10	252005-252303	112
Group1.10:252005-252303_140	Group1.10:252005-252303	Group1.10	252005-252303	140
INT-Group1.10:252005-252303_140	INT-Group1.10:252005-252303	INT-Group1.10	252005-252303	140
Group1.10:252005-252303_168	Group1.10:252005-252303	Group1.10	252005-252303	168
INT-Group1.10:252005-252303_168	INT-Group1.10:252005-252303	INT-Group1.10	252005-252303	168
Group1.10:252005-252303_196	Group1.10:252005-252303	Group1.10	252005-252303	196
INT-Group1.10:252005-252303_196	INT-Group1.10:252005-252303	INT-Group1.10	252005-252303	196
Group1.10:252005-252303_219	Group1.10:252005-252303	Group1.10	252005-252303	219
INT-Group1.10:252005-252303_219	INT-Group1.10:252005-252303	INT-Group1.10	252005-252303	219
INT-Group1.10:252668-252814_0	INT-Group1.10:252668-252814	INT-Group1.10	252668-252814	0
INT-Group1.10:252668-252814_23	INT-Group1.10:252668-252814	INT-Group1.10	252668-252814	23
INT-Group1.10:252668-252814_46	INT-Group1.10:252668-252814	INT-Group1.10	252668-252814	46
INT-Group1.10:252668-252814_67	INT-Group1.10:252668-252814	INT-Group1.10	252668-252814	67
INT-Group1.10:253469-253601_0	INT-Group1.10:253469-253601	INT-Group1.10	253469-253601	0
INT-Group1.10:253469-253601_27	INT-Group1.10:253469-253601	INT-Group1.10	253469-253601	27
INT-Group1.10:253469-253601_53	INT-Group1.10:253469-253601	INT-Group1.10	253469-253601	53
INT-Group1.10:253752-253878_0	INT-Group1.10:253752-253878	INT-Group1.10	253752-253878	0
INT-Group1.10:253752-253878_24	INT-Group1.10:253752-253878	INT-Group1.10	253752-253878	24
INT-Group1.10:253752-253878_47	INT-Group1.10:253752-253878	INT-Group1.10	253752-253878	47
INT-Group1.10:254827-255153_0	INT-Group1.10:254827-255153	INT-Group1.10	254827-255153	0
INT-Group1.10:254827-255153_28	INT-Group1.10:254827-255153	INT-Group1.10	254827-255153	28
INT-Group1.10:254827-255153_56	INT-Group1.10:254827-255153	INT-Group1.10	254827-255153	56
INT-Group1.10:254827-255153_84	INT-Group1.10:254827-255153	INT-Group1.10	254827-255153	84
INT-Group1.10:254827-255153_112	INT-Group1.10:254827-255153	INT-Group1.10	254827-255153	112
INT-Group1.10:254827-255153_140	INT-Group1.10:254827-255153	INT-Group1.10	254827-255153	140
INT-Group1.10:254827-255153_168	INT-Group1.10:254827-255153	INT-Group1.10	254827-255153	168
INT-Group1.10:254827-255153_196	INT-Group1.10:254827-255153	INT-Group1.10	254827-255153	196
INT-Group1.10:254827-255153_224	INT-Group1.10:254827-255153	INT-Group1.10	254827-255153	224
INT-Group1.10:254827-255153_247	INT-Group1.10:254827-255153	INT-Group1.10	254827-255153	247
Group1.10:258388-258492_0	Group1.10:258388-258492	Group1.10	258388-258492	0
Group1.10:258388-258492_25	Group1.10:258388-258492	Group1.10	258388-258492	25
Group1.10:339260-339445_0	Group1.10:339260-339445	Group1.10	339260-339445	0
Group1.10:339260-339445_27	Group1.10:339260-339445	Group1.10	339260-339445	27
Group1.10:339260-339445_54	Group1.10:339260-339445	Group1.10	339260-339445	54
Group1.10:339260-339445_81	Group1.10:339260-339445	Group1.10	339260-339445	81
Group1.10:339260-339445_106	Group1.10:339260-339445	Group1.10	339260-339445	106
Group1.10:361093-361482_0	Group1.10:361093-361482	Group1.10	361093-361482	0
Group1.10:361093-361482_29	Group1.10:361093-361482	Group1.10	361093-361482	29
Group1.10:361093-361482_58	Group1.10:361093-361482	Group1.10	361093-361482	58
Group1.10:361093-361482_87	Group1.10:361093-361482	Group1.10	361093-361482	87
Group1.10:361093-361482_116	Group1.10:361093-361482	Group1.10	361093-361482	116
Group1.10:361093-361482_145	Group1.10:361093-361482	Group1.10	361093-361482	145
Group1.10:361093-361482_174	Group1.10:361093-361482	Group1.10	361093-361482	174
Group1.10:361093-361482_203	Group1.10:361093-361482	Group1.10	361093-361482	203
Group1.10:361093-361482_232	Group1.10:361093-361482	Group1.10	361093-361482	232
Group1.10:361093-361482_261	Group1.10:361093-361482	Group1.10	361093-361482	261
Group1.10:361093-361482_290	Group1.10:361093-361482	Group1.10	361093-361482	290
Group1.10:361093-361482_310	Group1.10:361093-361482	Group1.10	361093-361482	310
Group1.10:471876-471997_0	Group1.10:471876-471997	Group1.10	471876-471997	0
Group1.10:471876-471997_21	Group1.10:471876-471997	Group1.10	471876-471997	21
Group1.10:471876-471997_42	Group1.10:471876-471997	Group1.10	471876-471997	42
Group1.10:553191-553407_0	Group1.10:553191-553407	Group1.10	553191-553407	0
Group1.10:553191-553407_28	Group1.10:553191-553407	Group1.10	553191-553407	28
Group1.10:553191-553407_56	Group1.10:553191-553407	Group1.10	553191-553407	56
Group1.10:553191-553407_84	Group1.10:553191-553407	Group1.10	553191-553407	84
Group1.10:553191-553407_112	Group1.10:553191-553407	Group1.10	553191-553407	112
Group1.10:553191-553407_137	Group1.10:553191-553407	Group1.10	553191-553407	137
Group1.10:566513-566761_0	Group1.10:566513-566761	Group1.10	566513-566761	0
Group1.10:566513-566761_29	Group1.10:566513-566761	Group1.10	566513-566761	29
Group1.10:566513-566761_58	Group1.10:566513-566761	Group1.10	566513-566761	58
Group1.10:566513-566761_87	Group1.10:566513-566761	Group1.10	566513-566761	87
Group1.10:566513-566761_116	Group1.10:566513-566761	Group1.10	566513-566761	116
Group1.10:566513-566761_145	Group1.10:566513-566761	Group1.10	566513-566761	145
Group1.10:566513-566761_169	Group1.10:566513-566761	Group1.10	566513-566761	169
Group1.10:582507-582677_0	Group1.10:582507-582677	Group1.10	582507-582677	0
Group1.10:582507-582677_23	Group1.10:582507-582677	Group1.10	582507-582677	23
Group1.10:582507-582677_46	Group1.10:582507-582677	Group1.10	582507-582677	46
Group1.10:582507-582677_69	Group1.10:582507-582677	Group1.10	582507-582677	69
Group1.10:582507-582677_91	Group1.10:582507-582677	Group1.10	582507-582677	91
Group1.10:611466-611631_0	Group1.10:611466-611631	Group1.10	611466-611631	0
Group1.10:611466-611631_29	Group1.10:611466-611631	Group1.10	611466-611631	29
Group1.10:611466-611631_58	Group1.10:611466-611631	Group1.10	611466-611631	58
Group1.10:611466-611631_86	Group1.10:611466-611631	Group1.10	611466-611631	86
Group1.10:828379-829272_0	Group1.10:828379-829272	Group1.10	828379-829272	0
Group1.10:828379-829272_29	Group1.10:828379-829272	Group1.10	828379-829272	29
Group1.10:828379-829272_58	Group1.10:828379-829272	Group1.10	828379-829272	58
Group1.10:828379-829272_87	Group1.10:828379-829272	Group1.10	828379-829272	87
Group1.10:828379-829272_116	Group1.10:828379-829272	Group1.10	828379-829272	116
Group1.10:828379-829272_145	Group1.10:828379-829272	Group1.10	828379-829272	145
Group1.10:828379-829272_174	Group1.10:828379-829272	Group1.10	828379-829272	174
Group1.10:828379-829272_203	Group1.10:828379-829272	Group1.10	828379-829272	203
Group1.10:828379-829272_232	Group1.10:828379-829272	Group1.10	828379-829272	232
Group1.10:828379-829272_261	Group1.10:828379-829272	Group1.10	828379-829272	261
Group1.10:828379-829272_290	Group1.10:828379-829272	Group1.10	828379-829272	290
Group1.10:828379-829272_319	Group1.10:828379-829272	Group1.10	828379-829272	319
Group1.10:828379-829272_348	Group1.10:828379-829272	Group1.10	828379-829272	348
Group1.10:828379-829272_377	Group1.10:828379-829272	Group1.10	828379-829272	377
Group1.10:828379-829272_406	Group1.10:828379-829272	Group1.10	828379-829272	406
Group1.10:828379-829272_435	Group1.10:828379-829272	Group1.10	828379-829272	435
Group1.10:828379-829272_464	Group1.10:828379-829272	Group1.10	828379-829272	464
Group1.10:828379-829272_493	Group1.10:828379-829272	Group1.10	828379-829272	493
Group1.10:828379-829272_522	Group1.10:828379-829272	Group1.10	828379-829272	522
Group1.10:828379-829272_551	Group1.10:828379-829272	Group1.10	828379-829272	551
Group1.10:828379-829272_580	Group1.10:828379-829272	Group1.10	828379-829272	580
Group1.10:828379-829272_609	Group1.10:828379-829272	Group1.10	828379-829272	609
Group1.10:828379-829272_638	Group1.10:828379-829272	Group1.10	828379-829272	638
Group1.10:828379-829272_667	Group1.10:828379-829272	Group1.10	828379-829272	667
Group1.10:828379-829272_696	Group1.10:828379-829272	Group1.10	828379-829272	696
Group1.10:828379-829272_725	Group1.10:828379-829272	Group1.10	828379-829272	725
Group1.10:828379-829272_754	Group1.10:828379-829272	Group1.10	828379-829272	754
Group1.10:828379-829272_783	Group1.10:828379-829272	Group1.10	828379-829272	783
Group1.10:828379-829272_812	Group1.10:828379-829272	Group1.10	828379-829272	812
Group1.10:828379-829272_814	Group1.10:828379-829272	Group1.10	828379-829272	814
Group1.10:931385-931630_0	Group1.10:931385-931630	Group1.10	931385-931630	0
Group1.10:931385-931630_28	Group1.10:931385-931630	Group1.10	931385-931630	28
Group1.10:931385-931630_56	Group1.10:931385-931630	Group1.10	931385-931630	56
Group1.10:931385-931630_84	Group1.10:931385-931630	Group1.10	931385-931630	84
Group1.10:931385-931630_112	Group1.10:931385-931630	Group1.10	931385-931630	112
Group1.10:931385-931630_140	Group1.10:931385-931630	Group1.10	931385-931630	140
Group1.10:931385-931630_166	Group1.10:931385-931630	Group1.10	931385-931630	166
Group1.10:949591-950830_0	Group1.10:949591-950830	Group1.10	949591-950830	0
Group1.10:949591-950830_28	Group1.10:949591-950830	Group1.10	949591-950830	28
Group1.10:949591-950830_56	Group1.10:949591-950830	Group1.10	949591-950830	56
Group1.10:949591-950830_84	Group1.10:949591-950830	Group1.10	949591-950830	84
Group1.10:949591-950830_112	Group1.10:949591-950830	Group1.10	949591-950830	112
Group1.10:949591-950830_140	Group1.10:949591-950830	Group1.10	949591-950830	140
Group1.10:949591-950830_168	Group1.10:949591-950830	Group1.10	949591-950830	168
Group1.10:949591-950830_196	Group1.10:949591-950830	Group1.10	949591-950830	196
Group1.10:949591-950830_224	Group1.10:949591-950830	Group1.10	949591-950830	224
Group1.10:949591-950830_252	Group1.10:949591-950830	Group1.10	949591-950830	252
Group1.10:949591-950830_280	Group1.10:949591-950830	Group1.10	949591-950830	280
Group1.10:949591-950830_308	Group1.10:949591-950830	Group1.10	949591-950830	308
Group1.10:949591-950830_336	Group1.10:949591-950830	Group1.10	949591-950830	336
Group1.10:949591-950830_364	Group1.10:949591-950830	Group1.10	949591-950830	364
Group1.10:949591-950830_392	Group1.10:949591-950830	Group1.10	949591-950830	392
Group1.10:949591-950830_420	Group1.10:949591-950830	Group1.10	949591-950830	420
Group1.10:949591-950830_448	Group1.10:949591-950830	Group1.10	949591-950830	448
Group1.10:949591-950830_476	Group1.10:949591-950830	Group1.10	949591-950830	476
Group1.10:949591-950830_504	Group1.10:949591-950830	Group1.10	949591-950830	504
Group1.10:949591-950830_532	Group1.10:949591-950830	Group1.10	949591-950830	532
Group1.10:949591-950830_560	Group1.10:949591-950830	Group1.10	949591-950830	560
Group1.10:949591-950830_588	Group1.10:949591-950830	Group1.10	949591-950830	588
Group1.10:949591-950830_616	Group1.10:949591-950830	Group1.10	949591-950830	616
Group1.10:949591-950830_644	Group1.10:949591-950830	Group1.10	949591-950830	644
Group1.10:949591-950830_672	Group1.10:949591-950830	Group1.10	949591-950830	672
Group1.10:949591-950830_700	Group1.10:949591-950830	Group1.10	949591-950830	700
Group1.10:949591-950830_728	Group1.10:949591-950830	Group1.10	949591-950830	728
Group1.10:949591-950830_756	Group1.10:949591-950830	Group1.10	949591-950830	756
Group1.10:949591-950830_784	Group1.10:949591-950830	Group1.10	949591-950830	784
Group1.10:949591-950830_812	Group1.10:949591-950830	Group1.10	949591-950830	812
Group1.10:949591-950830_840	Group1.10:949591-950830	Group1.10	949591-950830	840
Group1.10:949591-950830_868	Group1.10:949591-950830	Group1.10	949591-950830	868
Group1.10:949591-950830_896	Group1.10:949591-950830	Group1.10	949591-950830	896
Group1.10:949591-950830_924	Group1.10:949591-950830	Group1.10	949591-950830	924
Group1.10:949591-950830_952	Group1.10:949591-950830	Group1.10	949591-950830	952
Group1.10:949591-950830_980	Group1.10:949591-950830	Group1.10	949591-950830	980
Group1.10:949591-950830_1008	Group1.10:949591-950830	Group1.10	949591-950830	1008
Group1.10:949591-950830_1036	Group1.10:949591-950830	Group1.10	949591-950830	1036
Group1.10:949591-950830_1064	Group1.10:949591-950830	Group1.10	949591-950830	1064
Group1.10:949591-950830_1092	Group1.10:949591-950830	Group1.10	949591-950830	1092
Group1.10:949591-950830_1120	Group1.10:949591-950830	Group1.10	949591-950830	1120
Group1.10:949591-950830_1148	Group1.10:949591-950830	Group1.10	949591-950830	1148
Group1.10:949591-950830_1160	Group1.10:949591-950830	Group1.10	949591-950830	1160
Group1.10:982840-984089_0	Group1.10:982840-984089	Group1.10	982840-984089	0
Group1.10:982840-984089_28	Group1.10:982840-984089	Group1.10	982840-984089	28
Group1.10:982840-984089_56	Group1.10:982840-984089	Group1.10	982840-984089	56
Group1.10:982840-984089_84	Group1.10:982840-984089	Group1.10	982840-984089	84
Group1.10:982840-984089_112	Group1.10:982840-984089	Group1.10	982840-984089	112
Group1.10:982840-984089_140	Group1.10:982840-984089	Group1.10	982840-984089	140
Group1.10:982840-984089_168	Group1.10:982840-984089	Group1.10	982840-984089	168
Group1.10:982840-984089_196	Group1.10:982840-984089	Group1.10	982840-984089	196
Group1.10:982840-984089_224	Group1.10:982840-984089	Group1.10	982840-984089	224
Group1.10:982840-984089_252	Group1.10:982840-984089	Group1.10	982840-984089	252
Group1.10:982840-984089_280	Group1.10:982840-984089	Group1.10	982840-984089	280
Group1.10:982840-984089_308	Group1.10:982840-984089	Group1.10	982840-984089	308
Group1.10:982840-984089_336	Group1.10:982840-984089	Group1.10	982840-984089	336
Group1.10:982840-984089_364	Group1.10:982840-984089	Group1.10	982840-984089	364
Group1.10:982840-984089_392	Group1.10:982840-984089	Group1.10	982840-984089	392
Group1.10:982840-984089_420	Group1.10:982840-984089	Group1.10	982840-984089	420
Group1.10:982840-984089_448	Group1.10:982840-984089	Group1.10	982840-984089	448
Group1.10:982840-984089_476	Group1.10:982840-984089	Group1.10	982840-984089	476
Group1.10:982840-984089_504	Group1.10:982840-984089	Group1.10	982840-984089	504
Group1.10:982840-984089_532	Group1.10:982840-984089	Group1.10	982840-984089	532
Group1.10:982840-984089_560	Group1.10:982840-984089	Group1.10	982840-984089	560
Group1.10:982840-984089_588	Group1.10:982840-984089	Group1.10	982840-984089	588
Group1.10:982840-984089_616	Group1.10:982840-984089	Group1.10	982840-984089	616
Group1.10:982840-984089_644	Group1.10:982840-984089	Group1.10	982840-984089	644
Group1.10:982840-984089_672	Group1.10:982840-984089	Group1.10	982840-984089	672
Group1.10:982840-984089_700	Group1.10:982840-984089	Group1.10	982840-984089	700
Group1.10:982840-984089_728	Group1.10:982840-984089	Group1.10	982840-984089	728
Group1.10:982840-984089_756	Group1.10:982840-984089	Group1.10	982840-984089	756
Group1.10:982840-984089_784	Group1.10:982840-984089	Group1.10	982840-984089	784
Group1.10:982840-984089_812	Group1.10:982840-984089	Group1.10	982840-984089	812
Group1.10:982840-984089_840	Group1.10:982840-984089	Group1.10	982840-984089	840
Group1.10:982840-984089_868	Group1.10:982840-984089	Group1.10	982840-984089	868
Group1.10:982840-984089_896	Group1.10:982840-984089	Group1.10	982840-984089	896
Group1.10:982840-984089_924	Group1.10:982840-984089	Group1.10	982840-984089	924
Group1.10:982840-984089_952	Group1.10:982840-984089	Group1.10	982840-984089	952
Group1.10:982840-984089_980	Group1.10:982840-984089	Group1.10	982840-984089	980
Group1.10:982840-984089_1008	Group1.10:982840-984089	Group1.10	982840-984089	1008
Group1.10:982840-984089_1036	Group1.10:982840-984089	Group1.10	982840-984089	1036
Group1.10:982840-984089_1064	Group1.10:982840-984089	Group1.10	982840-984089	1064
Group1.10:982840-984089_1092	Group1.10:982840-984089	Group1.10	982840-984089	1092
Group1.10:982840-984089_1120	Group1.10:982840-984089	Group1.10	982840-984089	1120
Group1.10:982840-984089_1148	Group1.10:982840-984089	Group1.10	982840-984089	1148
Group1.10:982840-984089_1170	Group1.10:982840-984089	Group1.10	982840-984089	1170
Group1.10:992630-992713_0	Group1.10:992630-992713	Group1.10	992630-992713	0
Group1.10:992630-992713_4	Group1.10:992630-992713	Group1.10	992630-992713	4
INT-Group1.10:1003946-1004076_0	INT-Group1.10:1003946-1004076	INT-Group1.10	1003946-1004076	0
INT-Group1.10:1003946-1004076_26	INT-Group1.10:1003946-1004076	INT-Group1.10	1003946-1004076	26
INT-Group1.10:1003946-1004076_51	INT-Group1.10:1003946-1004076	INT-Group1.10	1003946-1004076	51
INT-Group1.10:1004579-1004734_0	INT-Group1.10:1004579-1004734	INT-Group1.10	1004579-1004734	0
INT-Group1.10:1004579-1004734_26	INT-Group1.10:1004579-1004734	INT-Group1.10	1004579-1004734	26
INT-Group1.10:1004579-1004734_52	INT-Group1.10:1004579-1004734	INT-Group1.10	1004579-1004734	52
INT-Group1.10:1004579-1004734_76	INT-Group1.10:1004579-1004734	INT-Group1.10	1004579-1004734	76
INT-Group1.10:1004810-1004914_0	INT-Group1.10:1004810-1004914	INT-Group1.10	1004810-1004914	0
INT-Group1.10:1004810-1004914_25	INT-Group1.10:1004810-1004914	INT-Group1.10	1004810-1004914	25
INT-Group1.10:1005041-1005140_0	INT-Group1.10:1005041-1005140	INT-Group1.10	1005041-1005140	0
INT-Group1.10:1005041-1005140_20	INT-Group1.10:1005041-1005140	INT-Group1.10	1005041-1005140	20
INT-Group1.10:1009739-1009989_0	INT-Group1.10:1009739-1009989	INT-Group1.10	1009739-1009989	0
INT-Group1.10:1009739-1009989_29	INT-Group1.10:1009739-1009989	INT-Group1.10	1009739-1009989	29
INT-Group1.10:1009739-1009989_58	INT-Group1.10:1009739-1009989	INT-Group1.10	1009739-1009989	58
INT-Group1.10:1009739-1009989_87	INT-Group1.10:1009739-1009989	INT-Group1.10	1009739-1009989	87
INT-Group1.10:1009739-1009989_116	INT-Group1.10:1009739-1009989	INT-Group1.10	1009739-1009989	116
INT-Group1.10:1009739-1009989_145	INT-Group1.10:1009739-1009989	INT-Group1.10	1009739-1009989	145
INT-Group1.10:1009739-1009989_171	INT-Group1.10:1009739-1009989	INT-Group1.10	1009739-1009989	171
INT-Group1.10:1010379-1010633_0	INT-Group1.10:1010379-1010633	INT-Group1.10	1010379-1010633	0
INT-Group1.10:1010379-1010633_25	INT-Group1.10:1010379-1010633	INT-Group1.10	1010379-1010633	25
INT-Group1.10:1010379-1010633_50	INT-Group1.10:1010379-1010633	INT-Group1.10	1010379-1010633	50
INT-Group1.10:1010379-1010633_75	INT-Group1.10:1010379-1010633	INT-Group1.10	1010379-1010633	75
INT-Group1.10:1010379-1010633_100	INT-Group1.10:1010379-1010633	INT-Group1.10	1010379-1010633	100
INT-Group1.10:1010379-1010633_125	INT-Group1.10:1010379-1010633	INT-Group1.10	1010379-1010633	125
INT-Group1.10:1010379-1010633_150	INT-Group1.10:1010379-1010633	INT-Group1.10	1010379-1010633	150
INT-Group1.10:1010379-1010633_175	INT-Group1.10:1010379-1010633	INT-Group1.10	1010379-1010633	175
INT-Group1.10:1011392-1011775_0	INT-Group1.10:1011392-1011775	INT-Group1.10	1011392-1011775	0
INT-Group1.10:1011392-1011775_28	INT-Group1.10:1011392-1011775	INT-Group1.10	1011392-1011775	28
INT-Group1.10:1011392-1011775_56	INT-Group1.10:1011392-1011775	INT-Group1.10	1011392-1011775	56
INT-Group1.10:1011392-1011775_84	INT-Group1.10:1011392-1011775	INT-Group1.10	1011392-1011775	84
INT-Group1.10:1011392-1011775_112	INT-Group1.10:1011392-1011775	INT-Group1.10	1011392-1011775	112
INT-Group1.10:1011392-1011775_140	INT-Group1.10:1011392-1011775	INT-Group1.10	1011392-1011775	140
INT-Group1.10:1011392-1011775_168	INT-Group1.10:1011392-1011775	INT-Group1.10	1011392-1011775	168
INT-Group1.10:1011392-1011775_196	INT-Group1.10:1011392-1011775	INT-Group1.10	1011392-1011775	196
INT-Group1.10:1011392-1011775_224	INT-Group1.10:1011392-1011775	INT-Group1.10	1011392-1011775	224
INT-Group1.10:1011392-1011775_252	INT-Group1.10:1011392-1011775	INT-Group1.10	1011392-1011775	252
INT-Group1.10:1011392-1011775_280	INT-Group1.10:1011392-1011775	INT-Group1.10	1011392-1011775	280
INT-Group1.10:1011392-1011775_304	INT-Group1.10:1011392-1011775	INT-Group1.10	1011392-1011775	304
INT-Group1.10:1017984-1018115_0	INT-Group1.10:1017984-1018115	INT-Group1.10	1017984-1018115	0
INT-Group1.10:1017984-1018115_26	INT-Group1.10:1017984-1018115	INT-Group1.10	1017984-1018115	26
INT-Group1.10:1017984-1018115_52	INT-Group1.10:1017984-1018115	INT-Group1.10	1017984-1018115	52
Group1.10:1051675-1051912_0	Group1.10:1051675-1051912	Group1.10	1051675-1051912	0
Group1.10:1051675-1051912_27	Group1.10:1051675-1051912	Group1.10	1051675-1051912	27
Group1.10:1051675-1051912_54	Group1.10:1051675-1051912	Group1.10	1051675-1051912	54
Group1.10:1051675-1051912_81	Group1.10:1051675-1051912	Group1.10	1051675-1051912	81
Group1.10:1051675-1051912_108	Group1.10:1051675-1051912	Group1.10	1051675-1051912	108
Group1.10:1051675-1051912_135	Group1.10:1051675-1051912	Group1.10	1051675-1051912	135
Group1.10:1051675-1051912_158	Group1.10:1051675-1051912	Group1.10	1051675-1051912	158
Group1.10:1062845-1063287_0	Group1.10:1062845-1063287	Group1.10	1062845-1063287	0
Group1.10:1062845-1063287_28	Group1.10:1062845-1063287	Group1.10	1062845-1063287	28
Group1.10:1062845-1063287_56	Group1.10:1062845-1063287	Group1.10	1062845-1063287	56
Group1.10:1062845-1063287_84	Group1.10:1062845-1063287	Group1.10	1062845-1063287	84
Group1.10:1062845-1063287_112	Group1.10:1062845-1063287	Group1.10	1062845-1063287	112
Group1.10:1062845-1063287_140	Group1.10:1062845-1063287	Group1.10	1062845-1063287	140
Group1.10:1062845-1063287_168	Group1.10:1062845-1063287	Group1.10	1062845-1063287	168
Group1.10:1062845-1063287_196	Group1.10:1062845-1063287	Group1.10	1062845-1063287	196
Group1.10:1062845-1063287_224	Group1.10:1062845-1063287	Group1.10	1062845-1063287	224
Group1.10:1062845-1063287_252	Group1.10:1062845-1063287	Group1.10	1062845-1063287	252
Group1.10:1062845-1063287_280	Group1.10:1062845-1063287	Group1.10	1062845-1063287	280
Group1.10:1062845-1063287_308	Group1.10:1062845-1063287	Group1.10	1062845-1063287	308
Group1.10:1062845-1063287_336	Group1.10:1062845-1063287	Group1.10	1062845-1063287	336
Group1.10:1062845-1063287_363	Group1.10:1062845-1063287	Group1.10	1062845-1063287	363
Group1.10:1084233-1084560_0	Group1.10:1084233-1084560	Group1.10	1084233-1084560	0
Group1.10:1084233-1084560_28	Group1.10:1084233-1084560	Group1.10	1084233-1084560	28
Group1.10:1084233-1084560_56	Group1.10:1084233-1084560	Group1.10	1084233-1084560	56
Group1.10:1084233-1084560_84	Group1.10:1084233-1084560	Group1.10	1084233-1084560	84
Group1.10:1084233-1084560_112	Group1.10:1084233-1084560	Group1.10	1084233-1084560	112
Group1.10:1084233-1084560_140	Group1.10:1084233-1084560	Group1.10	1084233-1084560	140
Group1.10:1084233-1084560_168	Group1.10:1084233-1084560	Group1.10	1084233-1084560	168
Group1.10:1084233-1084560_196	Group1.10:1084233-1084560	Group1.10	1084233-1084560	196
Group1.10:1084233-1084560_224	Group1.10:1084233-1084560	Group1.10	1084233-1084560	224
Group1.10:1084233-1084560_248	Group1.10:1084233-1084560	Group1.10	1084233-1084560	248
Group1.10:1104933-1105046_0	Group1.10:1104933-1105046	Group1.10	1104933-1105046	0
Group1.10:1104933-1105046_34	Group1.10:1104933-1105046	Group1.10	1104933-1105046	34
Group1.10:1142655-1142755_0	Group1.10:1142655-1142755	Group1.10	1142655-1142755	0
Group1.10:1142655-1142755_21	Group1.10:1142655-1142755	Group1.10	1142655-1142755	21
Group1.10:1160595-1160684_0	Group1.10:1160595-1160684	Group1.10	1160595-1160684	0
Group1.10:1160595-1160684_10	Group1.10:1160595-1160684	Group1.10	1160595-1160684	10
Group1.10:1224677-1224823_0	Group1.10:1224677-1224823	Group1.10	1224677-1224823	0
Group1.10:1224677-1224823_23	Group1.10:1224677-1224823	Group1.10	1224677-1224823	23
Group1.10:1224677-1224823_46	Group1.10:1224677-1224823	Group1.10	1224677-1224823	46
Group1.10:1224677-1224823_67	Group1.10:1224677-1224823	Group1.10	1224677-1224823	67
INT-Group1.10:1242733-1243098_0	INT-Group1.10:1242733-1243098	INT-Group1.10	1242733-1243098	0
INT-Group1.10:1242733-1243098_29	INT-Group1.10:1242733-1243098	INT-Group1.10	1242733-1243098	29
INT-Group1.10:1242733-1243098_58	INT-Group1.10:1242733-1243098	INT-Group1.10	1242733-1243098	58
INT-Group1.10:1242733-1243098_87	INT-Group1.10:1242733-1243098	INT-Group1.10	1242733-1243098	87
INT-Group1.10:1242733-1243098_116	INT-Group1.10:1242733-1243098	INT-Group1.10	1242733-1243098	116
INT-Group1.10:1242733-1243098_145	INT-Group1.10:1242733-1243098	INT-Group1.10	1242733-1243098	145
INT-Group1.10:1242733-1243098_174	INT-Group1.10:1242733-1243098	INT-Group1.10	1242733-1243098	174
INT-Group1.10:1242733-1243098_203	INT-Group1.10:1242733-1243098	INT-Group1.10	1242733-1243098	203
INT-Group1.10:1242733-1243098_232	INT-Group1.10:1242733-1243098	INT-Group1.10	1242733-1243098	232
INT-Group1.10:1242733-1243098_261	INT-Group1.10:1242733-1243098	INT-Group1.10	1242733-1243098	261
INT-Group1.10:1242733-1243098_286	INT-Group1.10:1242733-1243098	INT-Group1.10	1242733-1243098	286
INT-Group1.10:1245019-1245488_0	INT-Group1.10:1245019-1245488	INT-Group1.10	1245019-1245488	0
INT-Group1.10:1245019-1245488_28	INT-Group1.10:1245019-1245488	INT-Group1.10	1245019-1245488	28
INT-Group1.10:1245019-1245488_56	INT-Group1.10:1245019-1245488	INT-Group1.10	1245019-1245488	56
INT-Group1.10:1245019-1245488_84	INT-Group1.10:1245019-1245488	INT-Group1.10	1245019-1245488	84
INT-Group1.10:1245019-1245488_112	INT-Group1.10:1245019-1245488	INT-Group1.10	1245019-1245488	112
INT-Group1.10:1245019-1245488_140	INT-Group1.10:1245019-1245488	INT-Group1.10	1245019-1245488	140
INT-Group1.10:1245019-1245488_168	INT-Group1.10:1245019-1245488	INT-Group1.10	1245019-1245488	168
INT-Group1.10:1245019-1245488_196	INT-Group1.10:1245019-1245488	INT-Group1.10	1245019-1245488	196
INT-Group1.10:1245019-1245488_224	INT-Group1.10:1245019-1245488	INT-Group1.10	1245019-1245488	224
INT-Group1.10:1245019-1245488_252	INT-Group1.10:1245019-1245488	INT-Group1.10	1245019-1245488	252
INT-Group1.10:1245019-1245488_280	INT-Group1.10:1245019-1245488	INT-Group1.10	1245019-1245488	280
INT-Group1.10:1245019-1245488_308	INT-Group1.10:1245019-1245488	INT-Group1.10	1245019-1245488	308
INT-Group1.10:1245019-1245488_336	INT-Group1.10:1245019-1245488	INT-Group1.10	1245019-1245488	336
INT-Group1.10:1245019-1245488_364	INT-Group1.10:1245019-1245488	INT-Group1.10	1245019-1245488	364
INT-Group1.10:1245019-1245488_390	INT-Group1.10:1245019-1245488	INT-Group1.10	1245019-1245488	390
INT-Group1.10:1245953-1246251_0	INT-Group1.10:1245953-1246251	INT-Group1.10	1245953-1246251	0
INT-Group1.10:1245953-1246251_28	INT-Group1.10:1245953-1246251	INT-Group1.10	1245953-1246251	28
INT-Group1.10:1245953-1246251_56	INT-Group1.10:1245953-1246251	INT-Group1.10	1245953-1246251	56
INT-Group1.10:1245953-1246251_84	INT-Group1.10:1245953-1246251	INT-Group1.10	1245953-1246251	84
INT-Group1.10:1245953-1246251_112	INT-Group1.10:1245953-1246251	INT-Group1.10	1245953-1246251	112
INT-Group1.10:1245953-1246251_140	INT-Group1.10:1245953-1246251	INT-Group1.10	1245953-1246251	140
INT-Group1.10:1245953-1246251_168	INT-Group1.10:1245953-1246251	INT-Group1.10	1245953-1246251	168
INT-Group1.10:1245953-1246251_196	INT-Group1.10:1245953-1246251	INT-Group1.10	1245953-1246251	196
INT-Group1.10:1245953-1246251_219	INT-Group1.10:1245953-1246251	INT-Group1.10	1245953-1246251	219
INT-Group1.10:1246356-1246459_0	INT-Group1.10:1246356-1246459	INT-Group1.10	1246356-1246459	0
INT-Group1.10:1246356-1246459_24	INT-Group1.10:1246356-1246459	INT-Group1.10	1246356-1246459	24
INT-Group1.10:1246556-1247022_0	INT-Group1.10:1246556-1247022	INT-Group1.10	1246556-1247022	0
INT-Group1.10:1246556-1247022_28	INT-Group1.10:1246556-1247022	INT-Group1.10	1246556-1247022	28
INT-Group1.10:1246556-1247022_56	INT-Group1.10:1246556-1247022	INT-Group1.10	1246556-1247022	56
INT-Group1.10:1246556-1247022_84	INT-Group1.10:1246556-1247022	INT-Group1.10	1246556-1247022	84
INT-Group1.10:1246556-1247022_112	INT-Group1.10:1246556-1247022	INT-Group1.10	1246556-1247022	112
INT-Group1.10:1246556-1247022_140	INT-Group1.10:1246556-1247022	INT-Group1.10	1246556-1247022	140
INT-Group1.10:1246556-1247022_168	INT-Group1.10:1246556-1247022	INT-Group1.10	1246556-1247022	168
INT-Group1.10:1246556-1247022_196	INT-Group1.10:1246556-1247022	INT-Group1.10	1246556-1247022	196
INT-Group1.10:1246556-1247022_224	INT-Group1.10:1246556-1247022	INT-Group1.10	1246556-1247022	224
INT-Group1.10:1246556-1247022_252	INT-Group1.10:1246556-1247022	INT-Group1.10	1246556-1247022	252
INT-Group1.10:1246556-1247022_280	INT-Group1.10:1246556-1247022	INT-Group1.10	1246556-1247022	280
INT-Group1.10:1246556-1247022_308	INT-Group1.10:1246556-1247022	INT-Group1.10	1246556-1247022	308
INT-Group1.10:1246556-1247022_336	INT-Group1.10:1246556-1247022	INT-Group1.10	1246556-1247022	336
INT-Group1.10:1246556-1247022_364	INT-Group1.10:1246556-1247022	INT-Group1.10	1246556-1247022	364
INT-Group1.10:1246556-1247022_387	INT-Group1.10:1246556-1247022	INT-Group1.10	1246556-1247022	387
Group1.10:1247494-1247664_0	Group1.10:1247494-1247664	Group1.10	1247494-1247664	0
Group1.10:1247494-1247664_23	Group1.10:1247494-1247664	Group1.10	1247494-1247664	23
Group1.10:1247494-1247664_46	Group1.10:1247494-1247664	Group1.10	1247494-1247664	46
Group1.10:1247494-1247664_69	Group1.10:1247494-1247664	Group1.10	1247494-1247664	69
Group1.10:1247494-1247664_91	Group1.10:1247494-1247664	Group1.10	1247494-1247664	91
Group1.10:1261786-1267170_0	Group1.10:1261786-1267170	Group1.10	1261786-1267170	0
Group1.10:1261786-1267170_28	Group1.10:1261786-1267170	Group1.10	1261786-1267170	28
Group1.10:1261786-1267170_56	Group1.10:1261786-1267170	Group1.10	1261786-1267170	56
Group1.10:1261786-1267170_84	Group1.10:1261786-1267170	Group1.10	1261786-1267170	84
Group1.10:1261786-1267170_112	Group1.10:1261786-1267170	Group1.10	1261786-1267170	112
Group1.10:1261786-1267170_140	Group1.10:1261786-1267170	Group1.10	1261786-1267170	140
Group1.10:1261786-1267170_168	Group1.10:1261786-1267170	Group1.10	1261786-1267170	168
Group1.10:1261786-1267170_196	Group1.10:1261786-1267170	Group1.10	1261786-1267170	196
Group1.10:1261786-1267170_224	Group1.10:1261786-1267170	Group1.10	1261786-1267170	224
Group1.10:1261786-1267170_252	Group1.10:1261786-1267170	Group1.10	1261786-1267170	252
Group1.10:1261786-1267170_280	Group1.10:1261786-1267170	Group1.10	1261786-1267170	280
Group1.10:1261786-1267170_308	Group1.10:1261786-1267170	Group1.10	1261786-1267170	308
Group1.10:1261786-1267170_336	Group1.10:1261786-1267170	Group1.10	1261786-1267170	336
Group1.10:1261786-1267170_364	Group1.10:1261786-1267170	Group1.10	1261786-1267170	364
Group1.10:1261786-1267170_392	Group1.10:1261786-1267170	Group1.10	1261786-1267170	392
Group1.10:1261786-1267170_420	Group1.10:1261786-1267170	Group1.10	1261786-1267170	420
Group1.10:1261786-1267170_448	Group1.10:1261786-1267170	Group1.10	1261786-1267170	448
Group1.10:1261786-1267170_476	Group1.10:1261786-1267170	Group1.10	1261786-1267170	476
Group1.10:1261786-1267170_504	Group1.10:1261786-1267170	Group1.10	1261786-1267170	504
Group1.10:1261786-1267170_532	Group1.10:1261786-1267170	Group1.10	1261786-1267170	532
Group1.10:1261786-1267170_560	Group1.10:1261786-1267170	Group1.10	1261786-1267170	560
Group1.10:1261786-1267170_588	Group1.10:1261786-1267170	Group1.10	1261786-1267170	588
Group1.10:1261786-1267170_616	Group1.10:1261786-1267170	Group1.10	1261786-1267170	616
Group1.10:1261786-1267170_644	Group1.10:1261786-1267170	Group1.10	1261786-1267170	644
Group1.10:1261786-1267170_672	Group1.10:1261786-1267170	Group1.10	1261786-1267170	672
Group1.10:1261786-1267170_700	Group1.10:1261786-1267170	Group1.10	1261786-1267170	700
Group1.10:1261786-1267170_728	Group1.10:1261786-1267170	Group1.10	1261786-1267170	728
Group1.10:1261786-1267170_756	Group1.10:1261786-1267170	Group1.10	1261786-1267170	756
Group1.10:1261786-1267170_784	Group1.10:1261786-1267170	Group1.10	1261786-1267170	784
Group1.10:1261786-1267170_812	Group1.10:1261786-1267170	Group1.10	1261786-1267170	812
Group1.10:1261786-1267170_840	Group1.10:1261786-1267170	Group1.10	1261786-1267170	840
Group1.10:1261786-1267170_868	Group1.10:1261786-1267170	Group1.10	1261786-1267170	868
Group1.10:1261786-1267170_896	Group1.10:1261786-1267170	Group1.10	1261786-1267170	896
Group1.10:1261786-1267170_924	Group1.10:1261786-1267170	Group1.10	1261786-1267170	924
Group1.10:1261786-1267170_952	Group1.10:1261786-1267170	Group1.10	1261786-1267170	952
Group1.10:1261786-1267170_980	Group1.10:1261786-1267170	Group1.10	1261786-1267170	980
Group1.10:1261786-1267170_1008	Group1.10:1261786-1267170	Group1.10	1261786-1267170	1008
Group1.10:1261786-1267170_1036	Group1.10:1261786-1267170	Group1.10	1261786-1267170	1036
Group1.10:1261786-1267170_1064	Group1.10:1261786-1267170	Group1.10	1261786-1267170	1064
Group1.10:1261786-1267170_1092	Group1.10:1261786-1267170	Group1.10	1261786-1267170	1092
Group1.10:1261786-1267170_1120	Group1.10:1261786-1267170	Group1.10	1261786-1267170	1120
Group1.10:1261786-1267170_1148	Group1.10:1261786-1267170	Group1.10	1261786-1267170	1148
Group1.10:1261786-1267170_1176	Group1.10:1261786-1267170	Group1.10	1261786-1267170	1176
Group1.10:1261786-1267170_1204	Group1.10:1261786-1267170	Group1.10	1261786-1267170	1204
Group1.10:1261786-1267170_1232	Group1.10:1261786-1267170	Group1.10	1261786-1267170	1232
Group1.10:1261786-1267170_1260	Group1.10:1261786-1267170	Group1.10	1261786-1267170	1260
Group1.10:1261786-1267170_1288	Group1.10:1261786-1267170	Group1.10	1261786-1267170	1288
Group1.10:1261786-1267170_1316	Group1.10:1261786-1267170	Group1.10	1261786-1267170	1316
Group1.10:1261786-1267170_1344	Group1.10:1261786-1267170	Group1.10	1261786-1267170	1344
Group1.10:1261786-1267170_1372	Group1.10:1261786-1267170	Group1.10	1261786-1267170	1372
Group1.10:1261786-1267170_1400	Group1.10:1261786-1267170	Group1.10	1261786-1267170	1400
Group1.10:1261786-1267170_1428	Group1.10:1261786-1267170	Group1.10	1261786-1267170	1428
Group1.10:1261786-1267170_1456	Group1.10:1261786-1267170	Group1.10	1261786-1267170	1456
Group1.10:1261786-1267170_1484	Group1.10:1261786-1267170	Group1.10	1261786-1267170	1484
Group1.10:1261786-1267170_1512	Group1.10:1261786-1267170	Group1.10	1261786-1267170	1512
Group1.10:1261786-1267170_1540	Group1.10:1261786-1267170	Group1.10	1261786-1267170	1540
Group1.10:1261786-1267170_1568	Group1.10:1261786-1267170	Group1.10	1261786-1267170	1568
Group1.10:1261786-1267170_1596	Group1.10:1261786-1267170	Group1.10	1261786-1267170	1596
Group1.10:1261786-1267170_1624	Group1.10:1261786-1267170	Group1.10	1261786-1267170	1624
Group1.10:1261786-1267170_1652	Group1.10:1261786-1267170	Group1.10	1261786-1267170	1652
Group1.10:1261786-1267170_1680	Group1.10:1261786-1267170	Group1.10	1261786-1267170	1680
Group1.10:1261786-1267170_1708	Group1.10:1261786-1267170	Group1.10	1261786-1267170	1708
Group1.10:1261786-1267170_1736	Group1.10:1261786-1267170	Group1.10	1261786-1267170	1736
Group1.10:1261786-1267170_1764	Group1.10:1261786-1267170	Group1.10	1261786-1267170	1764
Group1.10:1261786-1267170_1792	Group1.10:1261786-1267170	Group1.10	1261786-1267170	1792
Group1.10:1261786-1267170_1820	Group1.10:1261786-1267170	Group1.10	1261786-1267170	1820
Group1.10:1261786-1267170_1848	Group1.10:1261786-1267170	Group1.10	1261786-1267170	1848
Group1.10:1261786-1267170_1876	Group1.10:1261786-1267170	Group1.10	1261786-1267170	1876
Group1.10:1261786-1267170_1904	Group1.10:1261786-1267170	Group1.10	1261786-1267170	1904
Group1.10:1261786-1267170_1932	Group1.10:1261786-1267170	Group1.10	1261786-1267170	1932
Group1.10:1261786-1267170_1960	Group1.10:1261786-1267170	Group1.10	1261786-1267170	1960
Group1.10:1261786-1267170_1988	Group1.10:1261786-1267170	Group1.10	1261786-1267170	1988
Group1.10:1261786-1267170_2016	Group1.10:1261786-1267170	Group1.10	1261786-1267170	2016
Group1.10:1261786-1267170_2044	Group1.10:1261786-1267170	Group1.10	1261786-1267170	2044
Group1.10:1261786-1267170_2072	Group1.10:1261786-1267170	Group1.10	1261786-1267170	2072
Group1.10:1261786-1267170_2100	Group1.10:1261786-1267170	Group1.10	1261786-1267170	2100
Group1.10:1261786-1267170_2128	Group1.10:1261786-1267170	Group1.10	1261786-1267170	2128
Group1.10:1261786-1267170_2156	Group1.10:1261786-1267170	Group1.10	1261786-1267170	2156
Group1.10:1261786-1267170_2184	Group1.10:1261786-1267170	Group1.10	1261786-1267170	2184
Group1.10:1261786-1267170_2212	Group1.10:1261786-1267170	Group1.10	1261786-1267170	2212
Group1.10:1261786-1267170_2240	Group1.10:1261786-1267170	Group1.10	1261786-1267170	2240
Group1.10:1261786-1267170_2268	Group1.10:1261786-1267170	Group1.10	1261786-1267170	2268
Group1.10:1261786-1267170_2296	Group1.10:1261786-1267170	Group1.10	1261786-1267170	2296
Group1.10:1261786-1267170_2324	Group1.10:1261786-1267170	Group1.10	1261786-1267170	2324
Group1.10:1261786-1267170_2352	Group1.10:1261786-1267170	Group1.10	1261786-1267170	2352
Group1.10:1261786-1267170_2380	Group1.10:1261786-1267170	Group1.10	1261786-1267170	2380
Group1.10:1261786-1267170_2408	Group1.10:1261786-1267170	Group1.10	1261786-1267170	2408
Group1.10:1261786-1267170_2436	Group1.10:1261786-1267170	Group1.10	1261786-1267170	2436
Group1.10:1261786-1267170_2464	Group1.10:1261786-1267170	Group1.10	1261786-1267170	2464
Group1.10:1261786-1267170_2492	Group1.10:1261786-1267170	Group1.10	1261786-1267170	2492
Group1.10:1261786-1267170_2520	Group1.10:1261786-1267170	Group1.10	1261786-1267170	2520
Group1.10:1261786-1267170_2548	Group1.10:1261786-1267170	Group1.10	1261786-1267170	2548
Group1.10:1261786-1267170_2576	Group1.10:1261786-1267170	Group1.10	1261786-1267170	2576
Group1.10:1261786-1267170_2604	Group1.10:1261786-1267170	Group1.10	1261786-1267170	2604
Group1.10:1261786-1267170_2632	Group1.10:1261786-1267170	Group1.10	1261786-1267170	2632
Group1.10:1261786-1267170_2660	Group1.10:1261786-1267170	Group1.10	1261786-1267170	2660
Group1.10:1261786-1267170_2688	Group1.10:1261786-1267170	Group1.10	1261786-1267170	2688
Group1.10:1261786-1267170_2716	Group1.10:1261786-1267170	Group1.10	1261786-1267170	2716
Group1.10:1261786-1267170_2744	Group1.10:1261786-1267170	Group1.10	1261786-1267170	2744
Group1.10:1261786-1267170_2772	Group1.10:1261786-1267170	Group1.10	1261786-1267170	2772
Group1.10:1261786-1267170_2800	Group1.10:1261786-1267170	Group1.10	1261786-1267170	2800
Group1.10:1261786-1267170_2828	Group1.10:1261786-1267170	Group1.10	1261786-1267170	2828
Group1.10:1261786-1267170_2856	Group1.10:1261786-1267170	Group1.10	1261786-1267170	2856
Group1.10:1261786-1267170_2884	Group1.10:1261786-1267170	Group1.10	1261786-1267170	2884
Group1.10:1261786-1267170_2912	Group1.10:1261786-1267170	Group1.10	1261786-1267170	2912
Group1.10:1261786-1267170_2940	Group1.10:1261786-1267170	Group1.10	1261786-1267170	2940
Group1.10:1261786-1267170_2968	Group1.10:1261786-1267170	Group1.10	1261786-1267170	2968
Group1.10:1261786-1267170_2996	Group1.10:1261786-1267170	Group1.10	1261786-1267170	2996
Group1.10:1261786-1267170_3024	Group1.10:1261786-1267170	Group1.10	1261786-1267170	3024
Group1.10:1261786-1267170_3052	Group1.10:1261786-1267170	Group1.10	1261786-1267170	3052
Group1.10:1261786-1267170_3080	Group1.10:1261786-1267170	Group1.10	1261786-1267170	3080
Group1.10:1261786-1267170_3108	Group1.10:1261786-1267170	Group1.10	1261786-1267170	3108
Group1.10:1261786-1267170_3136	Group1.10:1261786-1267170	Group1.10	1261786-1267170	3136
Group1.10:1261786-1267170_3164	Group1.10:1261786-1267170	Group1.10	1261786-1267170	3164
Group1.10:1261786-1267170_3192	Group1.10:1261786-1267170	Group1.10	1261786-1267170	3192
Group1.10:1261786-1267170_3220	Group1.10:1261786-1267170	Group1.10	1261786-1267170	3220
Group1.10:1261786-1267170_3248	Group1.10:1261786-1267170	Group1.10	1261786-1267170	3248
Group1.10:1261786-1267170_3276	Group1.10:1261786-1267170	Group1.10	1261786-1267170	3276
Group1.10:1261786-1267170_3304	Group1.10:1261786-1267170	Group1.10	1261786-1267170	3304
Group1.10:1261786-1267170_3332	Group1.10:1261786-1267170	Group1.10	1261786-1267170	3332
Group1.10:1261786-1267170_3360	Group1.10:1261786-1267170	Group1.10	1261786-1267170	3360
Group1.10:1261786-1267170_3388	Group1.10:1261786-1267170	Group1.10	1261786-1267170	3388
Group1.10:1261786-1267170_3416	Group1.10:1261786-1267170	Group1.10	1261786-1267170	3416
Group1.10:1261786-1267170_3444	Group1.10:1261786-1267170	Group1.10	1261786-1267170	3444
Group1.10:1261786-1267170_3472	Group1.10:1261786-1267170	Group1.10	1261786-1267170	3472
Group1.10:1261786-1267170_3500	Group1.10:1261786-1267170	Group1.10	1261786-1267170	3500
Group1.10:1261786-1267170_3528	Group1.10:1261786-1267170	Group1.10	1261786-1267170	3528
Group1.10:1261786-1267170_3556	Group1.10:1261786-1267170	Group1.10	1261786-1267170	3556
Group1.10:1261786-1267170_3584	Group1.10:1261786-1267170	Group1.10	1261786-1267170	3584
Group1.10:1261786-1267170_3612	Group1.10:1261786-1267170	Group1.10	1261786-1267170	3612
Group1.10:1261786-1267170_3640	Group1.10:1261786-1267170	Group1.10	1261786-1267170	3640
Group1.10:1261786-1267170_3668	Group1.10:1261786-1267170	Group1.10	1261786-1267170	3668
Group1.10:1261786-1267170_3696	Group1.10:1261786-1267170	Group1.10	1261786-1267170	3696
Group1.10:1261786-1267170_3724	Group1.10:1261786-1267170	Group1.10	1261786-1267170	3724
Group1.10:1261786-1267170_3752	Group1.10:1261786-1267170	Group1.10	1261786-1267170	3752
Group1.10:1261786-1267170_3780	Group1.10:1261786-1267170	Group1.10	1261786-1267170	3780
Group1.10:1261786-1267170_3808	Group1.10:1261786-1267170	Group1.10	1261786-1267170	3808
Group1.10:1261786-1267170_3836	Group1.10:1261786-1267170	Group1.10	1261786-1267170	3836
Group1.10:1261786-1267170_3864	Group1.10:1261786-1267170	Group1.10	1261786-1267170	3864
Group1.10:1261786-1267170_3892	Group1.10:1261786-1267170	Group1.10	1261786-1267170	3892
Group1.10:1261786-1267170_3920	Group1.10:1261786-1267170	Group1.10	1261786-1267170	3920
Group1.10:1261786-1267170_3948	Group1.10:1261786-1267170	Group1.10	1261786-1267170	3948
Group1.10:1261786-1267170_3976	Group1.10:1261786-1267170	Group1.10	1261786-1267170	3976
Group1.10:1261786-1267170_4004	Group1.10:1261786-1267170	Group1.10	1261786-1267170	4004
Group1.10:1261786-1267170_4032	Group1.10:1261786-1267170	Group1.10	1261786-1267170	4032
Group1.10:1261786-1267170_4060	Group1.10:1261786-1267170	Group1.10	1261786-1267170	4060
Group1.10:1261786-1267170_4088	Group1.10:1261786-1267170	Group1.10	1261786-1267170	4088
Group1.10:1261786-1267170_4116	Group1.10:1261786-1267170	Group1.10	1261786-1267170	4116
Group1.10:1261786-1267170_4144	Group1.10:1261786-1267170	Group1.10	1261786-1267170	4144
Group1.10:1261786-1267170_4172	Group1.10:1261786-1267170	Group1.10	1261786-1267170	4172
Group1.10:1261786-1267170_4200	Group1.10:1261786-1267170	Group1.10	1261786-1267170	4200
Group1.10:1261786-1267170_4228	Group1.10:1261786-1267170	Group1.10	1261786-1267170	4228
Group1.10:1261786-1267170_4256	Group1.10:1261786-1267170	Group1.10	1261786-1267170	4256
Group1.10:1261786-1267170_4284	Group1.10:1261786-1267170	Group1.10	1261786-1267170	4284
Group1.10:1261786-1267170_4312	Group1.10:1261786-1267170	Group1.10	1261786-1267170	4312
Group1.10:1261786-1267170_4340	Group1.10:1261786-1267170	Group1.10	1261786-1267170	4340
Group1.10:1261786-1267170_4368	Group1.10:1261786-1267170	Group1.10	1261786-1267170	4368
Group1.10:1261786-1267170_4396	Group1.10:1261786-1267170	Group1.10	1261786-1267170	4396
Group1.10:1261786-1267170_4424	Group1.10:1261786-1267170	Group1.10	1261786-1267170	4424
Group1.10:1261786-1267170_4452	Group1.10:1261786-1267170	Group1.10	1261786-1267170	4452
Group1.10:1261786-1267170_4480	Group1.10:1261786-1267170	Group1.10	1261786-1267170	4480
Group1.10:1261786-1267170_4508	Group1.10:1261786-1267170	Group1.10	1261786-1267170	4508
Group1.10:1261786-1267170_4536	Group1.10:1261786-1267170	Group1.10	1261786-1267170	4536
Group1.10:1261786-1267170_4564	Group1.10:1261786-1267170	Group1.10	1261786-1267170	4564
Group1.10:1261786-1267170_4592	Group1.10:1261786-1267170	Group1.10	1261786-1267170	4592
Group1.10:1261786-1267170_4620	Group1.10:1261786-1267170	Group1.10	1261786-1267170	4620
Group1.10:1261786-1267170_4648	Group1.10:1261786-1267170	Group1.10	1261786-1267170	4648
Group1.10:1261786-1267170_4676	Group1.10:1261786-1267170	Group1.10	1261786-1267170	4676
Group1.10:1261786-1267170_4704	Group1.10:1261786-1267170	Group1.10	1261786-1267170	4704
Group1.10:1261786-1267170_4732	Group1.10:1261786-1267170	Group1.10	1261786-1267170	4732
Group1.10:1261786-1267170_4760	Group1.10:1261786-1267170	Group1.10	1261786-1267170	4760
Group1.10:1261786-1267170_4788	Group1.10:1261786-1267170	Group1.10	1261786-1267170	4788
Group1.10:1261786-1267170_4816	Group1.10:1261786-1267170	Group1.10	1261786-1267170	4816
Group1.10:1261786-1267170_4844	Group1.10:1261786-1267170	Group1.10	1261786-1267170	4844
Group1.10:1261786-1267170_4872	Group1.10:1261786-1267170	Group1.10	1261786-1267170	4872
Group1.10:1261786-1267170_4900	Group1.10:1261786-1267170	Group1.10	1261786-1267170	4900
Group1.10:1261786-1267170_4928	Group1.10:1261786-1267170	Group1.10	1261786-1267170	4928
Group1.10:1261786-1267170_4956	Group1.10:1261786-1267170	Group1.10	1261786-1267170	4956
Group1.10:1261786-1267170_4984	Group1.10:1261786-1267170	Group1.10	1261786-1267170	4984
Group1.10:1261786-1267170_5012	Group1.10:1261786-1267170	Group1.10	1261786-1267170	5012
Group1.10:1261786-1267170_5040	Group1.10:1261786-1267170	Group1.10	1261786-1267170	5040
Group1.10:1261786-1267170_5068	Group1.10:1261786-1267170	Group1.10	1261786-1267170	5068
Group1.10:1261786-1267170_5096	Group1.10:1261786-1267170	Group1.10	1261786-1267170	5096
Group1.10:1261786-1267170_5124	Group1.10:1261786-1267170	Group1.10	1261786-1267170	5124
Group1.10:1261786-1267170_5152	Group1.10:1261786-1267170	Group1.10	1261786-1267170	5152
Group1.10:1261786-1267170_5180	Group1.10:1261786-1267170	Group1.10	1261786-1267170	5180
Group1.10:1261786-1267170_5208	Group1.10:1261786-1267170	Group1.10	1261786-1267170	5208
Group1.10:1261786-1267170_5236	Group1.10:1261786-1267170	Group1.10	1261786-1267170	5236
Group1.10:1261786-1267170_5264	Group1.10:1261786-1267170	Group1.10	1261786-1267170	5264
Group1.10:1261786-1267170_5292	Group1.10:1261786-1267170	Group1.10	1261786-1267170	5292
Group1.10:1261786-1267170_5305	Group1.10:1261786-1267170	Group1.10	1261786-1267170	5305
Group1.10:1365531-1366107_0	Group1.10:1365531-1366107	Group1.10	1365531-1366107	0
Group1.10:1365531-1366107_28	Group1.10:1365531-1366107	Group1.10	1365531-1366107	28
Group1.10:1365531-1366107_56	Group1.10:1365531-1366107	Group1.10	1365531-1366107	56
Group1.10:1365531-1366107_84	Group1.10:1365531-1366107	Group1.10	1365531-1366107	84
Group1.10:1365531-1366107_112	Group1.10:1365531-1366107	Group1.10	1365531-1366107	112
Group1.10:1365531-1366107_140	Group1.10:1365531-1366107	Group1.10	1365531-1366107	140
Group1.10:1365531-1366107_168	Group1.10:1365531-1366107	Group1.10	1365531-1366107	168
Group1.10:1365531-1366107_196	Group1.10:1365531-1366107	Group1.10	1365531-1366107	196
Group1.10:1365531-1366107_224	Group1.10:1365531-1366107	Group1.10	1365531-1366107	224
Group1.10:1365531-1366107_252	Group1.10:1365531-1366107	Group1.10	1365531-1366107	252
Group1.10:1365531-1366107_280	Group1.10:1365531-1366107	Group1.10	1365531-1366107	280
Group1.10:1365531-1366107_308	Group1.10:1365531-1366107	Group1.10	1365531-1366107	308
Group1.10:1365531-1366107_336	Group1.10:1365531-1366107	Group1.10	1365531-1366107	336
Group1.10:1365531-1366107_364	Group1.10:1365531-1366107	Group1.10	1365531-1366107	364
Group1.10:1365531-1366107_392	Group1.10:1365531-1366107	Group1.10	1365531-1366107	392
Group1.10:1365531-1366107_420	Group1.10:1365531-1366107	Group1.10	1365531-1366107	420
Group1.10:1365531-1366107_448	Group1.10:1365531-1366107	Group1.10	1365531-1366107	448
Group1.10:1365531-1366107_476	Group1.10:1365531-1366107	Group1.10	1365531-1366107	476
Group1.10:1365531-1366107_497	Group1.10:1365531-1366107	Group1.10	1365531-1366107	497
Group1.10:1389397-1389923_0	Group1.10:1389397-1389923	Group1.10	1389397-1389923	0
Group1.10:1389397-1389923_28	Group1.10:1389397-1389923	Group1.10	1389397-1389923	28
Group1.10:1389397-1389923_56	Group1.10:1389397-1389923	Group1.10	1389397-1389923	56
Group1.10:1389397-1389923_84	Group1.10:1389397-1389923	Group1.10	1389397-1389923	84
Group1.10:1389397-1389923_112	Group1.10:1389397-1389923	Group1.10	1389397-1389923	112
Group1.10:1389397-1389923_140	Group1.10:1389397-1389923	Group1.10	1389397-1389923	140
Group1.10:1389397-1389923_168	Group1.10:1389397-1389923	Group1.10	1389397-1389923	168
Group1.10:1389397-1389923_196	Group1.10:1389397-1389923	Group1.10	1389397-1389923	196
Group1.10:1389397-1389923_224	Group1.10:1389397-1389923	Group1.10	1389397-1389923	224
Group1.10:1389397-1389923_252	Group1.10:1389397-1389923	Group1.10	1389397-1389923	252
Group1.10:1389397-1389923_280	Group1.10:1389397-1389923	Group1.10	1389397-1389923	280
Group1.10:1389397-1389923_308	Group1.10:1389397-1389923	Group1.10	1389397-1389923	308
Group1.10:1389397-1389923_336	Group1.10:1389397-1389923	Group1.10	1389397-1389923	336
Group1.10:1389397-1389923_364	Group1.10:1389397-1389923	Group1.10	1389397-1389923	364
Group1.10:1389397-1389923_392	Group1.10:1389397-1389923	Group1.10	1389397-1389923	392
Group1.10:1389397-1389923_420	Group1.10:1389397-1389923	Group1.10	1389397-1389923	420
Group1.10:1389397-1389923_447	Group1.10:1389397-1389923	Group1.10	1389397-1389923	447
Group1.14:18098-18270_0	Group1.14:18098-18270	Group1.14	18098-18270	0
Group1.14:18098-18270_24	Group1.14:18098-18270	Group1.14	18098-18270	24
Group1.14:18098-18270_48	Group1.14:18098-18270	Group1.14	18098-18270	48
Group1.14:18098-18270_72	Group1.14:18098-18270	Group1.14	18098-18270	72
Group1.14:18098-18270_93	Group1.14:18098-18270	Group1.14	18098-18270	93
Group1.14:65029-65290_0	Group1.14:65029-65290	Group1.14	65029-65290	0
Group1.14:65029-65290_26	Group1.14:65029-65290	Group1.14	65029-65290	26
Group1.14:65029-65290_52	Group1.14:65029-65290	Group1.14	65029-65290	52
Group1.14:65029-65290_78	Group1.14:65029-65290	Group1.14	65029-65290	78
Group1.14:65029-65290_104	Group1.14:65029-65290	Group1.14	65029-65290	104
Group1.14:65029-65290_130	Group1.14:65029-65290	Group1.14	65029-65290	130
Group1.14:65029-65290_156	Group1.14:65029-65290	Group1.14	65029-65290	156
Group1.14:65029-65290_182	Group1.14:65029-65290	Group1.14	65029-65290	182
Group1.14:75931-76025_0	Group1.14:75931-76025	Group1.14	75931-76025	0
Group1.14:75931-76025_15	Group1.14:75931-76025	Group1.14	75931-76025	15
Group1.14:97045-97323_0	Group1.14:97045-97323	Group1.14	97045-97323	0
Group1.14:97045-97323_29	Group1.14:97045-97323	Group1.14	97045-97323	29
Group1.14:97045-97323_58	Group1.14:97045-97323	Group1.14	97045-97323	58
Group1.14:97045-97323_87	Group1.14:97045-97323	Group1.14	97045-97323	87
Group1.14:97045-97323_116	Group1.14:97045-97323	Group1.14	97045-97323	116
Group1.14:97045-97323_145	Group1.14:97045-97323	Group1.14	97045-97323	145
Group1.14:97045-97323_174	Group1.14:97045-97323	Group1.14	97045-97323	174
Group1.14:97045-97323_199	Group1.14:97045-97323	Group1.14	97045-97323	199
Group1.14:116960-117054_0	Group1.14:116960-117054	Group1.14	116960-117054	0
Group1.14:116960-117054_15	Group1.14:116960-117054	Group1.14	116960-117054	15
Group1.14:122104-122260_0	Group1.14:122104-122260	Group1.14	122104-122260	0
Group1.14:122104-122260_26	Group1.14:122104-122260	Group1.14	122104-122260	26
Group1.14:122104-122260_52	Group1.14:122104-122260	Group1.14	122104-122260	52
Group1.14:122104-122260_77	Group1.14:122104-122260	Group1.14	122104-122260	77
Group1.14:183705-186880_0	Group1.14:183705-186880	Group1.14	183705-186880	0
Group1.14:183705-186880_28	Group1.14:183705-186880	Group1.14	183705-186880	28
Group1.14:183705-186880_56	Group1.14:183705-186880	Group1.14	183705-186880	56
Group1.14:183705-186880_84	Group1.14:183705-186880	Group1.14	183705-186880	84
Group1.14:183705-186880_112	Group1.14:183705-186880	Group1.14	183705-186880	112
Group1.14:183705-186880_140	Group1.14:183705-186880	Group1.14	183705-186880	140
Group1.14:183705-186880_168	Group1.14:183705-186880	Group1.14	183705-186880	168
Group1.14:183705-186880_196	Group1.14:183705-186880	Group1.14	183705-186880	196
Group1.14:183705-186880_224	Group1.14:183705-186880	Group1.14	183705-186880	224
Group1.14:183705-186880_252	Group1.14:183705-186880	Group1.14	183705-186880	252
Group1.14:183705-186880_280	Group1.14:183705-186880	Group1.14	183705-186880	280
Group1.14:183705-186880_308	Group1.14:183705-186880	Group1.14	183705-186880	308
Group1.14:183705-186880_336	Group1.14:183705-186880	Group1.14	183705-186880	336
Group1.14:183705-186880_364	Group1.14:183705-186880	Group1.14	183705-186880	364
Group1.14:183705-186880_392	Group1.14:183705-186880	Group1.14	183705-186880	392
Group1.14:183705-186880_420	Group1.14:183705-186880	Group1.14	183705-186880	420
Group1.14:183705-186880_448	Group1.14:183705-186880	Group1.14	183705-186880	448
Group1.14:183705-186880_476	Group1.14:183705-186880	Group1.14	183705-186880	476
Group1.14:183705-186880_504	Group1.14:183705-186880	Group1.14	183705-186880	504
Group1.14:183705-186880_532	Group1.14:183705-186880	Group1.14	183705-186880	532
Group1.14:183705-186880_560	Group1.14:183705-186880	Group1.14	183705-186880	560
Group1.14:183705-186880_588	Group1.14:183705-186880	Group1.14	183705-186880	588
Group1.14:183705-186880_616	Group1.14:183705-186880	Group1.14	183705-186880	616
Group1.14:183705-186880_644	Group1.14:183705-186880	Group1.14	183705-186880	644
Group1.14:183705-186880_672	Group1.14:183705-186880	Group1.14	183705-186880	672
Group1.14:183705-186880_700	Group1.14:183705-186880	Group1.14	183705-186880	700
Group1.14:183705-186880_728	Group1.14:183705-186880	Group1.14	183705-186880	728
Group1.14:183705-186880_756	Group1.14:183705-186880	Group1.14	183705-186880	756
Group1.14:183705-186880_784	Group1.14:183705-186880	Group1.14	183705-186880	784
Group1.14:183705-186880_812	Group1.14:183705-186880	Group1.14	183705-186880	812
Group1.14:183705-186880_840	Group1.14:183705-186880	Group1.14	183705-186880	840
Group1.14:183705-186880_868	Group1.14:183705-186880	Group1.14	183705-186880	868
Group1.14:183705-186880_896	Group1.14:183705-186880	Group1.14	183705-186880	896
Group1.14:183705-186880_924	Group1.14:183705-186880	Group1.14	183705-186880	924
Group1.14:183705-186880_952	Group1.14:183705-186880	Group1.14	183705-186880	952
Group1.14:183705-186880_980	Group1.14:183705-186880	Group1.14	183705-186880	980
Group1.14:183705-186880_1008	Group1.14:183705-186880	Group1.14	183705-186880	1008
Group1.14:183705-186880_1036	Group1.14:183705-186880	Group1.14	183705-186880	1036
Group1.14:183705-186880_1064	Group1.14:183705-186880	Group1.14	183705-186880	1064
Group1.14:183705-186880_1092	Group1.14:183705-186880	Group1.14	183705-186880	1092
Group1.14:183705-186880_1120	Group1.14:183705-186880	Group1.14	183705-186880	1120
Group1.14:183705-186880_1148	Group1.14:183705-186880	Group1.14	183705-186880	1148
Group1.14:183705-186880_1176	Group1.14:183705-186880	Group1.14	183705-186880	1176
Group1.14:183705-186880_1204	Group1.14:183705-186880	Group1.14	183705-186880	1204
Group1.14:183705-186880_1232	Group1.14:183705-186880	Group1.14	183705-186880	1232
Group1.14:183705-186880_1260	Group1.14:183705-186880	Group1.14	183705-186880	1260
Group1.14:183705-186880_1288	Group1.14:183705-186880	Group1.14	183705-186880	1288
Group1.14:183705-186880_1316	Group1.14:183705-186880	Group1.14	183705-186880	1316
Group1.14:183705-186880_1344	Group1.14:183705-186880	Group1.14	183705-186880	1344
Group1.14:183705-186880_1372	Group1.14:183705-186880	Group1.14	183705-186880	1372
Group1.14:183705-186880_1400	Group1.14:183705-186880	Group1.14	183705-186880	1400
Group1.14:183705-186880_1428	Group1.14:183705-186880	Group1.14	183705-186880	1428
Group1.14:183705-186880_1456	Group1.14:183705-186880	Group1.14	183705-186880	1456
Group1.14:183705-186880_1484	Group1.14:183705-186880	Group1.14	183705-186880	1484
Group1.14:183705-186880_1512	Group1.14:183705-186880	Group1.14	183705-186880	1512
Group1.14:183705-186880_1540	Group1.14:183705-186880	Group1.14	183705-186880	1540
Group1.14:183705-186880_1568	Group1.14:183705-186880	Group1.14	183705-186880	1568
Group1.14:183705-186880_1596	Group1.14:183705-186880	Group1.14	183705-186880	1596
Group1.14:183705-186880_1624	Group1.14:183705-186880	Group1.14	183705-186880	1624
Group1.14:183705-186880_1652	Group1.14:183705-186880	Group1.14	183705-186880	1652
Group1.14:183705-186880_1680	Group1.14:183705-186880	Group1.14	183705-186880	1680
Group1.14:183705-186880_1708	Group1.14:183705-186880	Group1.14	183705-186880	1708
Group1.14:183705-186880_1736	Group1.14:183705-186880	Group1.14	183705-186880	1736
Group1.14:183705-186880_1764	Group1.14:183705-186880	Group1.14	183705-186880	1764
Group1.14:183705-186880_1792	Group1.14:183705-186880	Group1.14	183705-186880	1792
Group1.14:183705-186880_1820	Group1.14:183705-186880	Group1.14	183705-186880	1820
Group1.14:183705-186880_1848	Group1.14:183705-186880	Group1.14	183705-186880	1848
Group1.14:183705-186880_1876	Group1.14:183705-186880	Group1.14	183705-186880	1876
Group1.14:183705-186880_1904	Group1.14:183705-186880	Group1.14	183705-186880	1904
Group1.14:183705-186880_1932	Group1.14:183705-186880	Group1.14	183705-186880	1932
Group1.14:183705-186880_1960	Group1.14:183705-186880	Group1.14	183705-186880	1960
Group1.14:183705-186880_1988	Group1.14:183705-186880	Group1.14	183705-186880	1988
Group1.14:183705-186880_2016	Group1.14:183705-186880	Group1.14	183705-186880	2016
Group1.14:183705-186880_2044	Group1.14:183705-186880	Group1.14	183705-186880	2044
Group1.14:183705-186880_2072	Group1.14:183705-186880	Group1.14	183705-186880	2072
Group1.14:183705-186880_2100	Group1.14:183705-186880	Group1.14	183705-186880	2100
Group1.14:183705-186880_2128	Group1.14:183705-186880	Group1.14	183705-186880	2128
Group1.14:183705-186880_2156	Group1.14:183705-186880	Group1.14	183705-186880	2156
Group1.14:183705-186880_2184	Group1.14:183705-186880	Group1.14	183705-186880	2184
Group1.14:183705-186880_2212	Group1.14:183705-186880	Group1.14	183705-186880	2212
Group1.14:183705-186880_2240	Group1.14:183705-186880	Group1.14	183705-186880	2240
Group1.14:183705-186880_2268	Group1.14:183705-186880	Group1.14	183705-186880	2268
Group1.14:183705-186880_2296	Group1.14:183705-186880	Group1.14	183705-186880	2296
Group1.14:183705-186880_2324	Group1.14:183705-186880	Group1.14	183705-186880	2324
Group1.14:183705-186880_2352	Group1.14:183705-186880	Group1.14	183705-186880	2352
Group1.14:183705-186880_2380	Group1.14:183705-186880	Group1.14	183705-186880	2380
Group1.14:183705-186880_2408	Group1.14:183705-186880	Group1.14	183705-186880	2408
Group1.14:183705-186880_2436	Group1.14:183705-186880	Group1.14	183705-186880	2436
Group1.14:183705-186880_2464	Group1.14:183705-186880	Group1.14	183705-186880	2464
Group1.14:183705-186880_2492	Group1.14:183705-186880	Group1.14	183705-186880	2492
Group1.14:183705-186880_2520	Group1.14:183705-186880	Group1.14	183705-186880	2520
Group1.14:183705-186880_2548	Group1.14:183705-186880	Group1.14	183705-186880	2548
Group1.14:183705-186880_2576	Group1.14:183705-186880	Group1.14	183705-186880	2576
Group1.14:183705-186880_2604	Group1.14:183705-186880	Group1.14	183705-186880	2604
Group1.14:183705-186880_2632	Group1.14:183705-186880	Group1.14	183705-186880	2632
Group1.14:183705-186880_2660	Group1.14:183705-186880	Group1.14	183705-186880	2660
Group1.14:183705-186880_2688	Group1.14:183705-186880	Group1.14	183705-186880	2688
Group1.14:183705-186880_2716	Group1.14:183705-186880	Group1.14	183705-186880	2716
Group1.14:183705-186880_2744	Group1.14:183705-186880	Group1.14	183705-186880	2744
Group1.14:183705-186880_2772	Group1.14:183705-186880	Group1.14	183705-186880	2772
Group1.14:183705-186880_2800	Group1.14:183705-186880	Group1.14	183705-186880	2800
Group1.14:183705-186880_2828	Group1.14:183705-186880	Group1.14	183705-186880	2828
Group1.14:183705-186880_2856	Group1.14:183705-186880	Group1.14	183705-186880	2856
Group1.14:183705-186880_2884	Group1.14:183705-186880	Group1.14	183705-186880	2884
Group1.14:183705-186880_2912	Group1.14:183705-186880	Group1.14	183705-186880	2912
Group1.14:183705-186880_2940	Group1.14:183705-186880	Group1.14	183705-186880	2940
Group1.14:183705-186880_2968	Group1.14:183705-186880	Group1.14	183705-186880	2968
Group1.14:183705-186880_2996	Group1.14:183705-186880	Group1.14	183705-186880	2996
Group1.14:183705-186880_3024	Group1.14:183705-186880	Group1.14	183705-186880	3024
Group1.14:183705-186880_3052	Group1.14:183705-186880	Group1.14	183705-186880	3052
Group1.14:183705-186880_3080	Group1.14:183705-186880	Group1.14	183705-186880	3080
Group1.14:183705-186880_3096	Group1.14:183705-186880	Group1.14	183705-186880	3096
Group1.14:204903-205073_0	Group1.14:204903-205073	Group1.14	204903-205073	0
Group1.14:204903-205073_23	Group1.14:204903-205073	Group1.14	204903-205073	23
Group1.14:204903-205073_46	Group1.14:204903-205073	Group1.14	204903-205073	46
Group1.14:204903-205073_69	Group1.14:204903-205073	Group1.14	204903-205073	69
Group1.14:204903-205073_91	Group1.14:204903-205073	Group1.14	204903-205073	91
Group1.14:267183-267528_0	Group1.14:267183-267528	Group1.14	267183-267528	0
Group1.14:267183-267528_27	Group1.14:267183-267528	Group1.14	267183-267528	27
Group1.14:267183-267528_54	Group1.14:267183-267528	Group1.14	267183-267528	54
Group1.14:267183-267528_81	Group1.14:267183-267528	Group1.14	267183-267528	81
Group1.14:267183-267528_108	Group1.14:267183-267528	Group1.14	267183-267528	108
Group1.14:267183-267528_135	Group1.14:267183-267528	Group1.14	267183-267528	135
Group1.14:267183-267528_162	Group1.14:267183-267528	Group1.14	267183-267528	162
Group1.14:267183-267528_189	Group1.14:267183-267528	Group1.14	267183-267528	189
Group1.14:267183-267528_216	Group1.14:267183-267528	Group1.14	267183-267528	216
Group1.14:267183-267528_243	Group1.14:267183-267528	Group1.14	267183-267528	243
Group1.14:267183-267528_266	Group1.14:267183-267528	Group1.14	267183-267528	266
Group1.14:293818-295110_0	Group1.14:293818-295110	Group1.14	293818-295110	0
Group1.14:293818-295110_28	Group1.14:293818-295110	Group1.14	293818-295110	28
Group1.14:293818-295110_56	Group1.14:293818-295110	Group1.14	293818-295110	56
Group1.14:293818-295110_84	Group1.14:293818-295110	Group1.14	293818-295110	84
Group1.14:293818-295110_112	Group1.14:293818-295110	Group1.14	293818-295110	112
Group1.14:293818-295110_140	Group1.14:293818-295110	Group1.14	293818-295110	140
Group1.14:293818-295110_168	Group1.14:293818-295110	Group1.14	293818-295110	168
Group1.14:293818-295110_196	Group1.14:293818-295110	Group1.14	293818-295110	196
Group1.14:293818-295110_224	Group1.14:293818-295110	Group1.14	293818-295110	224
Group1.14:293818-295110_252	Group1.14:293818-295110	Group1.14	293818-295110	252
Group1.14:293818-295110_280	Group1.14:293818-295110	Group1.14	293818-295110	280
Group1.14:293818-295110_308	Group1.14:293818-295110	Group1.14	293818-295110	308
Group1.14:293818-295110_336	Group1.14:293818-295110	Group1.14	293818-295110	336
Group1.14:293818-295110_364	Group1.14:293818-295110	Group1.14	293818-295110	364
Group1.14:293818-295110_392	Group1.14:293818-295110	Group1.14	293818-295110	392
Group1.14:293818-295110_420	Group1.14:293818-295110	Group1.14	293818-295110	420
Group1.14:293818-295110_448	Group1.14:293818-295110	Group1.14	293818-295110	448
Group1.14:293818-295110_476	Group1.14:293818-295110	Group1.14	293818-295110	476
Group1.14:293818-295110_504	Group1.14:293818-295110	Group1.14	293818-295110	504
Group1.14:293818-295110_532	Group1.14:293818-295110	Group1.14	293818-295110	532
Group1.14:293818-295110_560	Group1.14:293818-295110	Group1.14	293818-295110	560
Group1.14:293818-295110_588	Group1.14:293818-295110	Group1.14	293818-295110	588
Group1.14:293818-295110_616	Group1.14:293818-295110	Group1.14	293818-295110	616
Group1.14:293818-295110_644	Group1.14:293818-295110	Group1.14	293818-295110	644
Group1.14:293818-295110_672	Group1.14:293818-295110	Group1.14	293818-295110	672
Group1.14:293818-295110_700	Group1.14:293818-295110	Group1.14	293818-295110	700
Group1.14:293818-295110_728	Group1.14:293818-295110	Group1.14	293818-295110	728
Group1.14:293818-295110_756	Group1.14:293818-295110	Group1.14	293818-295110	756
Group1.14:293818-295110_784	Group1.14:293818-295110	Group1.14	293818-295110	784
Group1.14:293818-295110_812	Group1.14:293818-295110	Group1.14	293818-295110	812
Group1.14:293818-295110_840	Group1.14:293818-295110	Group1.14	293818-295110	840
Group1.14:293818-295110_868	Group1.14:293818-295110	Group1.14	293818-295110	868
Group1.14:293818-295110_896	Group1.14:293818-295110	Group1.14	293818-295110	896
Group1.14:293818-295110_924	Group1.14:293818-295110	Group1.14	293818-295110	924
Group1.14:293818-295110_952	Group1.14:293818-295110	Group1.14	293818-295110	952
Group1.14:293818-295110_980	Group1.14:293818-295110	Group1.14	293818-295110	980
Group1.14:293818-295110_1008	Group1.14:293818-295110	Group1.14	293818-295110	1008
Group1.14:293818-295110_1036	Group1.14:293818-295110	Group1.14	293818-295110	1036
Group1.14:293818-295110_1064	Group1.14:293818-295110	Group1.14	293818-295110	1064
Group1.14:293818-295110_1092	Group1.14:293818-295110	Group1.14	293818-295110	1092
Group1.14:293818-295110_1120	Group1.14:293818-295110	Group1.14	293818-295110	1120
Group1.14:293818-295110_1148	Group1.14:293818-295110	Group1.14	293818-295110	1148
Group1.14:293818-295110_1176	Group1.14:293818-295110	Group1.14	293818-295110	1176
Group1.14:293818-295110_1204	Group1.14:293818-295110	Group1.14	293818-295110	1204
Group1.14:293818-295110_1213	Group1.14:293818-295110	Group1.14	293818-295110	1213
Group1.14:312528-312613_0	Group1.14:312528-312613	Group1.14	312528-312613	0
Group1.14:312528-312613_6	Group1.14:312528-312613	Group1.14	312528-312613	6
Group1.14:319554-319952_0	Group1.14:319554-319952	Group1.14	319554-319952	0
Group1.14:319554-319952_29	Group1.14:319554-319952	Group1.14	319554-319952	29
Group1.14:319554-319952_58	Group1.14:319554-319952	Group1.14	319554-319952	58
Group1.14:319554-319952_87	Group1.14:319554-319952	Group1.14	319554-319952	87
Group1.14:319554-319952_116	Group1.14:319554-319952	Group1.14	319554-319952	116
Group1.14:319554-319952_145	Group1.14:319554-319952	Group1.14	319554-319952	145
Group1.14:319554-319952_174	Group1.14:319554-319952	Group1.14	319554-319952	174
Group1.14:319554-319952_203	Group1.14:319554-319952	Group1.14	319554-319952	203
Group1.14:319554-319952_232	Group1.14:319554-319952	Group1.14	319554-319952	232
Group1.14:319554-319952_261	Group1.14:319554-319952	Group1.14	319554-319952	261
Group1.14:319554-319952_290	Group1.14:319554-319952	Group1.14	319554-319952	290
Group1.14:319554-319952_319	Group1.14:319554-319952	Group1.14	319554-319952	319
Group1.14:335813-335996_0	Group1.14:335813-335996	Group1.14	335813-335996	0
Group1.14:335813-335996_26	Group1.14:335813-335996	Group1.14	335813-335996	26
Group1.14:335813-335996_52	Group1.14:335813-335996	Group1.14	335813-335996	52
Group1.14:335813-335996_78	Group1.14:335813-335996	Group1.14	335813-335996	78
Group1.14:335813-335996_104	Group1.14:335813-335996	Group1.14	335813-335996	104
Group1.14:448608-448860_0	Group1.14:448608-448860	Group1.14	448608-448860	0
Group1.14:448608-448860_29	Group1.14:448608-448860	Group1.14	448608-448860	29
Group1.14:448608-448860_58	Group1.14:448608-448860	Group1.14	448608-448860	58
Group1.14:448608-448860_87	Group1.14:448608-448860	Group1.14	448608-448860	87
Group1.14:448608-448860_116	Group1.14:448608-448860	Group1.14	448608-448860	116
Group1.14:448608-448860_145	Group1.14:448608-448860	Group1.14	448608-448860	145
Group1.14:448608-448860_173	Group1.14:448608-448860	Group1.14	448608-448860	173
Group1.15:19028-19115_0	Group1.15:19028-19115	Group1.15	19028-19115	0
Group1.15:19028-19115_8	Group1.15:19028-19115	Group1.15	19028-19115	8
Group1.15:499421-499553_0	Group1.15:499421-499553	Group1.15	499421-499553	0
Group1.15:499421-499553_27	Group1.15:499421-499553	Group1.15	499421-499553	27
Group1.15:499421-499553_53	Group1.15:499421-499553	Group1.15	499421-499553	53
Group1.15:633576-633791_56	Group1.15:633576-633791	Group1.15	633576-633791	56
Group1.15:633576-633791_84	Group1.15:633576-633791	Group1.15	633576-633791	84
Group1.15:633576-633791_112	Group1.15:633576-633791	Group1.15	633576-633791	112
Group1.15:633576-633791_136	Group1.15:633576-633791	Group1.15	633576-633791	136
Group1.15:806691-806795_0	Group1.15:806691-806795	Group1.15	806691-806795	0
Group1.15:806691-806795_25	Group1.15:806691-806795	Group1.15	806691-806795	25
Group1.15:869881-869986_0	Group1.15:869881-869986	Group1.15	869881-869986	0
Group1.15:869881-869986_26	Group1.15:869881-869986	Group1.15	869881-869986	26
Group1.15:907018-907533_0	Group1.15:907018-907533	Group1.15	907018-907533	0
Group1.15:907018-907533_28	Group1.15:907018-907533	Group1.15	907018-907533	28
Group1.15:907018-907533_56	Group1.15:907018-907533	Group1.15	907018-907533	56
Group1.15:907018-907533_84	Group1.15:907018-907533	Group1.15	907018-907533	84
Group1.15:907018-907533_112	Group1.15:907018-907533	Group1.15	907018-907533	112
Group1.15:907018-907533_140	Group1.15:907018-907533	Group1.15	907018-907533	140
Group1.15:907018-907533_168	Group1.15:907018-907533	Group1.15	907018-907533	168
Group1.15:907018-907533_196	Group1.15:907018-907533	Group1.15	907018-907533	196
Group1.15:907018-907533_224	Group1.15:907018-907533	Group1.15	907018-907533	224
Group1.15:907018-907533_252	Group1.15:907018-907533	Group1.15	907018-907533	252
Group1.15:907018-907533_280	Group1.15:907018-907533	Group1.15	907018-907533	280
Group1.15:907018-907533_308	Group1.15:907018-907533	Group1.15	907018-907533	308
Group1.15:907018-907533_336	Group1.15:907018-907533	Group1.15	907018-907533	336
Group1.15:907018-907533_364	Group1.15:907018-907533	Group1.15	907018-907533	364
Group1.15:907018-907533_392	Group1.15:907018-907533	Group1.15	907018-907533	392
Group1.15:907018-907533_420	Group1.15:907018-907533	Group1.15	907018-907533	420
Group1.15:907018-907533_436	Group1.15:907018-907533	Group1.15	907018-907533	436
Group1.15:939100-939424_0	Group1.15:939100-939424	Group1.15	939100-939424	0
Group1.15:939100-939424_28	Group1.15:939100-939424	Group1.15	939100-939424	28
Group1.15:939100-939424_56	Group1.15:939100-939424	Group1.15	939100-939424	56
Group1.15:939100-939424_84	Group1.15:939100-939424	Group1.15	939100-939424	84
Group1.15:939100-939424_112	Group1.15:939100-939424	Group1.15	939100-939424	112
Group1.15:939100-939424_140	Group1.15:939100-939424	Group1.15	939100-939424	140
Group1.15:939100-939424_168	Group1.15:939100-939424	Group1.15	939100-939424	168
Group1.15:939100-939424_196	Group1.15:939100-939424	Group1.15	939100-939424	196
Group1.15:939100-939424_224	Group1.15:939100-939424	Group1.15	939100-939424	224
Group1.15:939100-939424_245	Group1.15:939100-939424	Group1.15	939100-939424	245
Group1.15:1119341-1120724_0	Group1.15:1119341-1120724	Group1.15	1119341-1120724	0
Group1.15:1119341-1120724_28	Group1.15:1119341-1120724	Group1.15	1119341-1120724	28
Group1.15:1119341-1120724_56	Group1.15:1119341-1120724	Group1.15	1119341-1120724	56
Group1.15:1119341-1120724_84	Group1.15:1119341-1120724	Group1.15	1119341-1120724	84
Group1.15:1119341-1120724_112	Group1.15:1119341-1120724	Group1.15	1119341-1120724	112
Group1.15:1119341-1120724_140	Group1.15:1119341-1120724	Group1.15	1119341-1120724	140
Group1.15:1119341-1120724_168	Group1.15:1119341-1120724	Group1.15	1119341-1120724	168
Group1.15:1119341-1120724_196	Group1.15:1119341-1120724	Group1.15	1119341-1120724	196
Group1.15:1119341-1120724_224	Group1.15:1119341-1120724	Group1.15	1119341-1120724	224
Group1.15:1119341-1120724_252	Group1.15:1119341-1120724	Group1.15	1119341-1120724	252
Group1.15:1119341-1120724_280	Group1.15:1119341-1120724	Group1.15	1119341-1120724	280
Group1.15:1119341-1120724_308	Group1.15:1119341-1120724	Group1.15	1119341-1120724	308
Group1.15:1119341-1120724_336	Group1.15:1119341-1120724	Group1.15	1119341-1120724	336
Group1.15:1119341-1120724_364	Group1.15:1119341-1120724	Group1.15	1119341-1120724	364
Group1.15:1119341-1120724_392	Group1.15:1119341-1120724	Group1.15	1119341-1120724	392
Group1.15:1119341-1120724_420	Group1.15:1119341-1120724	Group1.15	1119341-1120724	420
Group1.15:1119341-1120724_448	Group1.15:1119341-1120724	Group1.15	1119341-1120724	448
Group1.15:1119341-1120724_476	Group1.15:1119341-1120724	Group1.15	1119341-1120724	476
Group1.15:1119341-1120724_504	Group1.15:1119341-1120724	Group1.15	1119341-1120724	504
Group1.15:1119341-1120724_532	Group1.15:1119341-1120724	Group1.15	1119341-1120724	532
Group1.15:1119341-1120724_560	Group1.15:1119341-1120724	Group1.15	1119341-1120724	560
Group1.15:1119341-1120724_588	Group1.15:1119341-1120724	Group1.15	1119341-1120724	588
Group1.15:1119341-1120724_616	Group1.15:1119341-1120724	Group1.15	1119341-1120724	616
Group1.15:1119341-1120724_644	Group1.15:1119341-1120724	Group1.15	1119341-1120724	644
Group1.15:1119341-1120724_672	Group1.15:1119341-1120724	Group1.15	1119341-1120724	672
Group1.15:1119341-1120724_700	Group1.15:1119341-1120724	Group1.15	1119341-1120724	700
Group1.15:1119341-1120724_728	Group1.15:1119341-1120724	Group1.15	1119341-1120724	728
Group1.15:1119341-1120724_756	Group1.15:1119341-1120724	Group1.15	1119341-1120724	756
Group1.15:1119341-1120724_784	Group1.15:1119341-1120724	Group1.15	1119341-1120724	784
Group1.15:1119341-1120724_812	Group1.15:1119341-1120724	Group1.15	1119341-1120724	812
Group1.15:1119341-1120724_840	Group1.15:1119341-1120724	Group1.15	1119341-1120724	840
Group1.15:1119341-1120724_868	Group1.15:1119341-1120724	Group1.15	1119341-1120724	868
Group1.15:1119341-1120724_896	Group1.15:1119341-1120724	Group1.15	1119341-1120724	896
Group1.15:1119341-1120724_924	Group1.15:1119341-1120724	Group1.15	1119341-1120724	924
Group1.15:1119341-1120724_952	Group1.15:1119341-1120724	Group1.15	1119341-1120724	952
Group1.15:1119341-1120724_980	Group1.15:1119341-1120724	Group1.15	1119341-1120724	980
Group1.15:1119341-1120724_1008	Group1.15:1119341-1120724	Group1.15	1119341-1120724	1008
Group1.15:1119341-1120724_1036	Group1.15:1119341-1120724	Group1.15	1119341-1120724	1036
Group1.15:1119341-1120724_1064	Group1.15:1119341-1120724	Group1.15	1119341-1120724	1064
Group1.15:1119341-1120724_1092	Group1.15:1119341-1120724	Group1.15	1119341-1120724	1092
Group1.15:1119341-1120724_1120	Group1.15:1119341-1120724	Group1.15	1119341-1120724	1120
Group1.15:1119341-1120724_1148	Group1.15:1119341-1120724	Group1.15	1119341-1120724	1148
Group1.15:1119341-1120724_1176	Group1.15:1119341-1120724	Group1.15	1119341-1120724	1176
Group1.15:1119341-1120724_1204	Group1.15:1119341-1120724	Group1.15	1119341-1120724	1204
Group1.15:1119341-1120724_1232	Group1.15:1119341-1120724	Group1.15	1119341-1120724	1232
Group1.15:1119341-1120724_1260	Group1.15:1119341-1120724	Group1.15	1119341-1120724	1260
Group1.15:1119341-1120724_1288	Group1.15:1119341-1120724	Group1.15	1119341-1120724	1288
Group1.15:1119341-1120724_1304	Group1.15:1119341-1120724	Group1.15	1119341-1120724	1304
Group1.15:1143409-1143523_35	Group1.15:1143409-1143523	Group1.15	1143409-1143523	35
Group1.16:318504-318586_0	Group1.16:318504-318586	Group1.16	318504-318586	0
Group1.16:318504-318586_3	Group1.16:318504-318586	Group1.16	318504-318586	3
Group1.16:507356-507765_0	Group1.16:507356-507765	Group1.16	507356-507765	0
Group1.16:507356-507765_28	Group1.16:507356-507765	Group1.16	507356-507765	28
Group1.16:507356-507765_56	Group1.16:507356-507765	Group1.16	507356-507765	56
Group1.16:507356-507765_84	Group1.16:507356-507765	Group1.16	507356-507765	84
Group1.16:507356-507765_112	Group1.16:507356-507765	Group1.16	507356-507765	112
Group1.16:507356-507765_140	Group1.16:507356-507765	Group1.16	507356-507765	140
Group1.16:507356-507765_168	Group1.16:507356-507765	Group1.16	507356-507765	168
Group1.16:507356-507765_196	Group1.16:507356-507765	Group1.16	507356-507765	196
Group1.16:507356-507765_224	Group1.16:507356-507765	Group1.16	507356-507765	224
Group1.16:507356-507765_252	Group1.16:507356-507765	Group1.16	507356-507765	252
Group1.16:507356-507765_330	Group1.16:507356-507765	Group1.16	507356-507765	330
Group1.16:683062-683301_0	Group1.16:683062-683301	Group1.16	683062-683301	0
Group1.16:683062-683301_27	Group1.16:683062-683301	Group1.16	683062-683301	27
Group1.16:683062-683301_54	Group1.16:683062-683301	Group1.16	683062-683301	54
[truncated: 58,017 more rows]

## Sheet: Evans
Table S2 (cont.) Probes designed from immune pathways (Evans JD, et al. (2006) Immune pathways and defence mechanisms in honey bees Apis mellifera. Insect Mol Biol 15(5):645–656.)
Scaffold	Gene set	Type	Start	End	Score	Strand	Phase	Attributes
Group10.27	amel_OGSv3.2	exon	574049	574072	1	+	.	Parent=GB48810-RA
Group10.27	amel_OGSv3.2	exon	574328	574475	1	+	.	Parent=GB48810-RA
Group10.27	amel_OGSv3.2	exon	574701	574842	1	+	.	Parent=GB48810-RA
Group10.27	amel_OGSv3.2	exon	575032	575345	1	+	.	Parent=GB48810-RA
Group10.27	amel_OGSv3.2	exon	575545	575791	1	+	.	Parent=GB48810-RA
Group12.13	amel_OGSv3.2	exon	558612	558834	0.999999	-	.	Parent=GB40654-RA
Group12.13	amel_OGSv3.2	exon	558914	559168	0.999999	-	.	Parent=GB40654-RA
Group12.13	amel_OGSv3.2	exon	559301	559417	0.999999	-	.	Parent=GB40654-RA
Group12.13	amel_OGSv3.2	exon	559510	559665	0.999999	-	.	Parent=GB40654-RA
Group12.13	amel_OGSv3.2	exon	559775	560016	0.999999	-	.	Parent=GB40654-RA
Group12.13	amel_OGSv3.2	exon	560205	560328	0.999999	-	.	Parent=GB40654-RA
Group12.13	amel_OGSv3.2	exon	560487	560732	0.999999	-	.	Parent=GB40654-RA
Group12.13	amel_OGSv3.2	exon	560862	560926	0.999999	-	.	Parent=GB40654-RA
Group12.13	amel_OGSv3.2	exon	561013	561201	0.999999	-	.	Parent=GB40654-RA
Group12.13	amel_OGSv3.2	exon	561275	561402	0.999999	-	.	Parent=GB40654-RA
Group12.13	amel_OGSv3.2	exon	561802	561913	0.999999	-	.	Parent=GB40654-RA
Group12.13	amel_OGSv3.2	exon	562023	562127	0.999999	-	.	Parent=GB40654-RA
Group12.13	amel_OGSv3.2	exon	562805	562946	0.999999	-	.	Parent=GB40654-RA
Group12.13	amel_OGSv3.2	exon	563032	563170	0.999999	-	.	Parent=GB40654-RA
Group12.13	amel_OGSv3.2	exon	563301	563461	0.999999	-	.	Parent=GB40654-RA
Group12.13	amel_OGSv3.2	exon	563609	563754	0.999999	-	.	Parent=GB40654-RA
Group12.13	amel_OGSv3.2	exon	563826	563886	0.999999	-	.	Parent=GB40654-RA
Group13.10	amel_OGSv3.2	exon	1081154	1081329	1	+	.	Parent=GB47804-RA
Group13.10	amel_OGSv3.2	exon	1081759	1082091	1	+	.	Parent=GB47804-RA
Group13.10	amel_OGSv3.2	exon	1082397	1082900	1	+	.	Parent=GB47804-RA
Group13.10	amel_OGSv3.2	exon	1083833	1083955	1	+	.	Parent=GB47805-RA
Group13.10	amel_OGSv3.2	exon	1084997	1085160	1	+	.	Parent=GB47805-RA
Group13.10	amel_OGSv3.2	exon	1085457	1085619	1	+	.	Parent=GB47805-RA
Group13.10	amel_OGSv3.2	exon	1085900	1086639	1	+	.	Parent=GB47805-RA
Group13.12	amel_OGSv3.2	exon	940142	940204	0.986353	+	.	Parent=GB49918-RA
Group13.12	amel_OGSv3.2	exon	1138621	1138974	0.986353	+	.	Parent=GB49918-RA
Group13.12	amel_OGSv3.2	exon	1139042	1139335	0.986353	+	.	Parent=GB49918-RA
Group13.12	amel_OGSv3.2	exon	1139403	1139945	0.986353	+	.	Parent=GB49918-RA
Group13.12	amel_OGSv3.2	exon	1140050	1140241	0.986353	+	.	Parent=GB49918-RA
Group13.12	amel_OGSv3.2	exon	1140401	1140704	0.986353	+	.	Parent=GB49918-RA
Group14.10	amel_OGSv3.2	exon	465367	465525	1	+	.	Parent=GB43738-RA
Group14.10	amel_OGSv3.2	exon	465731	465923	1	+	.	Parent=GB43738-RA
Group14.10	amel_OGSv3.2	exon	466214	466437	1	+	.	Parent=GB43738-RA
Group14.10	amel_OGSv3.2	exon	466503	466705	1	+	.	Parent=GB43738-RA
Group14.10	amel_OGSv3.2	exon	466819	467236	1	+	.	Parent=GB43738-RA
Group14.10	amel_OGSv3.2	exon	467362	467490	1	+	.	Parent=GB43738-RA
Group14.10	amel_OGSv3.2	exon	467610	467934	1	+	.	Parent=GB43738-RA
Group14.10	amel_OGSv3.2	exon	468120	468352	1	+	.	Parent=GB43738-RA
Group14.10	amel_OGSv3.2	exon	468434	468864	1	+	.	Parent=GB43738-RA
Group14.15	amel_OGSv3.2	exon	1395405	1395430	.	-	.	Parent=GB41606-RA
Group14.15	amel_OGSv3.2	exon	1395513	1395569	.	-	.	Parent=GB41606-RA
Group14.15	amel_OGSv3.2	exon	1396203	1396472	.	-	.	Parent=GB41606-RA
Group14.15	amel_OGSv3.2	exon	1396581	1396674	.	-	.	Parent=GB41606-RA
Group14.15	amel_OGSv3.2	exon	1396744	1396895	.	-	.	Parent=GB41606-RA
Group14.15	amel_OGSv3.2	exon	1397536	1397748	.	-	.	Parent=GB41606-RA
Group14.15	amel_OGSv3.2	exon	1397857	1398243	.	-	.	Parent=GB41606-RA
Group14.15	amel_OGSv3.2	exon	1398835	1399351	.	-	.	Parent=GB41606-RA
Group14.15	amel_OGSv3.2	exon	1400397	1400504	.	-	.	Parent=GB41606-RA
Group15.13	amel_OGSv3.2	exon	331920	332087	.	-	.	Parent=GB49440-RA
Group15.13	amel_OGSv3.2	exon	332149	332312	.	-	.	Parent=GB49440-RA
Group15.13	amel_OGSv3.2	exon	332405	332673	.	-	.	Parent=GB49440-RA
Group15.13	amel_OGSv3.2	exon	332845	333115	.	-	.	Parent=GB49440-RA
Group15.13	amel_OGSv3.2	exon	333206	333469	.	-	.	Parent=GB49440-RA
Group15.13	amel_OGSv3.2	exon	333997	334003	.	-	.	Parent=GB49440-RA
Group15.13	amel_OGSv3.2	exon	343282	343284	.	-	.	Parent=GB49440-RA
Group15.14	amel_OGSv3.2	exon	1320601	1320656	.	-	.	Parent=GB50508-RA
Group15.14	amel_OGSv3.2	exon	1320720	1320866	.	-	.	Parent=GB50508-RA
Group15.14	amel_OGSv3.2	exon	1320963	1321114	.	-	.	Parent=GB50508-RA
Group15.14	amel_OGSv3.2	exon	1321196	1325778	.	-	.	Parent=GB50508-RA
Group15.14	amel_OGSv3.2	exon	1325953	1326165	.	-	.	Parent=GB50508-RA
Group15.14	amel_OGSv3.2	exon	1326578	1326934	.	-	.	Parent=GB50508-RA
Group15.14	amel_OGSv3.2	exon	1327002	1327101	.	-	.	Parent=GB50508-RA
Group15.14	amel_OGSv3.2	exon	1327185	1327345	.	-	.	Parent=GB50508-RA
Group15.14	amel_OGSv3.2	exon	1327722	1328955	.	-	.	Parent=GB50508-RA
Group15.14	amel_OGSv3.2	exon	1329025	1329473	.	-	.	Parent=GB50508-RA
Group15.14	amel_OGSv3.2	exon	1329588	1329663	.	-	.	Parent=GB50508-RA
Group15.14	amel_OGSv3.2	exon	1329741	1329904	.	-	.	Parent=GB50508-RA
Group15.19	amel_OGSv3.2	exon	2138485	2141421	0.680252	-	.	Parent=GB50013-RA
Group15.19	amel_OGSv3.2	exon	2141522	2141927	0.680252	-	.	Parent=GB50013-RA
Group15.19	amel_OGSv3.2	exon	2142025	2142277	0.680252	-	.	Parent=GB50013-RA
Group15.19	amel_OGSv3.2	exon	2142339	2142433	0.680252	-	.	Parent=GB50013-RA
Group15.19	amel_OGSv3.2	exon	2142505	2142655	0.680252	-	.	Parent=GB50013-RA
Group15.19	amel_OGSv3.2	exon	2143016	2143499	0.680252	-	.	Parent=GB50013-RA
Group16.2	amel_OGSv3.2	exon	339641	339701	0.999999	-	.	Parent=GB54338-RA
Group16.2	amel_OGSv3.2	exon	339932	340133	0.999999	-	.	Parent=GB54338-RA
Group16.2	amel_OGSv3.2	exon	340235	340959	0.999999	-	.	Parent=GB54338-RA
Group16.2	amel_OGSv3.2	exon	341032	341592	0.999999	-	.	Parent=GB54338-RA
Group16.2	amel_OGSv3.2	exon	341677	342645	0.999999	-	.	Parent=GB54338-RA
Group16.2	amel_OGSv3.2	exon	342771	342935	0.999999	-	.	Parent=GB54338-RA
Group16.5	amel_OGSv3.2	exon	185889	185988	.	+	.	Parent=GB47618-RA
Group16.5	amel_OGSv3.2	exon	186325	186539	.	+	.	Parent=GB47618-RA
Group3.1	amel_OGSv3.2	exon	212350	212489	.	+	.	Parent=GB56012-RA
Group3.1	amel_OGSv3.2	exon	214357	214486	.	+	.	Parent=GB56012-RA
Group3.1	amel_OGSv3.2	exon	214551	214748	.	+	.	Parent=GB56012-RA
Group3.1	amel_OGSv3.2	exon	214831	214965	.	+	.	Parent=GB56012-RA
Group3.1	amel_OGSv3.2	exon	215786	215915	.	+	.	Parent=GB56012-RA
Group3.1	amel_OGSv3.2	exon	216001	216159	.	+	.	Parent=GB56012-RA
Group3.1	amel_OGSv3.2	exon	216704	216828	.	+	.	Parent=GB56012-RA
Group3.1	amel_OGSv3.2	exon	217075	217227	.	+	.	Parent=GB56012-RA
Group3.7	amel_OGSv3.2	exon	17120	18097	0.999999	-	.	Parent=GB51498-RA
Group3.7	amel_OGSv3.2	exon	18164	18329	0.999999	-	.	Parent=GB51498-RA
Group3.7	amel_OGSv3.2	exon	18468	18595	0.999999	-	.	Parent=GB51498-RA
Group3.7	amel_OGSv3.2	exon	18675	18770	0.999999	-	.	Parent=GB51498-RA
Group3.7	amel_OGSv3.2	exon	18840	19036	0.999999	-	.	Parent=GB51498-RA
Group3.7	amel_OGSv3.2	exon	19132	19485	0.999999	-	.	Parent=GB51498-RA
Group4.13	amel_OGSv3.2	exon	400055	401343	0.998602	+	.	Parent=GB44129-RA
Group4.13	amel_OGSv3.2	exon	401934	402177	0.998602	+	.	Parent=GB44129-RA
Group4.13	amel_OGSv3.2	exon	403350	404551	0.998602	+	.	Parent=GB44129-RA
Group4.13	amel_OGSv3.2	exon	1392218	1393807	0.999953	-	.	Parent=GB44031-RA
Group4.13	amel_OGSv3.2	exon	1393892	1394082	0.999953	-	.	Parent=GB44031-RA
Group4.13	amel_OGSv3.2	exon	1394163	1394306	0.999953	-	.	Parent=GB44031-RA
Group4.13	amel_OGSv3.2	exon	1394378	1394621	0.999953	-	.	Parent=GB44031-RA
Group4.13	amel_OGSv3.2	exon	1394688	1394899	0.999953	-	.	Parent=GB44031-RA
Group4.13	amel_OGSv3.2	exon	1394985	1395071	0.999953	-	.	Parent=GB44031-RA
Group4.13	amel_OGSv3.2	exon	1395846	1396233	0.999953	-	.	Parent=GB44031-RA
Group4.13	amel_OGSv3.2	exon	917930	918463	1	-	.	Parent=GB44055-RA
Group4.13	amel_OGSv3.2	exon	920039	920391	1	-	.	Parent=GB44055-RA
Group4.13	amel_OGSv3.2	exon	921764	922843	1	-	.	Parent=GB44055-RA
Group4.13	amel_OGSv3.2	exon	1288423	1289388	1	+	.	Parent=GB44185-RA
Group4.13	amel_OGSv3.2	exon	1290390	1290748	1	+	.	Parent=GB44185-RA
Group4.13	amel_OGSv3.2	exon	1292983	1294509	1	+	.	Parent=GB44185-RA
Group4.9	amel_OGSv3.2	exon	840786	843641	1	-	.	Parent=GB50418-RA
Group4.9	amel_OGSv3.2	exon	843828	844421	1	-	.	Parent=GB50418-RA
Group4.9	amel_OGSv3.2	exon	844601	844919	1	-	.	Parent=GB50418-RA
Group4.9	amel_OGSv3.2	exon	845348	846336	1	-	.	Parent=GB50418-RA
Group4.9	amel_OGSv3.2	exon	846996	847214	1	-	.	Parent=GB50418-RA
Group4.9	amel_OGSv3.2	exon	848179	848295	1	-	.	Parent=GB50418-RA
Group4.9	amel_OGSv3.2	exon	848388	848472	1	-	.	Parent=GB50418-RA
Group4.9	amel_OGSv3.2	exon	853828	854152	1	-	.	Parent=GB50418-RA
Group5.14	amel_OGSv3.2	exon	999621	999790	1	+	.	Parent=GB44594-RA
Group5.14	amel_OGSv3.2	exon	1000165	1000463	1	+	.	Parent=GB44594-RA
Group5.14	amel_OGSv3.2	exon	1000744	1001112	1	+	.	Parent=GB44594-RA
Group5.14	amel_OGSv3.2	exon	1001412	1001615	1	+	.	Parent=GB44594-RA
Group5.14	amel_OGSv3.2	exon	1001748	1002025	1	+	.	Parent=GB44594-RA
Group5.14	amel_OGSv3.2	exon	1002179	1002503	1	+	.	Parent=GB44594-RA
Group5.14	amel_OGSv3.2	exon	1003019	1003411	1	+	.	Parent=GB44594-RA
Group5.14	amel_OGSv3.2	exon	1003599	1003975	1	+	.	Parent=GB44594-RA
Group5.14	amel_OGSv3.2	exon	1004040	1004221	1	+	.	Parent=GB44594-RA
Group5.14	amel_OGSv3.2	exon	1004398	1004682	1	+	.	Parent=GB44594-RA
Group5.14	amel_OGSv3.2	exon	1004889	1005226	1	+	.	Parent=GB44594-RA
Group5.14	amel_OGSv3.2	exon	1005290	1005784	1	+	.	Parent=GB44594-RA
Group6.1	amel_OGSv3.2	exon	601229	601451	1	+	.	Parent=GB51223-RA
Group6.1	amel_OGSv3.2	exon	602428	602924	1	+	.	Parent=GB51223-RA
Group6.20	amel_OGSv3.2	exon	1233385	1233748	1	-	.	Parent=GB41428-RA
Group6.20	amel_OGSv3.2	exon	1234027	1234207	1	-	.	Parent=GB41428-RA
Group6.20	amel_OGSv3.2	exon	1234779	1234915	1	-	.	Parent=GB41428-RA
Group6.32	amel_OGSv3.2	exon	876050	876332	1	+	.	Parent=GB53576-RA
Group6.32	amel_OGSv3.2	exon	876860	876919	1	+	.	Parent=GB53576-RA
Group6.32	amel_OGSv3.2	exon	876998	877290	1	+	.	Parent=GB53576-RA
Group6.37	amel_OGSv3.2	exon	576750	577478	1	-	.	Parent=GB45352-RA
Group6.37	amel_OGSv3.2	exon	577575	577709	1	-	.	Parent=GB45352-RA
Group6.37	amel_OGSv3.2	exon	577783	577908	1	-	.	Parent=GB45352-RA
Group6.37	amel_OGSv3.2	exon	578005	578197	1	-	.	Parent=GB45352-RA
Group6.37	amel_OGSv3.2	exon	578295	578557	1	-	.	Parent=GB45352-RA
Group6.37	amel_OGSv3.2	exon	578654	579206	1	-	.	Parent=GB45352-RA
Group7.21	amel_OGSv3.2	exon	18856	19134	1	+	.	Parent=GB42455-RA
Group7.21	amel_OGSv3.2	exon	19469	19635	1	+	.	Parent=GB42455-RA
Group7.21	amel_OGSv3.2	exon	20743	20984	1	+	.	Parent=GB42455-RA
Group7.21	amel_OGSv3.2	exon	21099	21215	1	+	.	Parent=GB42455-RA
Group7.21	amel_OGSv3.2	exon	21332	21498	1	+	.	Parent=GB42455-RA
Group7.21	amel_OGSv3.2	exon	21610	21718	1	+	.	Parent=GB42455-RA
Group7.21	amel_OGSv3.2	exon	21805	22038	1	+	.	Parent=GB42455-RA
Group7.21	amel_OGSv3.2	exon	22172	22414	1	+	.	Parent=GB42455-RA
Group7.21	amel_OGSv3.2	exon	22554	22879	1	+	.	Parent=GB42455-RA
Group7.21	amel_OGSv3.2	exon	23046	23407	1	+	.	Parent=GB42455-RA
Group7.21	amel_OGSv3.2	exon	23480	23604	1	+	.	Parent=GB42455-RA
Group7.21	amel_OGSv3.2	exon	23680	23812	1	+	.	Parent=GB42455-RA
Group7.21	amel_OGSv3.2	exon	24068	24191	1	+	.	Parent=GB42455-RA
Group7.21	amel_OGSv3.2	exon	24416	24644	1	+	.	Parent=GB42455-RA
Group7.21	amel_OGSv3.2	exon	24757	24962	1	+	.	Parent=GB42455-RA
Group7.21	amel_OGSv3.2	exon	25044	25393	1	+	.	Parent=GB42455-RA
Group7.21	amel_OGSv3.2	exon	25539	25771	1	+	.	Parent=GB42455-RA
Group7.21	amel_OGSv3.2	exon	25833	26075	1	+	.	Parent=GB42455-RA
Group7.21	amel_OGSv3.2	exon	26296	26691	1	+	.	Parent=GB42455-RA
Group7.21	amel_OGSv3.2	exon	26798	27029	1	+	.	Parent=GB42455-RA
Group7.21	amel_OGSv3.2	exon	27105	27277	1	+	.	Parent=GB42455-RA
Group7.21	amel_OGSv3.2	exon	27346	27663	1	+	.	Parent=GB42455-RA
Group7.21	amel_OGSv3.2	exon	27792	27885	1	+	.	Parent=GB42455-RA
Group7.21	amel_OGSv3.2	exon	27960	28184	1	+	.	Parent=GB42455-RA
Group7.21	amel_OGSv3.2	exon	28306	31900	1	+	.	Parent=GB42455-RA
Group7.21	amel_OGSv3.2	exon	31993	32360	1	+	.	Parent=GB42455-RA
Group7.21	amel_OGSv3.2	exon	32428	32565	1	+	.	Parent=GB42455-RA
Group7.21	amel_OGSv3.2	exon	32654	32948	1	+	.	Parent=GB42455-RA
Group7.21	amel_OGSv3.2	exon	33264	33417	1	+	.	Parent=GB42455-RA
Group7.21	amel_OGSv3.2	exon	33890	34191	1	+	.	Parent=GB42455-RA
Group7.21	amel_OGSv3.2	exon	34263	34432	1	+	.	Parent=GB42455-RA
Group7.21	amel_OGSv3.2	exon	1563230	1564101	0.999992	+	.	Parent=GB42500-RA
Group7.21	amel_OGSv3.2	exon	1565125	1565692	0.999992	+	.	Parent=GB42500-RA
Group7.21	amel_OGSv3.2	exon	1566859	1567017	0.999992	+	.	Parent=GB42500-RA
Group7.21	amel_OGSv3.2	exon	1567129	1567870	0.999992	+	.	Parent=GB42500-RA
Group7.21	amel_OGSv3.2	exon	1121392	1121544	.	+	.	Parent=GB42472-RA
Group7.21	amel_OGSv3.2	exon	1121659	1121902	.	+	.	Parent=GB42472-RA
Group7.21	amel_OGSv3.2	exon	1121993	1122136	.	+	.	Parent=GB42472-RA
Group7.21	amel_OGSv3.2	exon	1122232	1122422	.	+	.	Parent=GB42472-RA
Group7.21	amel_OGSv3.2	exon	1122503	1122641	.	+	.	Parent=GB42472-RA
Group7.21	amel_OGSv3.2	exon	1122778	1122870	.	+	.	Parent=GB42472-RA
Group7.21	amel_OGSv3.2	exon	1123220	1123337	.	+	.	Parent=GB42472-RA
Group7.21	amel_OGSv3.2	exon	1123445	1123669	.	+	.	Parent=GB42472-RA
Group7.21	amel_OGSv3.2	exon	1123803	1123806	.	+	.	Parent=GB42472-RA
Group8.21	amel_OGSv3.2	exon	600564	600758	1	+	.	Parent=GB51741-RA
Group8.21	amel_OGSv3.2	exon	601462	601675	1	+	.	Parent=GB51741-RA
Group8.21	amel_OGSv3.2	exon	601950	602068	1	+	.	Parent=GB51741-RA
Group8.21	amel_OGSv3.2	exon	602155	602339	1	+	.	Parent=GB51741-RA
Group8.21	amel_OGSv3.2	exon	102689	103256	0.997211	-	.	Parent=GB51697-RA
Group8.21	amel_OGSv3.2	exon	103631	103983	0.997211	-	.	Parent=GB51697-RA
Group8.21	amel_OGSv3.2	exon	104089	104405	0.997211	-	.	Parent=GB51697-RA
Group8.21	amel_OGSv3.2	exon	104493	104661	0.997211	-	.	Parent=GB51697-RA
Group8.21	amel_OGSv3.2	exon	104784	105030	0.997211	-	.	Parent=GB51697-RA
Group8.21	amel_OGSv3.2	exon	105598	105931	0.997211	-	.	Parent=GB51697-RA
Group8.21	amel_OGSv3.2	exon	106420	106658	0.997211	-	.	Parent=GB51697-RA
GroupUn180	amel_OGSv3.2	exon	32824	33132	1	-	.	Parent=GB48187-RA
GroupUn180	amel_OGSv3.2	exon	34169	34241	1	-	.	Parent=GB48187-RA
GroupUn180	amel_OGSv3.2	exon	34348	34637	1	-	.	Parent=GB48187-RA
GroupUn180	amel_OGSv3.2	exon	34765	34877	1	-	.	Parent=GB48187-RA
GroupUn180	amel_OGSv3.2	exon	37406	37735	1	-	.	Parent=GB48187-RA
GroupUn180	amel_OGSv3.2	exon	37864	37981	1	-	.	Parent=GB48187-RA
GroupUn180	amel_OGSv3.2	exon	38207	38432	1	-	.	Parent=GB48187-RA
GroupUn180	amel_OGSv3.2	exon	39283	39539	1	-	.	Parent=GB48187-RA
GroupUn5	amel_OGSv3.2	exon	131440	131770	1	-	.	Parent=GB48204-RA
GroupUn5	amel_OGSv3.2	exon	131852	132132	1	-	.	Parent=GB48204-RA
GroupUn5	amel_OGSv3.2	exon	132212	132405	1	-	.	Parent=GB48204-RA
GroupUn5	amel_OGSv3.2	exon	132474	136503	1	-	.	Parent=GB48204-RA
GroupUn5	amel_OGSv3.2	exon	137049	137182	1	-	.	Parent=GB48204-RA
GroupUn5	amel_OGSv3.2	exon	137302	137355	1	-	.	Parent=GB48204-RA
GroupUn6	amel_OGSv3.2	exon	10713	10853	.	-	.	Parent=GB47104-RA
GroupUn6	amel_OGSv3.2	exon	11583	11656	.	-	.	Parent=GB47104-RA
GroupUn6	amel_OGSv3.2	exon	11742	11930	.	-	.	Parent=GB47104-RA
GroupUn6	amel_OGSv3.2	exon	13044	13101	.	-	.	Parent=GB47104-RA

## Sheet: Robertson
Table S2 (cont) - Probes designed from chemoreceptors (Robertson HM, Wanner KW (2006) The chemoreceptor superfamily in the honey bee, Apis mellifera: Expansion of the odorant, but not gustatory, receptor family. Genome Res 16(11):1395–1403.)
Scaffold	Gene set	Type	Start	End	Score	Strand	Phase	Attributes
Group1.10	amel_OGSv3.2	exon	1003946	1004076	1	-	.	Parent=GB40730-RA
Group1.10	amel_OGSv3.2	exon	1004579	1004734	1	-	.	Parent=GB40730-RA
Group1.10	amel_OGSv3.2	exon	1004810	1004914	1	-	.	Parent=GB40730-RA
Group1.10	amel_OGSv3.2	exon	1005041	1005140	1	-	.	Parent=GB40730-RA
Group1.10	amel_OGSv3.2	exon	1009739	1009989	1	-	.	Parent=GB40730-RA
Group1.10	amel_OGSv3.2	exon	1010379	1010633	1	-	.	Parent=GB40730-RA
Group1.10	amel_OGSv3.2	exon	1011392	1011775	1	-	.	Parent=GB40730-RA
Group1.10	amel_OGSv3.2	exon	1017984	1018115	1	-	.	Parent=GB40730-RA
Group1.31	amel_OGSv3.2	exon	225868	226336	.	+	.	Parent=GB51945-RA
Group1.31	amel_OGSv3.2	exon	227401	227686	.	+	.	Parent=GB51945-RA
Group1.31	amel_OGSv3.2	exon	227767	227866	.	+	.	Parent=GB51945-RA
Group1.31	amel_OGSv3.2	exon	227986	228096	.	+	.	Parent=GB51945-RA
Group1.31	amel_OGSv3.2	exon	228411	228566	.	+	.	Parent=GB51945-RA
Group1.31	amel_OGSv3.2	exon	228648	228698	.	+	.	Parent=GB51945-RA
Group11.18	amel_OGSv3.2	exon	476397	476447	.	-	.	Parent=GB45078-RA
Group11.18	amel_OGSv3.2	exon	476525	476657	.	-	.	Parent=GB45078-RA
Group11.18	amel_OGSv3.2	exon	476740	476879	.	-	.	Parent=GB45078-RA
Group11.18	amel_OGSv3.2	exon	476953	477043	.	-	.	Parent=GB45078-RA
Group11.18	amel_OGSv3.2	exon	477115	477222	.	-	.	Parent=GB45078-RA
Group11.18	amel_OGSv3.2	exon	477299	477563	.	-	.	Parent=GB45078-RA
Group11.18	amel_OGSv3.2	exon	477657	477771	.	-	.	Parent=GB45078-RA
Group11.18	amel_OGSv3.2	exon	478121	478282	.	-	.	Parent=GB45078-RA
Group11.18	amel_OGSv3.2	exon	479792	479924	.	-	.	Parent=GB45078-RA
Group11.18	amel_OGSv3.2	exon	480040	480176	.	-	.	Parent=GB45078-RA
Group11.18	amel_OGSv3.2	exon	480267	480357	.	-	.	Parent=GB45078-RA
Group11.18	amel_OGSv3.2	exon	480430	480522	.	-	.	Parent=GB45078-RA
Group11.18	amel_OGSv3.2	exon	480738	480999	.	-	.	Parent=GB45078-RA
Group11.18	amel_OGSv3.2	exon	481086	481203	.	-	.	Parent=GB45078-RA
Group11.18	amel_OGSv3.2	exon	481531	481566	.	-	.	Parent=GB45078-RA
Group11.18	amel_OGSv3.2	exon	461156	461288	.	-	.	Parent=GB45079-RA
Group11.18	amel_OGSv3.2	exon	461383	461647	.	-	.	Parent=GB45079-RA
Group11.18	amel_OGSv3.2	exon	461786	461903	.	-	.	Parent=GB45079-RA
Group11.18	amel_OGSv3.2	exon	461963	462088	.	-	.	Parent=GB45079-RA
Group11.18	amel_OGSv3.2	exon	462183	462344	.	-	.	Parent=GB45079-RA
Group11.18	amel_OGSv3.2	exon	463471	463603	.	-	.	Parent=GB45079-RA
Group11.18	amel_OGSv3.2	exon	463679	463815	.	-	.	Parent=GB45079-RA
Group11.18	amel_OGSv3.2	exon	463897	463987	.	-	.	Parent=GB45079-RA
Group11.18	amel_OGSv3.2	exon	464074	464187	.	-	.	Parent=GB45079-RA
Group11.18	amel_OGSv3.2	exon	464302	464566	.	-	.	Parent=GB45079-RA
Group11.18	amel_OGSv3.2	exon	464830	464947	.	-	.	Parent=GB45079-RA
Group11.18	amel_OGSv3.2	exon	465027	465152	.	-	.	Parent=GB45079-RA
Group11.18	amel_OGSv3.2	exon	465255	465416	.	-	.	Parent=GB45079-RA
Group11.18	amel_OGSv3.2	exon	467503	467635	.	-	.	Parent=GB45079-RA
Group11.18	amel_OGSv3.2	exon	467706	467842	.	-	.	Parent=GB45079-RA
Group11.18	amel_OGSv3.2	exon	467918	468008	.	-	.	Parent=GB45079-RA
Group11.18	amel_OGSv3.2	exon	468093	468209	.	-	.	Parent=GB45079-RA
Group11.18	amel_OGSv3.2	exon	468300	468564	.	-	.	Parent=GB45079-RA
Group11.18	amel_OGSv3.2	exon	468668	468752	.	-	.	Parent=GB45079-RA
Group11.18	amel_OGSv3.2	exon	470400	470532	.	-	.	Parent=GB45079-RA
Group11.18	amel_OGSv3.2	exon	470607	470743	.	-	.	Parent=GB45079-RA
Group11.18	amel_OGSv3.2	exon	470817	470907	.	-	.	Parent=GB45079-RA
Group11.18	amel_OGSv3.2	exon	470993	471091	.	-	.	Parent=GB45079-RA
Group11.18	amel_OGSv3.2	exon	471171	471435	.	-	.	Parent=GB45079-RA
Group11.18	amel_OGSv3.2	exon	471540	471657	.	-	.	Parent=GB45079-RA
Group11.18	amel_OGSv3.2	exon	471717	471842	.	-	.	Parent=GB45079-RA
Group11.18	amel_OGSv3.2	exon	471959	472120	.	-	.	Parent=GB45079-RA
Group11.18	amel_OGSv3.2	exon	473213	473345	.	-	.	Parent=GB45079-RA
Group11.18	amel_OGSv3.2	exon	473416	473552	.	-	.	Parent=GB45079-RA
Group11.18	amel_OGSv3.2	exon	473628	473718	.	-	.	Parent=GB45079-RA
Group11.18	amel_OGSv3.2	exon	473803	473919	.	-	.	Parent=GB45079-RA
Group11.18	amel_OGSv3.2	exon	474010	474274	.	-	.	Parent=GB45079-RA
Group11.18	amel_OGSv3.2	exon	474352	474469	.	-	.	Parent=GB45079-RA
Group11.18	amel_OGSv3.2	exon	474788	474966	.	-	.	Parent=GB45079-RA
Group11.18	amel_OGSv3.2	exon	475112	475118	.	-	.	Parent=GB45079-RA
Group12.13	amel_OGSv3.2	exon	255309	255458	.	+	.	Parent=GB40665-RA
Group12.13	amel_OGSv3.2	exon	255630	255746	.	+	.	Parent=GB40665-RA
Group12.13	amel_OGSv3.2	exon	256040	256157	.	+	.	Parent=GB40665-RA
Group12.13	amel_OGSv3.2	exon	256589	256850	.	+	.	Parent=GB40665-RA
Group12.13	amel_OGSv3.2	exon	257016	257138	.	+	.	Parent=GB40665-RA
Group12.13	amel_OGSv3.2	exon	257230	257320	.	+	.	Parent=GB40665-RA
Group12.13	amel_OGSv3.2	exon	257809	257942	.	+	.	Parent=GB40665-RA
Group12.13	amel_OGSv3.2	exon	258167	258299	.	+	.	Parent=GB40665-RA
Group12.13	amel_OGSv3.2	exon	260046	260201	.	+	.	Parent=GB40665-RA
Group12.13	amel_OGSv3.2	exon	261026	261143	.	+	.	Parent=GB40665-RA
Group12.13	amel_OGSv3.2	exon	261762	262023	.	+	.	Parent=GB40665-RA
Group12.13	amel_OGSv3.2	exon	262189	262311	.	+	.	Parent=GB40665-RA
Group12.13	amel_OGSv3.2	exon	262396	262486	.	+	.	Parent=GB40665-RA
Group12.13	amel_OGSv3.2	exon	262861	262994	.	+	.	Parent=GB40665-RA
Group12.13	amel_OGSv3.2	exon	263438	263570	.	+	.	Parent=GB40665-RA
Group12.13	amel_OGSv3.2	exon	264215	264229	.	+	.	Parent=GB40665-RA
Group12.13	amel_OGSv3.2	exon	264898	265171	0.84147	+	.	Parent=GB40666-RA
Group12.13	amel_OGSv3.2	exon	265278	265394	0.84147	+	.	Parent=GB40666-RA
Group12.13	amel_OGSv3.2	exon	265461	265578	0.84147	+	.	Parent=GB40666-RA
Group12.13	amel_OGSv3.2	exon	265742	266003	0.84147	+	.	Parent=GB40666-RA
Group12.13	amel_OGSv3.2	exon	266105	266227	0.84147	+	.	Parent=GB40666-RA
Group12.13	amel_OGSv3.2	exon	266315	266405	0.84147	+	.	Parent=GB40666-RA
Group12.13	amel_OGSv3.2	exon	266785	266918	0.84147	+	.	Parent=GB40666-RA
Group12.13	amel_OGSv3.2	exon	267326	267458	0.84147	+	.	Parent=GB40666-RA
Group12.13	amel_OGSv3.2	exon	267534	267563	0.84147	+	.	Parent=GB40666-RA
Group12.13	amel_OGSv3.2	exon	269592	269709	0.84147	+	.	Parent=GB40666-RA
Group12.13	amel_OGSv3.2	exon	269889	270150	0.84147	+	.	Parent=GB40666-RA
Group12.13	amel_OGSv3.2	exon	270283	270402	0.84147	+	.	Parent=GB40666-RA
Group12.13	amel_OGSv3.2	exon	270495	270585	0.84147	+	.	Parent=GB40666-RA
Group12.13	amel_OGSv3.2	exon	270889	271022	0.84147	+	.	Parent=GB40666-RA
Group12.13	amel_OGSv3.2	exon	271381	271513	0.84147	+	.	Parent=GB40666-RA
Group12.13	amel_OGSv3.2	exon	271614	271658	0.84147	+	.	Parent=GB40666-RA
Group12.13	amel_OGSv3.2	exon	277754	277807	.	+	.	Parent=GB40668-RA
Group12.13	amel_OGSv3.2	exon	278305	278421	.	+	.	Parent=GB40668-RA
Group12.13	amel_OGSv3.2	exon	279209	279516	.	+	.	Parent=GB40668-RA
Group12.13	amel_OGSv3.2	exon	280023	280113	.	+	.	Parent=GB40668-RA
Group12.13	amel_OGSv3.2	exon	280198	280331	.	+	.	Parent=GB40668-RA
Group12.13	amel_OGSv3.2	exon	280445	280577	.	+	.	Parent=GB40668-RA
Group12.13	amel_OGSv3.2	exon	280649	280696	.	+	.	Parent=GB40668-RA
Group12.5	amel_OGSv3.2	exon	654653	654923	0.999998	-	.	Parent=GB40183-RA
Group12.5	amel_OGSv3.2	exon	655277	655552	0.999998	-	.	Parent=GB40183-RA
Group12.5	amel_OGSv3.2	exon	655783	656109	0.999998	-	.	Parent=GB40183-RA
Group12.5	amel_OGSv3.2	exon	656267	656370	0.999998	-	.	Parent=GB40183-RA
Group12.5	amel_OGSv3.2	exon	656804	657056	0.999998	-	.	Parent=GB40183-RA
Group12.5	amel_OGSv3.2	exon	657333	657534	0.999998	-	.	Parent=GB40183-RA
Group12.5	amel_OGSv3.2	exon	586971	587314	1	-	.	Parent=GB40200-RA
Group12.5	amel_OGSv3.2	exon	587580	587855	1	-	.	Parent=GB40200-RA
Group12.5	amel_OGSv3.2	exon	588130	588450	1	-	.	Parent=GB40200-RA
Group12.5	amel_OGSv3.2	exon	588769	588872	1	-	.	Parent=GB40200-RA
Group12.5	amel_OGSv3.2	exon	589003	589255	1	-	.	Parent=GB40200-RA
Group12.5	amel_OGSv3.2	exon	589387	589581	1	-	.	Parent=GB40200-RA
Group13.9	amel_OGSv3.2	exon	353128	353262	1	+	.	Parent=GB53865-RA
Group13.9	amel_OGSv3.2	exon	353387	353606	1	+	.	Parent=GB53865-RA
Group13.9	amel_OGSv3.2	exon	354847	355338	1	+	.	Parent=GB53865-RA
Group13.9	amel_OGSv3.2	exon	355970	356879	1	+	.	Parent=GB53865-RA
Group13.9	amel_OGSv3.2	exon	357762	357875	1	+	.	Parent=GB53865-RA
Group13.9	amel_OGSv3.2	exon	358415	358810	1	+	.	Parent=GB53865-RA
Group13.9	amel_OGSv3.2	exon	359110	359456	1	+	.	Parent=GB53865-RA
Group13.9	amel_OGSv3.2	exon	359572	360087	1	+	.	Parent=GB53865-RA
Group13.9	amel_OGSv3.2	exon	360164	360276	1	+	.	Parent=GB53865-RA
Group13.9	amel_OGSv3.2	exon	360363	360570	1	+	.	Parent=GB53865-RA
Group13.9	amel_OGSv3.2	exon	360650	362981	1	+	.	Parent=GB53865-RA
Group15.19	amel_OGSv3.2	exon	2217355	2218587	1	-	.	Parent=GB50003-RA
Group15.19	amel_OGSv3.2	exon	2218685	2218818	1	-	.	Parent=GB50003-RA
Group15.19	amel_OGSv3.2	exon	2219142	2219325	1	-	.	Parent=GB50003-RA
Group15.19	amel_OGSv3.2	exon	2219438	2219489	1	-	.	Parent=GB50003-RA
Group15.19	amel_OGSv3.2	exon	2219780	2219954	1	-	.	Parent=GB50003-RA
Group15.19	amel_OGSv3.2	exon	2220228	2220329	1	-	.	Parent=GB50003-RA
Group15.19	amel_OGSv3.2	exon	2220400	2220582	1	-	.	Parent=GB50003-RA
Group15.19	amel_OGSv3.2	exon	2220700	2220842	1	-	.	Parent=GB50003-RA
Group15.19	amel_OGSv3.2	exon	2220933	2221092	1	-	.	Parent=GB50003-RA
Group15.19	amel_OGSv3.2	exon	2221196	2221447	1	-	.	Parent=GB50003-RA
Group15.19	amel_OGSv3.2	exon	2222502	2222656	1	-	.	Parent=GB50003-RA
Group15.19	amel_OGSv3.2	exon	2223177	2223307	1	-	.	Parent=GB50003-RA
Group15.19	amel_OGSv3.2	exon	1401819	1401959	.	-	.	Parent=GB50052-RA
Group15.19	amel_OGSv3.2	exon	1403236	1403564	.	-	.	Parent=GB50052-RA
Group15.19	amel_OGSv3.2	exon	1403680	1403910	.	-	.	Parent=GB50052-RA
Group15.19	amel_OGSv3.2	exon	1404016	1404487	.	-	.	Parent=GB50052-RA
Group15.19	amel_OGSv3.2	exon	1404559	1404696	.	-	.	Parent=GB50052-RA
Group2.11	amel_OGSv3.2	exon	1076638	1076931	.	+	.	Parent=GB50825-RA
Group2.11	amel_OGSv3.2	exon	1077127	1077533	.	+	.	Parent=GB50825-RA
Group2.11	amel_OGSv3.2	exon	1077708	1077807	.	+	.	Parent=GB50825-RA
Group2.11	amel_OGSv3.2	exon	1077883	1077984	.	+	.	Parent=GB50825-RA
Group2.11	amel_OGSv3.2	exon	1078051	1078209	.	+	.	Parent=GB50825-RA
Group2.11	amel_OGSv3.2	exon	1078299	1078364	.	+	.	Parent=GB50825-RA
Group2.17	amel_OGSv3.2	exon	960230	960439	1	-	.	Parent=GB52381-RA
Group2.17	amel_OGSv3.2	exon	960511	960666	1	-	.	Parent=GB52381-RA
Group2.17	amel_OGSv3.2	exon	960727	960837	1	-	.	Parent=GB52381-RA
Group2.17	amel_OGSv3.2	exon	960906	961005	1	-	.	Parent=GB52381-RA
Group2.17	amel_OGSv3.2	exon	961225	962042	1	-	.	Parent=GB52381-RA
Group2.17	amel_OGSv3.2	exon	856364	856474	0.98573	-	.	Parent=GB52414-RA
Group2.17	amel_OGSv3.2	exon	856573	856728	0.98573	-	.	Parent=GB52414-RA
Group2.17	amel_OGSv3.2	exon	857063	857173	0.98573	-	.	Parent=GB52414-RA
Group2.17	amel_OGSv3.2	exon	857234	857333	0.98573	-	.	Parent=GB52414-RA
Group2.17	amel_OGSv3.2	exon	857401	857837	0.98573	-	.	Parent=GB52414-RA
Group2.17	amel_OGSv3.2	exon	858568	859020	0.98573	-	.	Parent=GB52414-RA
Group2.17	amel_OGSv3.2	exon	860082	860721	0.98573	-	.	Parent=GB52414-RA
Group2.17	amel_OGSv3.2	exon	999054	999104	.	-	.	Parent=GB52368-RA
Group2.17	amel_OGSv3.2	exon	999180	999335	.	-	.	Parent=GB52368-RA
Group2.17	amel_OGSv3.2	exon	999418	999528	.	-	.	Parent=GB52368-RA
Group2.17	amel_OGSv3.2	exon	999688	999787	.	-	.	Parent=GB52368-RA
Group2.17	amel_OGSv3.2	exon	999888	1000432	.	-	.	Parent=GB52368-RA
Group2.17	amel_OGSv3.2	exon	965010	965060	.	-	.	Parent=GB52379-RA
Group2.17	amel_OGSv3.2	exon	965143	965298	.	-	.	Parent=GB52379-RA
Group2.17	amel_OGSv3.2	exon	965362	965472	.	-	.	Parent=GB52379-RA
Group2.17	amel_OGSv3.2	exon	965667	965766	.	-	.	Parent=GB52379-RA
Group2.17	amel_OGSv3.2	exon	965901	966706	.	-	.	Parent=GB52379-RA
Group2.17	amel_OGSv3.2	exon	949905	950013	1	-	.	Parent=GB52385-RA
Group2.17	amel_OGSv3.2	exon	950073	950228	1	-	.	Parent=GB52385-RA
Group2.17	amel_OGSv3.2	exon	950291	950392	1	-	.	Parent=GB52385-RA
Group2.17	amel_OGSv3.2	exon	950570	950669	1	-	.	Parent=GB52385-RA
Group2.17	amel_OGSv3.2	exon	951048	951865	1	-	.	Parent=GB52385-RA
Group2.17	amel_OGSv3.2	exon	972023	972088	0.999998	-	.	Parent=GB52376-RA
Group2.17	amel_OGSv3.2	exon	972172	972327	0.999998	-	.	Parent=GB52376-RA
Group2.17	amel_OGSv3.2	exon	972401	972511	0.999998	-	.	Parent=GB52376-RA
Group2.17	amel_OGSv3.2	exon	972578	972677	0.999998	-	.	Parent=GB52376-RA
Group2.17	amel_OGSv3.2	exon	972806	973593	0.999998	-	.	Parent=GB52376-RA
Group2.17	amel_OGSv3.2	exon	990561	990734	1	-	.	Parent=GB52370-RA
Group2.17	amel_OGSv3.2	exon	990797	990952	1	-	.	Parent=GB52370-RA
Group2.17	amel_OGSv3.2	exon	991027	991137	1	-	.	Parent=GB52370-RA
Group2.17	amel_OGSv3.2	exon	991206	991305	1	-	.	Parent=GB52370-RA
Group2.17	amel_OGSv3.2	exon	991383	992186	1	-	.	Parent=GB52370-RA
Group2.17	amel_OGSv3.2	exon	872730	872783	.	-	.	Parent=GB52410-RA
Group2.17	amel_OGSv3.2	exon	872862	873017	.	-	.	Parent=GB52410-RA
Group2.17	amel_OGSv3.2	exon	873087	873197	.	-	.	Parent=GB52410-RA
Group2.17	amel_OGSv3.2	exon	873296	873395	.	-	.	Parent=GB52410-RA
Group2.17	amel_OGSv3.2	exon	873498	874222	.	-	.	Parent=GB52410-RA
Group2.17	amel_OGSv3.2	exon	874998	875153	.	-	.	Parent=GB52410-RA
Group2.17	amel_OGSv3.2	exon	875287	875397	.	-	.	Parent=GB52410-RA
Group2.17	amel_OGSv3.2	exon	875487	875586	.	-	.	Parent=GB52410-RA
Group2.17	amel_OGSv3.2	exon	875815	876620	.	-	.	Parent=GB52410-RA
Group2.17	amel_OGSv3.2	exon	969620	969844	1	-	.	Parent=GB52377-RA
Group2.17	amel_OGSv3.2	exon	969926	970081	1	-	.	Parent=GB52377-RA
Group2.17	amel_OGSv3.2	exon	970201	970311	1	-	.	Parent=GB52377-RA
Group2.17	amel_OGSv3.2	exon	970381	970480	1	-	.	Parent=GB52377-RA
Group2.17	amel_OGSv3.2	exon	970619	971962	1	-	.	Parent=GB52377-RA
Group2.17	amel_OGSv3.2	exon	941558	941608	.	-	.	Parent=GB52388-RA
Group2.17	amel_OGSv3.2	exon	941675	941830	.	-	.	Parent=GB52388-RA
Group2.17	amel_OGSv3.2	exon	941931	942041	.	-	.	Parent=GB52388-RA
Group2.17	amel_OGSv3.2	exon	942167	942266	.	-	.	Parent=GB52388-RA
Group2.17	amel_OGSv3.2	exon	942715	943508	.	-	.	Parent=GB52388-RA
Group2.17	amel_OGSv3.2	exon	1012230	1012507	0.998221	-	.	Parent=GB52364-RA
Group2.17	amel_OGSv3.2	exon	1012588	1012743	0.998221	-	.	Parent=GB52364-RA
Group2.17	amel_OGSv3.2	exon	1012807	1012917	0.998221	-	.	Parent=GB52364-RA
Group2.17	amel_OGSv3.2	exon	1012984	1013083	0.998221	-	.	Parent=GB52364-RA
Group2.17	amel_OGSv3.2	exon	1013176	1013985	0.998221	-	.	Parent=GB52364-RA
Group2.17	amel_OGSv3.2	exon	936473	936523	.	-	.	Parent=GB52390-RA
Group2.17	amel_OGSv3.2	exon	936597	936752	.	-	.	Parent=GB52390-RA
Group2.17	amel_OGSv3.2	exon	936811	936921	.	-	.	Parent=GB52390-RA
Group2.17	amel_OGSv3.2	exon	937030	937129	.	-	.	Parent=GB52390-RA
Group2.17	amel_OGSv3.2	exon	937201	938003	.	-	.	Parent=GB52390-RA
Group2.17	amel_OGSv3.2	exon	1018720	1018965	.	-	.	Parent=GB52362-RA
Group2.17	amel_OGSv3.2	exon	1019045	1019155	.	-	.	Parent=GB52362-RA
Group2.17	amel_OGSv3.2	exon	1019229	1019328	.	-	.	Parent=GB52362-RA
Group2.17	amel_OGSv3.2	exon	1019688	1020577	.	-	.	Parent=GB52362-RA
Group2.17	amel_OGSv3.2	exon	979142	979192	.	-	.	Parent=GB52374-RA
Group2.17	amel_OGSv3.2	exon	979271	979603	.	-	.	Parent=GB52374-RA
Group2.17	amel_OGSv3.2	exon	979700	979799	.	-	.	Parent=GB52374-RA
Group2.17	amel_OGSv3.2	exon	979886	980667	.	-	.	Parent=GB52374-RA
Group2.17	amel_OGSv3.2	exon	931328	931378	.	-	.	Parent=GB52392-RA
Group2.17	amel_OGSv3.2	exon	931448	931603	.	-	.	Parent=GB52392-RA
Group2.17	amel_OGSv3.2	exon	931676	931786	.	-	.	Parent=GB52392-RA
Group2.17	amel_OGSv3.2	exon	932158	932257	.	-	.	Parent=GB52392-RA
Group2.17	amel_OGSv3.2	exon	932336	933141	.	-	.	Parent=GB52392-RA
Group2.17	amel_OGSv3.2	exon	947511	947561	.	-	.	Parent=GB52386-RA
Group2.17	amel_OGSv3.2	exon	947630	947785	.	-	.	Parent=GB52386-RA
Group2.17	amel_OGSv3.2	exon	947882	947992	.	-	.	Parent=GB52386-RA
Group2.17	amel_OGSv3.2	exon	948071	948170	.	-	.	Parent=GB52386-RA
Group2.17	amel_OGSv3.2	exon	948244	949043	.	-	.	Parent=GB52386-RA
Group2.17	amel_OGSv3.2	exon	926467	926520	.	-	.	Parent=GB52394-RA
Group2.17	amel_OGSv3.2	exon	926591	926746	.	-	.	Parent=GB52394-RA
Group2.17	amel_OGSv3.2	exon	926830	926940	.	-	.	Parent=GB52394-RA
Group2.17	amel_OGSv3.2	exon	927012	927111	.	-	.	Parent=GB52394-RA
Group2.17	amel_OGSv3.2	exon	927184	927758	.	-	.	Parent=GB52394-RA
Group2.17	amel_OGSv3.2	exon	933885	933935	.	-	.	Parent=GB52391-RA
Group2.17	amel_OGSv3.2	exon	934003	934158	.	-	.	Parent=GB52391-RA
Group2.17	amel_OGSv3.2	exon	934230	934340	.	-	.	Parent=GB52391-RA
Group2.17	amel_OGSv3.2	exon	934715	934814	.	-	.	Parent=GB52391-RA
Group2.17	amel_OGSv3.2	exon	934894	935699	.	-	.	Parent=GB52391-RA
Group2.17	amel_OGSv3.2	exon	870328	870384	.	-	.	Parent=GB52411-RA
Group2.17	amel_OGSv3.2	exon	870451	870606	.	-	.	Parent=GB52411-RA
Group2.17	amel_OGSv3.2	exon	870676	870786	.	-	.	Parent=GB52411-RA
Group2.17	amel_OGSv3.2	exon	870847	870946	.	-	.	Parent=GB52411-RA
Group2.17	amel_OGSv3.2	exon	871054	871376	.	-	.	Parent=GB52411-RA
Group2.17	amel_OGSv3.2	exon	981395	981595	0.995386	-	.	Parent=GB52373-RA
Group2.17	amel_OGSv3.2	exon	981661	981816	0.995386	-	.	Parent=GB52373-RA
Group2.17	amel_OGSv3.2	exon	981892	982002	0.995386	-	.	Parent=GB52373-RA
Group2.17	amel_OGSv3.2	exon	982140	982239	0.995386	-	.	Parent=GB52373-RA
Group2.17	amel_OGSv3.2	exon	982325	983103	0.995386	-	.	Parent=GB52373-RA
Group2.17	amel_OGSv3.2	exon	938734	938784	.	-	.	Parent=GB52389-RA
Group2.17	amel_OGSv3.2	exon	938856	939011	.	-	.	Parent=GB52389-RA
Group2.17	amel_OGSv3.2	exon	939108	939218	.	-	.	Parent=GB52389-RA
Group2.17	amel_OGSv3.2	exon	939284	939383	.	-	.	Parent=GB52389-RA
Group2.17	amel_OGSv3.2	exon	939685	940478	.	-	.	Parent=GB52389-RA
Group2.17	amel_OGSv3.2	exon	861191	861271	.	-	.	Parent=GB52413-RA
Group2.17	amel_OGSv3.2	exon	861354	861509	.	-	.	Parent=GB52413-RA
Group2.17	amel_OGSv3.2	exon	861898	862008	.	-	.	Parent=GB52413-RA
Group2.17	amel_OGSv3.2	exon	862073	862172	.	-	.	Parent=GB52413-RA
Group2.17	amel_OGSv3.2	exon	862239	862675	.	-	.	Parent=GB52413-RA
Group2.17	amel_OGSv3.2	exon	865229	865384	.	-	.	Parent=GB52413-RA
Group2.17	amel_OGSv3.2	exon	865748	865858	.	-	.	Parent=GB52413-RA
Group2.17	amel_OGSv3.2	exon	865922	866021	.	-	.	Parent=GB52413-RA
Group2.17	amel_OGSv3.2	exon	866089	866525	.	-	.	Parent=GB52413-RA
Group2.17	amel_OGSv3.2	exon	866953	867318	.	-	.	Parent=GB52413-RA
Group2.17	amel_OGSv3.2	exon	921021	921077	.	-	.	Parent=GB52396-RA
Group2.17	amel_OGSv3.2	exon	921169	921435	.	-	.	Parent=GB52396-RA
Group2.17	amel_OGSv3.2	exon	921906	922005	.	-	.	Parent=GB52396-RA
Group2.17	amel_OGSv3.2	exon	922115	922911	.	-	.	Parent=GB52396-RA
Group2.17	amel_OGSv3.2	exon	967447	967500	.	-	.	Parent=GB52378-RA
Group2.17	amel_OGSv3.2	exon	967568	967723	.	-	.	Parent=GB52378-RA
Group2.17	amel_OGSv3.2	exon	967806	967916	.	-	.	Parent=GB52378-RA
Group2.17	amel_OGSv3.2	exon	967991	968090	.	-	.	Parent=GB52378-RA
Group2.17	amel_OGSv3.2	exon	968170	968978	.	-	.	Parent=GB52378-RA
Group2.17	amel_OGSv3.2	exon	908078	908374	.	-	.	Parent=GB52400-RA
Group2.17	amel_OGSv3.2	exon	908922	909021	.	-	.	Parent=GB52400-RA
Group2.17	amel_OGSv3.2	exon	909136	909932	.	-	.	Parent=GB52400-RA
Group2.17	amel_OGSv3.2	exon	986027	986211	0.823089	-	.	Parent=GB52371-RA
Group2.17	amel_OGSv3.2	exon	986284	986439	0.823089	-	.	Parent=GB52371-RA
Group2.17	amel_OGSv3.2	exon	986536	986646	0.823089	-	.	Parent=GB52371-RA
Group2.17	amel_OGSv3.2	exon	986711	986810	0.823089	-	.	Parent=GB52371-RA
Group2.17	amel_OGSv3.2	exon	986878	987677	0.823089	-	.	Parent=GB52371-RA
Group2.17	amel_OGSv3.2	exon	944154	944204	.	-	.	Parent=GB52387-RA
Group2.17	amel_OGSv3.2	exon	944282	944437	.	-	.	Parent=GB52387-RA
Group2.17	amel_OGSv3.2	exon	944521	944631	.	-	.	Parent=GB52387-RA
Group2.17	amel_OGSv3.2	exon	944754	944853	.	-	.	Parent=GB52387-RA
Group2.17	amel_OGSv3.2	exon	945344	945656	.	-	.	Parent=GB52387-RA
Group2.17	amel_OGSv3.2	exon	945839	946145	.	-	.	Parent=GB52387-RA
Group2.17	amel_OGSv3.2	exon	928701	928847	1	-	.	Parent=GB52393-RA
Group2.17	amel_OGSv3.2	exon	928916	929071	1	-	.	Parent=GB52393-RA
Group2.17	amel_OGSv3.2	exon	929148	929258	1	-	.	Parent=GB52393-RA
Group2.17	amel_OGSv3.2	exon	929591	929690	1	-	.	Parent=GB52393-RA
Group2.17	amel_OGSv3.2	exon	929764	931077	1	-	.	Parent=GB52393-RA
Group2.17	amel_OGSv3.2	exon	1016145	1016491	1	-	.	Parent=GB52363-RA
Group2.17	amel_OGSv3.2	exon	1016565	1016720	1	-	.	Parent=GB52363-RA
Group2.17	amel_OGSv3.2	exon	1016784	1016894	1	-	.	Parent=GB52363-RA
Group2.17	amel_OGSv3.2	exon	1016972	1017071	1	-	.	Parent=GB52363-RA
Group2.17	amel_OGSv3.2	exon	1017166	1017991	1	-	.	Parent=GB52363-RA
Group2.17	amel_OGSv3.2	exon	995325	995375	.	-	.	Parent=GB52369-RA
Group2.17	amel_OGSv3.2	exon	995450	995605	.	-	.	Parent=GB52369-RA
Group2.17	amel_OGSv3.2	exon	995691	995801	.	-	.	Parent=GB52369-RA
Group2.17	amel_OGSv3.2	exon	995868	995967	.	-	.	Parent=GB52369-RA
Group2.17	amel_OGSv3.2	exon	996048	996658	.	-	.	Parent=GB52369-RA
Group2.17	amel_OGSv3.2	exon	1021742	1022062	0.999999	-	.	Parent=GB52361-RA
Group2.17	amel_OGSv3.2	exon	1022140	1022295	0.999999	-	.	Parent=GB52361-RA
Group2.17	amel_OGSv3.2	exon	1022382	1022492	0.999999	-	.	Parent=GB52361-RA
Group2.17	amel_OGSv3.2	exon	1022575	1022674	0.999999	-	.	Parent=GB52361-RA
Group2.17	amel_OGSv3.2	exon	1023033	1023928	0.999999	-	.	Parent=GB52361-RA
Group2.17	amel_OGSv3.2	exon	976785	976835	.	-	.	Parent=GB52375-RA
Group2.17	amel_OGSv3.2	exon	976911	977066	.	-	.	Parent=GB52375-RA
Group2.17	amel_OGSv3.2	exon	977133	977243	.	-	.	Parent=GB52375-RA
Group2.17	amel_OGSv3.2	exon	977300	977399	.	-	.	Parent=GB52375-RA
Group2.17	amel_OGSv3.2	exon	977501	978288	.	-	.	Parent=GB52375-RA
Group2.17	amel_OGSv3.2	exon	983956	984006	.	-	.	Parent=GB52372-RA
Group2.17	amel_OGSv3.2	exon	984080	984235	.	-	.	Parent=GB52372-RA
Group2.17	amel_OGSv3.2	exon	984318	984428	.	-	.	Parent=GB52372-RA
Group2.17	amel_OGSv3.2	exon	984508	984607	.	-	.	Parent=GB52372-RA
Group2.17	amel_OGSv3.2	exon	984693	984784	.	-	.	Parent=GB52372-RA
Group3.3	amel_OGSv3.2	exon	378500	378797	0.99596	+	.	Parent=GB51914-RA
Group3.3	amel_OGSv3.2	exon	378870	379128	0.99596	+	.	Parent=GB51914-RA
Group3.3	amel_OGSv3.2	exon	379272	379400	0.99596	+	.	Parent=GB51914-RA
Group3.3	amel_OGSv3.2	exon	379641	380053	0.99596	+	.	Parent=GB51914-RA
Group3.3	amel_OGSv3.2	exon	380139	380540	0.99596	+	.	Parent=GB51914-RA
Group3.3	amel_OGSv3.2	exon	380821	381078	0.99596	+	.	Parent=GB51914-RA
Group3.3	amel_OGSv3.2	exon	381989	382054	0.99596	+	.	Parent=GB51914-RA
Group3.3	amel_OGSv3.2	exon	382124	382216	0.99596	+	.	Parent=GB51914-RA
Group3.3	amel_OGSv3.2	exon	383002	383397	0.99596	+	.	Parent=GB51914-RA
Group4.13	amel_OGSv3.2	exon	1952642	1952992	.	-	.	Parent=GB44014-RA
Group4.13	amel_OGSv3.2	exon	1954571	1954764	.	-	.	Parent=GB44014-RA
Group4.13	amel_OGSv3.2	exon	1955566	1955689	.	-	.	Parent=GB44014-RA
Group4.13	amel_OGSv3.2	exon	1956255	1956358	.	-	.	Parent=GB44014-RA
Group4.13	amel_OGSv3.2	exon	1956428	1956608	.	-	.	Parent=GB44014-RA
Group4.13	amel_OGSv3.2	exon	1956785	1956957	.	-	.	Parent=GB44014-RA
Group4.13	amel_OGSv3.2	exon	1957957	1958099	.	-	.	Parent=GB44014-RA
Group4.13	amel_OGSv3.2	exon	1959853	1960088	.	-	.	Parent=GB44014-RA
Group4.7	amel_OGSv3.2	exon	19008	19148	.	+	.	Parent=GB55927-RA
Group4.7	amel_OGSv3.2	exon	19590	19707	.	+	.	Parent=GB55927-RA
Group4.7	amel_OGSv3.2	exon	20077	20311	.	+	.	Parent=GB55927-RA
Group4.7	amel_OGSv3.2	exon	20377	20487	.	+	.	Parent=GB55927-RA
Group4.7	amel_OGSv3.2	exon	20594	20684	.	+	.	Parent=GB55927-RA
Group4.7	amel_OGSv3.2	exon	20787	20932	.	+	.	Parent=GB55927-RA
Group4.7	amel_OGSv3.2	exon	21038	21170	.	+	.	Parent=GB55927-RA
Group4.7	amel_OGSv3.2	exon	21933	22056	.	+	.	Parent=GB55927-RA
Group4.7	amel_OGSv3.2	exon	22753	22861	.	+	.	Parent=GB55927-RA
Group4.7	amel_OGSv3.2	exon	23455	23571	.	+	.	Parent=GB55927-RA
Group4.7	amel_OGSv3.2	exon	23663	23753	.	+	.	Parent=GB55927-RA
Group4.7	amel_OGSv3.2	exon	23838	23983	.	+	.	Parent=GB55927-RA
Group4.7	amel_OGSv3.2	exon	24067	24214	.	+	.	Parent=GB55927-RA
Group5.14	amel_OGSv3.2	exon	2668762	2668930	1	+	.	Parent=GB44708-RA
Group5.14	amel_OGSv3.2	exon	2669015	2669076	1	+	.	Parent=GB44708-RA
Group5.14	amel_OGSv3.2	exon	2669276	2669584	1	+	.	Parent=GB44708-RA
Group5.14	amel_OGSv3.2	exon	2669728	2670014	1	+	.	Parent=GB44708-RA
Group5.14	amel_OGSv3.2	exon	2670143	2670242	1	+	.	Parent=GB44708-RA
Group5.14	amel_OGSv3.2	exon	2670310	2670414	1	+	.	Parent=GB44708-RA
Group5.14	amel_OGSv3.2	exon	2670513	2670662	1	+	.	Parent=GB44708-RA
Group5.14	amel_OGSv3.2	exon	2670816	2671195	1	+	.	Parent=GB44708-RA
Group5.14	amel_OGSv3.2	exon	1183218	1183319	.	-	.	Parent=GB44499-RA
Group5.14	amel_OGSv3.2	exon	1183393	1183482	.	-	.	Parent=GB44499-RA
Group5.14	amel_OGSv3.2	exon	1183551	1183713	.	-	.	Parent=GB44499-RA
Group5.14	amel_OGSv3.2	exon	1183956	1184110	.	-	.	Parent=GB44499-RA
Group5.14	amel_OGSv3.2	exon	1184374	1184544	.	-	.	Parent=GB44499-RA
Group5.14	amel_OGSv3.2	exon	1184650	1184759	.	-	.	Parent=GB44499-RA
Group5.14	amel_OGSv3.2	exon	1184840	1185034	.	-	.	Parent=GB44499-RA
Group5.14	amel_OGSv3.2	exon	1185117	1185235	.	-	.	Parent=GB44499-RA
Group5.14	amel_OGSv3.2	exon	1185318	1185465	.	-	.	Parent=GB44499-RA
Group5.14	amel_OGSv3.2	exon	1185554	1185621	.	-	.	Parent=GB44499-RA
Group5.14	amel_OGSv3.2	exon	1186129	1186175	.	-	.	Parent=GB44499-RA
Group5.18	amel_OGSv3.2	exon	487479	487796	0.683077	+	.	Parent=GB41360-RA
Group5.18	amel_OGSv3.2	exon	489934	490213	0.683077	+	.	Parent=GB41360-RA
Group5.18	amel_OGSv3.2	exon	490281	490349	0.683077	+	.	Parent=GB41360-RA
Group5.18	amel_OGSv3.2	exon	491196	491356	0.683077	+	.	Parent=GB41360-RA
Group5.18	amel_OGSv3.2	exon	491716	491912	0.683077	+	.	Parent=GB41360-RA
Group5.18	amel_OGSv3.2	exon	492008	492099	0.683077	+	.	Parent=GB41360-RA
Group5.18	amel_OGSv3.2	exon	492236	492456	0.683077	+	.	Parent=GB41360-RA
Group5.18	amel_OGSv3.2	exon	492720	492888	0.683077	+	.	Parent=GB41360-RA
Group5.18	amel_OGSv3.2	exon	493053	493142	0.683077	+	.	Parent=GB41360-RA
Group5.18	amel_OGSv3.2	exon	493222	493441	0.683077	+	.	Parent=GB41360-RA
Group7.19	amel_OGSv3.2	exon	178513	178595	0.829412	-	.	Parent=GB47952-RA
Group7.19	amel_OGSv3.2	exon	178845	179000	0.829412	-	.	Parent=GB47952-RA
Group7.19	amel_OGSv3.2	exon	179152	179256	0.829412	-	.	Parent=GB47952-RA
Group7.19	amel_OGSv3.2	exon	179350	179449	0.829412	-	.	Parent=GB47952-RA
Group7.19	amel_OGSv3.2	exon	179810	180119	0.829412	-	.	Parent=GB47952-RA
Group7.19	amel_OGSv3.2	exon	182095	182254	0.829412	-	.	Parent=GB47952-RA
Group7.19	amel_OGSv3.2	exon	182365	182472	0.829412	-	.	Parent=GB47952-RA
Group7.19	amel_OGSv3.2	exon	182611	182710	0.829412	-	.	Parent=GB47952-RA
Group7.19	amel_OGSv3.2	exon	183063	183814	0.829412	-	.	Parent=GB47952-RA
Group8.6	amel_OGSv3.2	exon	692210	693793	1	-	.	Parent=GB40382-RA
Group8.6	amel_OGSv3.2	exon	693890	694048	1	-	.	Parent=GB40382-RA
Group8.6	amel_OGSv3.2	exon	694112	694386	1	-	.	Parent=GB40382-RA
Group8.6	amel_OGSv3.2	exon	694473	694562	1	-	.	Parent=GB40382-RA
Group8.6	amel_OGSv3.2	exon	694710	695061	1	-	.	Parent=GB40382-RA
Group8.6	amel_OGSv3.2	exon	695148	695364	1	-	.	Parent=GB40382-RA
Group8.6	amel_OGSv3.2	exon	695485	695716	1	-	.	Parent=GB40382-RA
Group9.10	amel_OGSv3.2	exon	3999524	3999628	1	-	.	Parent=GB42587-RA
Group9.10	amel_OGSv3.2	exon	3999718	3999876	1	-	.	Parent=GB42587-RA
Group9.10	amel_OGSv3.2	exon	4000039	4000140	1	-	.	Parent=GB42587-RA
Group9.10	amel_OGSv3.2	exon	4000247	4000346	1	-	.	Parent=GB42587-RA
Group9.10	amel_OGSv3.2	exon	4000686	4001092	1	-	.	Parent=GB42587-RA
Group9.10	amel_OGSv3.2	exon	4001165	4001446	1	-	.	Parent=GB42587-RA
Group9.10	amel_OGSv3.2	exon	2145280	2147837	.	-	.	Parent=GB42647-RA
Group9.10	amel_OGSv3.2	exon	2147996	2148098	.	-	.	Parent=GB42647-RA
Group9.10	amel_OGSv3.2	exon	2148258	2148470	.	-	.	Parent=GB42647-RA
Group9.10	amel_OGSv3.2	exon	2148632	2148963	.	-	.	Parent=GB42647-RA
Group9.10	amel_OGSv3.2	exon	2149101	2149251	.	-	.	Parent=GB42647-RA
Group9.10	amel_OGSv3.2	exon	2149828	2149961	.	-	.	Parent=GB42647-RA
Group9.10	amel_OGSv3.2	exon	2150105	2150218	.	-	.	Parent=GB42647-RA
Group9.10	amel_OGSv3.2	exon	2162386	2162556	.	-	.	Parent=GB42647-RA
Group9.10	amel_OGSv3.2	exon	2164925	2165036	.	-	.	Parent=GB42647-RA
Group9.12	amel_OGSv3.2	exon	790334	790399	.	-	.	Parent=GB53347-RA
Group9.12	amel_OGSv3.2	exon	790567	790722	.	-	.	Parent=GB53347-RA
Group9.12	amel_OGSv3.2	exon	790857	790982	.	-	.	Parent=GB53347-RA
Group9.12	amel_OGSv3.2	exon	791094	791193	.	-	.	Parent=GB53347-RA
Group9.12	amel_OGSv3.2	exon	791360	791798	.	-	.	Parent=GB53347-RA
Group9.12	amel_OGSv3.2	exon	791927	792155	.	-	.	Parent=GB53347-RA
Group9.12	amel_OGSv3.2	exon	1025240	1025573	0.999771	-	.	Parent=GB53324-RA
Group9.12	amel_OGSv3.2	exon	1025691	1025829	0.999771	-	.	Parent=GB53324-RA
Group9.12	amel_OGSv3.2	exon	1025928	1026019	0.999771	-	.	Parent=GB53324-RA
Group9.12	amel_OGSv3.2	exon	1026088	1026218	0.999771	-	.	Parent=GB53324-RA
Group9.12	amel_OGSv3.2	exon	1026349	1026505	0.999771	-	.	Parent=GB53324-RA
Group9.12	amel_OGSv3.2	exon	1027129	1027291	0.999771	-	.	Parent=GB53324-RA
Group9.12	amel_OGSv3.2	exon	1027397	1027491	0.999771	-	.	Parent=GB53324-RA
Group9.12	amel_OGSv3.2	exon	1027575	1027897	0.999771	-	.	Parent=GB53324-RA
Group9.12	amel_OGSv3.2	exon	1028014	1028382	0.999771	-	.	Parent=GB53324-RA
Group9.12	amel_OGSv3.2	exon	1028534	1028753	0.999771	-	.	Parent=GB53324-RA
GroupUn1346	amel_OGSv3.2	exon	1176	2374	0.90843	+	.	Parent=GB51179-RA
GroupUn1346	amel_OGSv3.2	exon	2478	2920	0.90843	+	.	Parent=GB51179-RA
GroupUn1346	amel_OGSv3.2	exon	2989	3088	0.90843	+	.	Parent=GB51179-RA
GroupUn1346	amel_OGSv3.2	exon	3153	3263	0.90843	+	.	Parent=GB51179-RA
GroupUn1346	amel_OGSv3.2	exon	3378	3533	0.90843	+	.	Parent=GB51179-RA
GroupUn1346	amel_OGSv3.2	exon	4778	5220	0.90843	+	.	Parent=GB51179-RA
GroupUn1346	amel_OGSv3.2	exon	5322	5421	0.90843	+	.	Parent=GB51179-RA
GroupUn1346	amel_OGSv3.2	exon	5484	5594	0.90843	+	.	Parent=GB51179-RA
GroupUn1346	amel_OGSv3.2	exon	5862	6017	0.90843	+	.	Parent=GB51179-RA
GroupUn1346	amel_OGSv3.2	exon	6778	7089	0.90843	+	.	Parent=GB51179-RA
GroupUn1346	amel_OGSv3.2	exon	7208	7706	0.90843	+	.	Parent=GB51179-RA
GroupUn26	amel_OGSv3.2	exon	59514	59715	1	-	.	Parent=GB43024-RA
GroupUn26	amel_OGSv3.2	exon	63915	64070	1	-	.	Parent=GB43024-RA
GroupUn26	amel_OGSv3.2	exon	64156	64263	1	-	.	Parent=GB43024-RA
GroupUn26	amel_OGSv3.2	exon	65499	65729	1	-	.	Parent=GB43024-RA
GroupUn26	amel_OGSv3.2	exon	66604	66958	1	-	.	Parent=GB43024-RA
GroupUn26	amel_OGSv3.2	exon	67952	68342	1	-	.	Parent=GB43024-RA
GroupUn30	amel_OGSv3.2	exon	35754	35756	.	+	.	Parent=GB48735-RA
GroupUn30	amel_OGSv3.2	exon	35835	35952	.	+	.	Parent=GB48735-RA
GroupUn30	amel_OGSv3.2	exon	43209	43470	.	+	.	Parent=GB48735-RA
GroupUn30	amel_OGSv3.2	exon	44336	44452	.	+	.	Parent=GB48735-RA
GroupUn30	amel_OGSv3.2	exon	44542	44632	.	+	.	Parent=GB48735-RA
GroupUn30	amel_OGSv3.2	exon	45767	45912	.	+	.	Parent=GB48735-RA
GroupUn30	amel_OGSv3.2	exon	107094	107214	.	+	.	Parent=GB48735-RA
GroupUn30	amel_OGSv3.2	exon	108387	108532	.	+	.	Parent=GB48735-RA
GroupUn30	amel_OGSv3.2	exon	108638	108770	.	+	.	Parent=GB48735-RA
GroupUn30	amel_OGSv3.2	exon	108836	108886	.	+	.	Parent=GB48735-RA
GroupUn34	amel_OGSv3.2	exon	117197	117412	1	-	.	Parent=GB44713-RA
GroupUn34	amel_OGSv3.2	exon	117498	117653	1	-	.	Parent=GB44713-RA
GroupUn34	amel_OGSv3.2	exon	118336	118437	1	-	.	Parent=GB44713-RA
GroupUn34	amel_OGSv3.2	exon	118496	118595	1	-	.	Parent=GB44713-RA
GroupUn34	amel_OGSv3.2	exon	118681	119851	1	-	.	Parent=GB44713-RA

## Sheet: Whitfield
Table S2 (cont) - Probes designed from behavioral genes (Whitfield CW, Cziko A-M, Robinson GE (2003) Gene Expression Profiles in the Brain Predict Behavior in Individual Honey Bees. Science (80- ) 302(5643):296–299.)
Scaffold	Gene set	Type	Start	End	Score	Strand	Phase	Attributes
Group1.10	amel_OGSv3.2	exon	252005	252303	1	-	.	Parent=GB40770-RA
Group1.10	amel_OGSv3.2	exon	252401	252462	1	-	.	Parent=GB40770-RA
Group1.10	amel_OGSv3.2	exon	252668	252814	1	-	.	Parent=GB40770-RA
Group1.10	amel_OGSv3.2	exon	253469	253601	1	-	.	Parent=GB40770-RA
Group1.10	amel_OGSv3.2	exon	253752	253878	1	-	.	Parent=GB40770-RA
Group1.10	amel_OGSv3.2	exon	254827	255153	1	-	.	Parent=GB40770-RA
Group1.10	amel_OGSv3.2	exon	1242151	1242169	0.498791	+	.	Parent=GB40857-RA
Group1.10	amel_OGSv3.2	exon	1242733	1243098	0.498791	+	.	Parent=GB40857-RA
Group1.10	amel_OGSv3.2	exon	1245019	1245488	0.498791	+	.	Parent=GB40857-RA
Group1.10	amel_OGSv3.2	exon	1245953	1246251	0.498791	+	.	Parent=GB40857-RA
Group1.10	amel_OGSv3.2	exon	1246356	1246459	0.498791	+	.	Parent=GB40857-RA
Group1.10	amel_OGSv3.2	exon	1246556	1247022	0.498791	+	.	Parent=GB40857-RA
Group1.27	amel_OGSv3.2	exon	148279	148467	1	+	.	Parent=GB55288-RA
Group1.27	amel_OGSv3.2	exon	148538	148664	1	+	.	Parent=GB55288-RA
Group1.27	amel_OGSv3.2	exon	148843	149100	1	+	.	Parent=GB55288-RA
Group1.27	amel_OGSv3.2	exon	149183	149299	1	+	.	Parent=GB55288-RA
Group1.27	amel_OGSv3.2	exon	149357	149565	1	+	.	Parent=GB55288-RA
Group1.27	amel_OGSv3.2	exon	149638	149905	1	+	.	Parent=GB55288-RA
Group1.29	amel_OGSv3.2	exon	1303899	1304630	1	+	.	Parent=GB47503-RA
Group1.29	amel_OGSv3.2	exon	1308834	1309167	1	+	.	Parent=GB47503-RA
Group1.29	amel_OGSv3.2	exon	1312987	1313634	1	+	.	Parent=GB47503-RA
Group1.29	amel_OGSv3.2	exon	1315312	1316129	1	+	.	Parent=GB47503-RA
Group1.29	amel_OGSv3.2	exon	1316387	1316677	1	+	.	Parent=GB47503-RA
Group1.29	amel_OGSv3.2	exon	1317399	1318293	1	+	.	Parent=GB47503-RA
Group1.41	amel_OGSv3.2	exon	491632	492055	1	-	.	Parent=GB54938-RA
Group1.41	amel_OGSv3.2	exon	492141	492362	1	-	.	Parent=GB54938-RA
Group1.41	amel_OGSv3.2	exon	492488	493298	1	-	.	Parent=GB54938-RA
Group1.41	amel_OGSv3.2	exon	493429	493617	1	-	.	Parent=GB54938-RA
Group1.41	amel_OGSv3.2	exon	493684	493958	1	-	.	Parent=GB54938-RA
Group1.41	amel_OGSv3.2	exon	494177	494794	1	-	.	Parent=GB54938-RA
Group10.23	amel_OGSv3.2	exon	540634	543915	0.861344	-	.	Parent=GB48382-RA
Group10.23	amel_OGSv3.2	exon	544243	544427	0.861344	-	.	Parent=GB48382-RA
Group10.23	amel_OGSv3.2	exon	544547	544865	0.861344	-	.	Parent=GB48382-RA
Group10.23	amel_OGSv3.2	exon	544952	545084	0.861344	-	.	Parent=GB48382-RA
Group10.23	amel_OGSv3.2	exon	545504	545693	0.861344	-	.	Parent=GB48382-RA
Group10.23	amel_OGSv3.2	exon	546048	546202	0.861344	-	.	Parent=GB48382-RA
Group10.23	amel_OGSv3.2	exon	546955	547061	0.861344	-	.	Parent=GB48382-RA
Group10.23	amel_OGSv3.2	exon	547141	547354	0.861344	-	.	Parent=GB48382-RA
Group10.23	amel_OGSv3.2	exon	548294	548426	0.861344	-	.	Parent=GB48382-RA
Group10.23	amel_OGSv3.2	exon	549523	549614	0.861344	-	.	Parent=GB48382-RA
Group10.23	amel_OGSv3.2	exon	549997	550010	0.861344	-	.	Parent=GB48382-RA
Group10.23	amel_OGSv3.2	exon	550292	550315	0.861344	-	.	Parent=GB48382-RA
Group10.25	amel_OGSv3.2	exon	281632	281720	.	-	.	Parent=GB52616-RA
Group10.25	amel_OGSv3.2	exon	281782	281965	.	-	.	Parent=GB52616-RA
Group10.25	amel_OGSv3.2	exon	282080	282246	.	-	.	Parent=GB52616-RA
Group10.25	amel_OGSv3.2	exon	282312	282459	.	-	.	Parent=GB52616-RA
Group10.25	amel_OGSv3.2	exon	282521	282703	.	-	.	Parent=GB52616-RA
Group10.25	amel_OGSv3.2	exon	282791	283014	.	-	.	Parent=GB52616-RA
Group10.25	amel_OGSv3.2	exon	283137	283468	.	-	.	Parent=GB52616-RA
Group10.25	amel_OGSv3.2	exon	283556	283935	.	-	.	Parent=GB52616-RA
Group10.25	amel_OGSv3.2	exon	284077	284106	.	-	.	Parent=GB52616-RA
Group10.26	amel_OGSv3.2	exon	1929342	1929761	1	+	.	Parent=GB51125-RA
Group10.26	amel_OGSv3.2	exon	1931064	1931236	1	+	.	Parent=GB51125-RA
Group10.26	amel_OGSv3.2	exon	1931319	1931586	1	+	.	Parent=GB51125-RA
Group10.26	amel_OGSv3.2	exon	1931772	1932026	1	+	.	Parent=GB51125-RA
Group10.26	amel_OGSv3.2	exon	1932187	1932429	1	+	.	Parent=GB51125-RA
Group10.26	amel_OGSv3.2	exon	1932503	1932611	1	+	.	Parent=GB51125-RA
Group10.26	amel_OGSv3.2	exon	1932681	1933205	1	+	.	Parent=GB51125-RA
Group10.26	amel_OGSv3.2	exon	1933249	1933789	1	+	.	Parent=GB51125-RA
Group10.26	amel_OGSv3.2	exon	2551562	2552424	0.999999	-	.	Parent=GB50890-RA
Group10.26	amel_OGSv3.2	exon	2553582	2554177	0.999999	-	.	Parent=GB50890-RA
Group10.26	amel_OGSv3.2	exon	2554308	2554503	0.999999	-	.	Parent=GB50890-RA
Group10.26	amel_OGSv3.2	exon	2554619	2554889	0.999999	-	.	Parent=GB50890-RA
Group10.26	amel_OGSv3.2	exon	2555015	2555262	0.999999	-	.	Parent=GB50890-RA
Group10.26	amel_OGSv3.2	exon	2555374	2555799	0.999999	-	.	Parent=GB50890-RA
Group10.26	amel_OGSv3.2	exon	2557223	2557416	0.999999	-	.	Parent=GB50890-RA
Group10.26	amel_OGSv3.2	exon	2558520	2558587	0.999999	-	.	Parent=GB50890-RA
Group10.26	amel_OGSv3.2	exon	2560117	2560313	0.999999	-	.	Parent=GB50890-RA
Group10.26	amel_OGSv3.2	exon	59065	59462	0.576824	-	.	Parent=GB51019-RA
Group10.26	amel_OGSv3.2	exon	59508	60225	0.576824	-	.	Parent=GB51019-RA
Group10.26	amel_OGSv3.2	exon	61553	61667	0.576824	-	.	Parent=GB51019-RA
Group10.26	amel_OGSv3.2	exon	61813	61818	0.576824	-	.	Parent=GB51019-RA
Group10.26	amel_OGSv3.2	exon	61929	62047	0.576824	-	.	Parent=GB51019-RA
Group10.26	amel_OGSv3.2	exon	62147	62294	0.576824	-	.	Parent=GB51019-RA
Group10.26	amel_OGSv3.2	exon	62381	62554	0.576824	-	.	Parent=GB51019-RA
Group10.26	amel_OGSv3.2	exon	62637	62821	0.576824	-	.	Parent=GB51019-RA
Group10.26	amel_OGSv3.2	exon	63211	63275	0.576824	-	.	Parent=GB51019-RA
Group10.26	amel_OGSv3.2	exon	63352	63517	0.576824	-	.	Parent=GB51019-RA
Group10.26	amel_OGSv3.2	exon	63590	64049	0.576824	-	.	Parent=GB51019-RA
Group10.26	amel_OGSv3.2	exon	64132	64311	0.576824	-	.	Parent=GB51019-RA
Group10.26	amel_OGSv3.2	exon	64388	64610	0.576824	-	.	Parent=GB51019-RA
Group10.26	amel_OGSv3.2	exon	64705	65127	0.576824	-	.	Parent=GB51019-RA
Group10.26	amel_OGSv3.2	exon	65202	65409	0.576824	-	.	Parent=GB51019-RA
Group10.26	amel_OGSv3.2	exon	65495	65659	0.576824	-	.	Parent=GB51019-RA
Group10.26	amel_OGSv3.2	exon	65811	66186	0.576824	-	.	Parent=GB51019-RA
Group10.26	amel_OGSv3.2	exon	66311	66607	0.576824	-	.	Parent=GB51019-RA
Group10.26	amel_OGSv3.2	exon	66770	66868	0.576824	-	.	Parent=GB51019-RA
Group10.26	amel_OGSv3.2	exon	67031	67228	0.576824	-	.	Parent=GB51019-RA
Group10.26	amel_OGSv3.2	exon	67412	67510	0.576824	-	.	Parent=GB51019-RA
Group10.26	amel_OGSv3.2	exon	67599	67697	0.576824	-	.	Parent=GB51019-RA
Group10.26	amel_OGSv3.2	exon	68052	68183	0.576824	-	.	Parent=GB51019-RA
Group10.26	amel_OGSv3.2	exon	70812	72629	0.576824	-	.	Parent=GB51019-RA
Group11.1	amel_OGSv3.2	exon	565657	565824	0.833836	+	.	Parent=GB46655-RA
Group11.1	amel_OGSv3.2	exon	566952	567181	0.833836	+	.	Parent=GB46655-RA
Group11.1	amel_OGSv3.2	exon	567271	567531	0.833836	+	.	Parent=GB46655-RA
Group11.1	amel_OGSv3.2	exon	567618	567768	0.833836	+	.	Parent=GB46655-RA
Group11.1	amel_OGSv3.2	exon	567863	567918	0.833836	+	.	Parent=GB46655-RA
Group11.1	amel_OGSv3.2	exon	568164	568220	0.833836	+	.	Parent=GB46655-RA
Group11.1	amel_OGSv3.2	exon	569125	569346	0.833836	+	.	Parent=GB46655-RA
Group11.16	amel_OGSv3.2	exon	1539198	1539199	.	+	.	Parent=GB47313-RA
Group11.16	amel_OGSv3.2	exon	1539485	1539526	.	+	.	Parent=GB47313-RA
Group11.16	amel_OGSv3.2	exon	1539852	1540844	.	+	.	Parent=GB47313-RA
Group11.16	amel_OGSv3.2	exon	1541098	1541276	.	+	.	Parent=GB47313-RA
Group11.16	amel_OGSv3.2	exon	1541352	1541380	.	+	.	Parent=GB47313-RA
Group11.16	amel_OGSv3.2	exon	1543635	1543682	.	+	.	Parent=GB47313-RA
Group11.18	amel_OGSv3.2	exon	3669359	3669624	1	+	.	Parent=GB45212-RA
Group11.18	amel_OGSv3.2	exon	3669758	3670032	1	+	.	Parent=GB45212-RA
Group11.18	amel_OGSv3.2	exon	3670248	3670645	1	+	.	Parent=GB45212-RA
Group11.18	amel_OGSv3.2	exon	3670705	3670845	1	+	.	Parent=GB45212-RA
Group11.18	amel_OGSv3.2	exon	3670928	3671144	1	+	.	Parent=GB45212-RA
Group11.18	amel_OGSv3.2	exon	3671217	3671336	1	+	.	Parent=GB45212-RA
Group11.18	amel_OGSv3.2	exon	3672304	3674077	1	+	.	Parent=GB45212-RA
Group11.18	amel_OGSv3.2	exon	3674195	3674855	1	+	.	Parent=GB45212-RA
Group11.18	amel_OGSv3.2	exon	3675177	3675329	1	+	.	Parent=GB45212-RA
Group11.18	amel_OGSv3.2	exon	3675426	3675594	1	+	.	Parent=GB45212-RA
Group11.18	amel_OGSv3.2	exon	3675678	3676467	1	+	.	Parent=GB45212-RA
Group11.18	amel_OGSv3.2	exon	3677283	3677429	1	+	.	Parent=GB45212-RA
Group11.18	amel_OGSv3.2	exon	3677504	3677590	1	+	.	Parent=GB45212-RA
Group11.20	amel_OGSv3.2	exon	589104	589829	1	+	.	Parent=GB43208-RA
Group11.20	amel_OGSv3.2	exon	590004	590039	1	+	.	Parent=GB43208-RA
Group11.20	amel_OGSv3.2	exon	590128	590742	1	+	.	Parent=GB43208-RA
Group11.20	amel_OGSv3.2	exon	590829	592673	1	+	.	Parent=GB43208-RA
Group11.20	amel_OGSv3.2	exon	592746	593258	1	+	.	Parent=GB43208-RA
Group11.20	amel_OGSv3.2	exon	593729	593836	1	+	.	Parent=GB43208-RA
Group11.20	amel_OGSv3.2	exon	593922	594509	1	+	.	Parent=GB43208-RA
Group13.12	amel_OGSv3.2	exon	410438	410482	1	+	.	Parent=GB49903-RA
Group13.12	amel_OGSv3.2	exon	411507	411695	1	+	.	Parent=GB49903-RA
Group13.12	amel_OGSv3.2	exon	411826	411884	1	+	.	Parent=GB49903-RA
Group13.12	amel_OGSv3.2	exon	412145	412492	1	+	.	Parent=GB49903-RA
Group13.12	amel_OGSv3.2	exon	412621	412851	1	+	.	Parent=GB49903-RA
Group13.12	amel_OGSv3.2	exon	413028	414587	1	+	.	Parent=GB49903-RA
Group13.15	amel_OGSv3.2	exon	81510	81673	1	+	.	Parent=GB41545-RA
Group13.15	amel_OGSv3.2	exon	83767	83892	1	+	.	Parent=GB41545-RA
Group13.15	amel_OGSv3.2	exon	84045	84214	1	+	.	Parent=GB41545-RA
Group13.15	amel_OGSv3.2	exon	84945	85140	1	+	.	Parent=GB41545-RA
Group13.4	amel_OGSv3.2	exon	25867	26936	0.999994	-	.	Parent=GB48247-RA
Group13.4	amel_OGSv3.2	exon	27357	27556	0.999994	-	.	Parent=GB48247-RA
Group13.4	amel_OGSv3.2	exon	27658	27979	0.999994	-	.	Parent=GB48247-RA
Group13.4	amel_OGSv3.2	exon	28054	30559	0.999994	-	.	Parent=GB48247-RA
Group13.4	amel_OGSv3.2	exon	30793	30958	0.999994	-	.	Parent=GB48247-RA
Group13.4	amel_OGSv3.2	exon	31498	31720	0.999994	-	.	Parent=GB48247-RA
Group13.4	amel_OGSv3.2	exon	31831	32051	0.999994	-	.	Parent=GB48247-RA
Group13.4	amel_OGSv3.2	exon	32209	32423	0.999994	-	.	Parent=GB48247-RA
Group13.4	amel_OGSv3.2	exon	32709	32769	0.999994	-	.	Parent=GB48247-RA
Group13.4	amel_OGSv3.2	exon	87648	88012	1	-	.	Parent=GB48241-RA
Group13.4	amel_OGSv3.2	exon	88039	91847	1	-	.	Parent=GB48241-RA
Group13.4	amel_OGSv3.2	exon	91951	92221	1	-	.	Parent=GB48241-RA
Group13.4	amel_OGSv3.2	exon	92350	92503	1	-	.	Parent=GB48241-RA
Group13.4	amel_OGSv3.2	exon	93325	93617	1	-	.	Parent=GB48241-RA
Group13.7	amel_OGSv3.2	exon	1059076	1059651	0.99892	+	.	Parent=GB40141-RA
Group13.7	amel_OGSv3.2	exon	1059807	1060335	0.99892	+	.	Parent=GB40141-RA
Group13.7	amel_OGSv3.2	exon	1060510	1060928	0.99892	+	.	Parent=GB40141-RA
Group15.14	amel_OGSv3.2	exon	409359	410187	0.999999	+	.	Parent=GB50553-RA
Group15.14	amel_OGSv3.2	exon	410262	410475	0.999999	+	.	Parent=GB50553-RA
Group15.14	amel_OGSv3.2	exon	410571	411413	0.999999	+	.	Parent=GB50553-RA
Group15.14	amel_OGSv3.2	exon	411490	412847	0.999999	+	.	Parent=GB50553-RA
Group15.14	amel_OGSv3.2	exon	625623	625971	1	+	.	Parent=GB50572-RA
Group15.14	amel_OGSv3.2	exon	626233	626418	1	+	.	Parent=GB50572-RA
Group15.14	amel_OGSv3.2	exon	626921	627507	1	+	.	Parent=GB50572-RA
Group15.19	amel_OGSv3.2	exon	2007629	2007971	0.999998	-	.	Parent=GB50024-RA
Group15.19	amel_OGSv3.2	exon	2008104	2008387	0.999998	-	.	Parent=GB50024-RA
Group15.19	amel_OGSv3.2	exon	2008455	2008720	0.999998	-	.	Parent=GB50024-RA
Group15.19	amel_OGSv3.2	exon	2008815	2009088	0.999998	-	.	Parent=GB50024-RA
Group15.19	amel_OGSv3.2	exon	2009148	2010652	0.999998	-	.	Parent=GB50024-RA
Group2.11	amel_OGSv3.2	exon	1405729	1406256	1	-	.	Parent=GB50730-RA
Group2.11	amel_OGSv3.2	exon	1406346	1406444	1	-	.	Parent=GB50730-RA
Group2.11	amel_OGSv3.2	exon	1406973	1409073	1	-	.	Parent=GB50730-RA
Group2.11	amel_OGSv3.2	exon	1409166	1409456	1	-	.	Parent=GB50730-RA
Group2.11	amel_OGSv3.2	exon	1409536	1409775	1	-	.	Parent=GB50730-RA
Group2.11	amel_OGSv3.2	exon	1409864	1409989	1	-	.	Parent=GB50730-RA
Group2.11	amel_OGSv3.2	exon	1411234	1411341	1	-	.	Parent=GB50730-RA
Group2.11	amel_OGSv3.2	exon	1411646	1411917	1	-	.	Parent=GB50730-RA
Group2.11	amel_OGSv3.2	exon	1411992	1412122	1	-	.	Parent=GB50730-RA
Group2.11	amel_OGSv3.2	exon	1412205	1412460	1	-	.	Parent=GB50730-RA
Group2.11	amel_OGSv3.2	exon	1412538	1412859	1	-	.	Parent=GB50730-RA
Group2.11	amel_OGSv3.2	exon	1412960	1413316	1	-	.	Parent=GB50730-RA
Group2.11	amel_OGSv3.2	exon	1413758	1413956	1	-	.	Parent=GB50730-RA
Group2.11	amel_OGSv3.2	exon	1415132	1415496	1	-	.	Parent=GB50730-RA
Group2.19	amel_OGSv3.2	exon	78894	79351	1	+	.	Parent=GB55512-RA
Group2.19	amel_OGSv3.2	exon	79453	79654	1	+	.	Parent=GB55512-RA
Group2.19	amel_OGSv3.2	exon	79742	79969	1	+	.	Parent=GB55512-RA
Group2.19	amel_OGSv3.2	exon	80077	80304	1	+	.	Parent=GB55512-RA
Group2.19	amel_OGSv3.2	exon	80407	80667	1	+	.	Parent=GB55512-RA
Group2.19	amel_OGSv3.2	exon	80798	81821	1	+	.	Parent=GB55512-RA
Group2.19	amel_OGSv3.2	exon	111698	111806	1	+	.	Parent=GB55515-RA
Group2.19	amel_OGSv3.2	exon	112086	112269	1	+	.	Parent=GB55515-RA
Group2.19	amel_OGSv3.2	exon	112358	112566	1	+	.	Parent=GB55515-RA
Group2.19	amel_OGSv3.2	exon	112634	112770	1	+	.	Parent=GB55515-RA
Group2.19	amel_OGSv3.2	exon	112834	113064	1	+	.	Parent=GB55515-RA
Group2.19	amel_OGSv3.2	exon	113141	113707	1	+	.	Parent=GB55515-RA
Group3.5	amel_OGSv3.2	exon	139221	139842	.	+	.	Parent=GB46918-RA
Group3.5	amel_OGSv3.2	exon	140170	140313	.	+	.	Parent=GB46918-RA
Group3.5	amel_OGSv3.2	exon	140711	141629	.	+	.	Parent=GB46918-RA
Group3.5	amel_OGSv3.2	exon	141697	141917	.	+	.	Parent=GB46918-RA
Group3.5	amel_OGSv3.2	exon	142082	142260	.	+	.	Parent=GB46918-RA
Group3.5	amel_OGSv3.2	exon	768470	768879	1	+	.	Parent=GB46962-RA
Group3.5	amel_OGSv3.2	exon	769761	769943	1	+	.	Parent=GB46962-RA
Group3.5	amel_OGSv3.2	exon	770120	770266	1	+	.	Parent=GB46962-RA
Group3.5	amel_OGSv3.2	exon	770491	770531	1	+	.	Parent=GB46962-RA
Group3.5	amel_OGSv3.2	exon	770720	772551	1	+	.	Parent=GB46962-RA
Group3.9	amel_OGSv3.2	exon	877682	879859	0.949423	-	.	Parent=GB53672-RA
Group3.9	amel_OGSv3.2	exon	879953	880090	0.949423	-	.	Parent=GB53672-RA
Group3.9	amel_OGSv3.2	exon	880256	880594	0.949423	-	.	Parent=GB53672-RA
Group3.9	amel_OGSv3.2	exon	908504	908845	0.949423	-	.	Parent=GB53672-RA
Group4.13	amel_OGSv3.2	exon	1945699	1945970	1	+	.	Parent=GB44207-RA
Group4.13	amel_OGSv3.2	exon	1946518	1946737	1	+	.	Parent=GB44207-RA
Group4.13	amel_OGSv3.2	exon	1946840	1946970	1	+	.	Parent=GB44207-RA
Group4.13	amel_OGSv3.2	exon	1947050	1947225	1	+	.	Parent=GB44207-RA
Group4.13	amel_OGSv3.2	exon	1947293	1947432	1	+	.	Parent=GB44207-RA
Group4.13	amel_OGSv3.2	exon	1947555	1947747	1	+	.	Parent=GB44207-RA
Group4.13	amel_OGSv3.2	exon	1947828	1947968	1	+	.	Parent=GB44207-RA
Group4.13	amel_OGSv3.2	exon	1948058	1948236	1	+	.	Parent=GB44207-RA
Group4.13	amel_OGSv3.2	exon	1948344	1948472	1	+	.	Parent=GB44207-RA
Group4.13	amel_OGSv3.2	exon	1948546	1948700	1	+	.	Parent=GB44207-RA
Group4.13	amel_OGSv3.2	exon	1949186	1951018	1	+	.	Parent=GB44207-RA
Group4.16	amel_OGSv3.2	exon	606080	607704	1	-	.	Parent=GB52992-RA
Group4.16	amel_OGSv3.2	exon	607789	607965	1	-	.	Parent=GB52992-RA
Group4.16	amel_OGSv3.2	exon	608199	608321	1	-	.	Parent=GB52992-RA
Group4.16	amel_OGSv3.2	exon	608427	608591	1	-	.	Parent=GB52992-RA
Group4.16	amel_OGSv3.2	exon	608674	608844	1	-	.	Parent=GB52992-RA
Group4.16	amel_OGSv3.2	exon	608935	609078	1	-	.	Parent=GB52992-RA
Group4.16	amel_OGSv3.2	exon	609153	609462	1	-	.	Parent=GB52992-RA
Group4.16	amel_OGSv3.2	exon	609665	609781	1	-	.	Parent=GB52992-RA
Group4.16	amel_OGSv3.2	exon	623750	623804	1	-	.	Parent=GB52992-RA
Group4.7	amel_OGSv3.2	exon	335886	336347	0.999999	+	.	Parent=GB55945-RA
Group4.7	amel_OGSv3.2	exon	336489	336783	0.999999	+	.	Parent=GB55945-RA
Group4.7	amel_OGSv3.2	exon	336904	337105	0.999999	+	.	Parent=GB55945-RA
Group4.7	amel_OGSv3.2	exon	337287	337567	0.999999	+	.	Parent=GB55945-RA
Group4.7	amel_OGSv3.2	exon	337765	337917	0.999999	+	.	Parent=GB55945-RA
Group4.7	amel_OGSv3.2	exon	338087	338237	0.999999	+	.	Parent=GB55945-RA
Group4.7	amel_OGSv3.2	exon	340027	340185	0.999999	+	.	Parent=GB55945-RA
Group4.7	amel_OGSv3.2	exon	340336	340457	0.999999	+	.	Parent=GB55945-RA
Group4.7	amel_OGSv3.2	exon	340589	340781	0.999999	+	.	Parent=GB55945-RA
Group4.7	amel_OGSv3.2	exon	340852	341082	0.999999	+	.	Parent=GB55945-RA
Group4.7	amel_OGSv3.2	exon	341206	341359	0.999999	+	.	Parent=GB55945-RA
Group4.7	amel_OGSv3.2	exon	341436	341556	0.999999	+	.	Parent=GB55945-RA
Group4.7	amel_OGSv3.2	exon	341675	341789	0.999999	+	.	Parent=GB55945-RA
Group4.7	amel_OGSv3.2	exon	341943	342373	0.999999	+	.	Parent=GB55945-RA
Group5.12	amel_OGSv3.2	exon	1065073	1065274	.	-	.	Parent=GB48621-RA
Group5.12	amel_OGSv3.2	exon	1065374	1065455	.	-	.	Parent=GB48621-RA
Group5.12	amel_OGSv3.2	exon	1065514	1065706	.	-	.	Parent=GB48621-RA
Group5.12	amel_OGSv3.2	exon	1065774	1065955	.	-	.	Parent=GB48621-RA
Group5.12	amel_OGSv3.2	exon	1066016	1066237	.	-	.	Parent=GB48621-RA
Group5.12	amel_OGSv3.2	exon	1066314	1066450	.	-	.	Parent=GB48621-RA
Group5.12	amel_OGSv3.2	exon	1066522	1066616	.	-	.	Parent=GB48621-RA
Group5.14	amel_OGSv3.2	exon	643336	643918	0.999993	-	.	Parent=GB44533-RA
Group5.14	amel_OGSv3.2	exon	643987	646282	0.999993	-	.	Parent=GB44533-RA
Group5.14	amel_OGSv3.2	exon	646394	646843	0.999993	-	.	Parent=GB44533-RA
Group5.18	amel_OGSv3.2	exon	683942	684873	1	+	.	Parent=GB41376-RA
Group5.18	amel_OGSv3.2	exon	686587	686688	1	+	.	Parent=GB41376-RA
Group5.18	amel_OGSv3.2	exon	686820	686936	1	+	.	Parent=GB41376-RA
Group5.18	amel_OGSv3.2	exon	687818	688742	1	+	.	Parent=GB41376-RA
Group5.18	amel_OGSv3.2	exon	689238	689340	1	+	.	Parent=GB41376-RA
Group5.2	amel_OGSv3.2	exon	1588348	1588382	0.998325	+	.	Parent=GB52324-RA
Group5.2	amel_OGSv3.2	exon	1588759	1588959	0.998325	+	.	Parent=GB52324-RA
Group5.2	amel_OGSv3.2	exon	1589413	1589789	0.998325	+	.	Parent=GB52324-RA
Group5.9	amel_OGSv3.2	exon	1003333	1005671	1	-	.	Parent=GB46697-RA
Group5.9	amel_OGSv3.2	exon	1006482	1006660	1	-	.	Parent=GB46697-RA
Group5.9	amel_OGSv3.2	exon	1007369	1007483	1	-	.	Parent=GB46697-RA
Group5.9	amel_OGSv3.2	exon	1010359	1010454	1	-	.	Parent=GB46697-RA
Group5.9	amel_OGSv3.2	exon	1013238	1013359	1	-	.	Parent=GB46697-RA
Group5.9	amel_OGSv3.2	exon	1017451	1017651	1	-	.	Parent=GB46697-RA
Group5.9	amel_OGSv3.2	exon	1026373	1026860	1	-	.	Parent=GB46697-RA
Group5.9	amel_OGSv3.2	exon	834881	834949	.	-	.	Parent=GB46713-RA
Group5.9	amel_OGSv3.2	exon	835179	835436	.	-	.	Parent=GB46713-RA
Group5.9	amel_OGSv3.2	exon	835563	835745	.	-	.	Parent=GB46713-RA
Group5.9	amel_OGSv3.2	exon	835830	836039	.	-	.	Parent=GB46713-RA
Group5.9	amel_OGSv3.2	exon	836115	836404	.	-	.	Parent=GB46713-RA
Group5.9	amel_OGSv3.2	exon	836587	836754	.	-	.	Parent=GB46713-RA
Group5.9	amel_OGSv3.2	exon	836973	837213	.	-	.	Parent=GB46713-RA
Group5.9	amel_OGSv3.2	exon	837387	837533	.	-	.	Parent=GB46713-RA
Group5.9	amel_OGSv3.2	exon	837752	837865	.	-	.	Parent=GB46713-RA
Group5.9	amel_OGSv3.2	exon	837943	838176	.	-	.	Parent=GB46713-RA
Group5.9	amel_OGSv3.2	exon	838272	838480	.	-	.	Parent=GB46713-RA
Group5.9	amel_OGSv3.2	exon	838769	838962	.	-	.	Parent=GB46713-RA
Group5.9	amel_OGSv3.2	exon	839052	839266	.	-	.	Parent=GB46713-RA
Group5.9	amel_OGSv3.2	exon	839494	839496	.	-	.	Parent=GB46713-RA
Group6.1	amel_OGSv3.2	exon	518388	518566	1	+	.	Parent=GB51220-RA
Group6.1	amel_OGSv3.2	exon	525240	525415	1	+	.	Parent=GB51220-RA
Group6.1	amel_OGSv3.2	exon	527976	528637	1	+	.	Parent=GB51220-RA
Group7.17	amel_OGSv3.2	exon	116239	116431	0.986584	+	.	Parent=GB43302-RA
Group7.17	amel_OGSv3.2	exon	119718	119803	0.986584	+	.	Parent=GB43302-RA
Group7.17	amel_OGSv3.2	exon	120025	120234	0.986584	+	.	Parent=GB43302-RA
Group7.17	amel_OGSv3.2	exon	120405	120623	0.986584	+	.	Parent=GB43302-RA
Group7.17	amel_OGSv3.2	exon	121186	121536	0.986584	+	.	Parent=GB43302-RA
Group7.17	amel_OGSv3.2	exon	122004	122872	0.986584	+	.	Parent=GB43302-RA
Group7.19	amel_OGSv3.2	exon	357894	358106	0.161373	+	.	Parent=GB47977-RA
Group7.19	amel_OGSv3.2	exon	372501	372623	0.161373	+	.	Parent=GB47977-RA
Group7.19	amel_OGSv3.2	exon	372980	373158	0.161373	+	.	Parent=GB47977-RA
Group7.19	amel_OGSv3.2	exon	373925	374172	0.161373	+	.	Parent=GB47977-RA
Group7.19	amel_OGSv3.2	exon	374785	375041	0.161373	+	.	Parent=GB47977-RA
Group7.19	amel_OGSv3.2	exon	375489	375680	0.161373	+	.	Parent=GB47977-RA
Group7.19	amel_OGSv3.2	exon	375924	376106	0.161373	+	.	Parent=GB47977-RA
Group7.19	amel_OGSv3.2	exon	377080	377688	0.161373	+	.	Parent=GB47977-RA
Group7.19	amel_OGSv3.2	exon	377759	377935	0.161373	+	.	Parent=GB47977-RA
Group7.19	amel_OGSv3.2	exon	378036	378219	0.161373	+	.	Parent=GB47977-RA
Group7.19	amel_OGSv3.2	exon	378298	378425	0.161373	+	.	Parent=GB47977-RA
Group7.19	amel_OGSv3.2	exon	378572	379021	0.161373	+	.	Parent=GB47977-RA
Group7.19	amel_OGSv3.2	exon	379646	380012	0.161373	+	.	Parent=GB47977-RA
Group7.19	amel_OGSv3.2	exon	380081	380523	0.161373	+	.	Parent=GB47977-RA
Group7.19	amel_OGSv3.2	exon	381758	382151	0.161373	+	.	Parent=GB47977-RA
Group7.19	amel_OGSv3.2	exon	382499	382801	0.161373	+	.	Parent=GB47977-RA
Group7.19	amel_OGSv3.2	exon	382894	383060	0.161373	+	.	Parent=GB47977-RA
Group7.19	amel_OGSv3.2	exon	383774	384058	0.161373	+	.	Parent=GB47977-RA
Group7.19	amel_OGSv3.2	exon	384470	384650	0.161373	+	.	Parent=GB47977-RA
Group7.19	amel_OGSv3.2	exon	385062	385276	0.161373	+	.	Parent=GB47977-RA
Group7.19	amel_OGSv3.2	exon	385848	386132	0.161373	+	.	Parent=GB47977-RA
Group7.19	amel_OGSv3.2	exon	388004	388178	0.161373	+	.	Parent=GB47977-RA
Group7.19	amel_OGSv3.2	exon	395825	396168	0.161373	+	.	Parent=GB47977-RA
Group7.19	amel_OGSv3.2	exon	396623	396854	0.161373	+	.	Parent=GB47977-RA
Group7.19	amel_OGSv3.2	exon	397160	397357	0.161373	+	.	Parent=GB47977-RA
Group7.19	amel_OGSv3.2	exon	397548	397751	0.161373	+	.	Parent=GB47977-RA
Group7.19	amel_OGSv3.2	exon	397833	397996	0.161373	+	.	Parent=GB47977-RA
Group7.19	amel_OGSv3.2	exon	398317	401292	0.161373	+	.	Parent=GB47977-RA
Group7.19	amel_OGSv3.2	exon	401935	402154	0.161373	+	.	Parent=GB47977-RA
Group7.19	amel_OGSv3.2	exon	403162	403902	0.161373	+	.	Parent=GB47977-RA
Group7.19	amel_OGSv3.2	exon	404798	404983	0.161373	+	.	Parent=GB47977-RA
Group7.19	amel_OGSv3.2	exon	405512	406030	0.161373	+	.	Parent=GB47977-RA
Group7.19	amel_OGSv3.2	exon	406165	406281	0.161373	+	.	Parent=GB47977-RA
Group7.19	amel_OGSv3.2	exon	407167	407264	0.161373	+	.	Parent=GB47977-RA
Group7.19	amel_OGSv3.2	exon	407340	407520	0.161373	+	.	Parent=GB47977-RA
Group7.19	amel_OGSv3.2	exon	407989	408066	0.161373	+	.	Parent=GB47977-RA
Group7.19	amel_OGSv3.2	exon	415569	415764	0.161373	+	.	Parent=GB47977-RA
Group7.19	amel_OGSv3.2	exon	415857	416041	0.161373	+	.	Parent=GB47977-RA
Group7.19	amel_OGSv3.2	exon	439280	439322	0.161373	+	.	Parent=GB47977-RA
Group7.19	amel_OGSv3.2	exon	439683	439957	0.161373	+	.	Parent=GB47977-RA
Group7.19	amel_OGSv3.2	exon	440432	440649	0.161373	+	.	Parent=GB47977-RA
Group7.19	amel_OGSv3.2	exon	441064	441285	0.161373	+	.	Parent=GB47977-RA
Group7.19	amel_OGSv3.2	exon	441754	442091	0.161373	+	.	Parent=GB47977-RA
Group7.19	amel_OGSv3.2	exon	442505	442853	0.161373	+	.	Parent=GB47977-RA
Group7.19	amel_OGSv3.2	exon	443318	443556	0.161373	+	.	Parent=GB47977-RA
Group7.19	amel_OGSv3.2	exon	443909	444138	0.161373	+	.	Parent=GB47977-RA
Group7.19	amel_OGSv3.2	exon	444315	444458	0.161373	+	.	Parent=GB47977-RA
Group7.19	amel_OGSv3.2	exon	444628	444885	0.161373	+	.	Parent=GB47977-RA
Group7.19	amel_OGSv3.2	exon	445005	445148	0.161373	+	.	Parent=GB47977-RA
Group7.19	amel_OGSv3.2	exon	445412	445684	0.161373	+	.	Parent=GB47977-RA
Group7.19	amel_OGSv3.2	exon	445787	446332	0.161373	+	.	Parent=GB47977-RA
Group7.19	amel_OGSv3.2	exon	446568	447045	0.161373	+	.	Parent=GB47977-RA
Group7.19	amel_OGSv3.2	exon	447643	448223	0.161373	+	.	Parent=GB47977-RA
Group7.19	amel_OGSv3.2	exon	448320	448862	0.161373	+	.	Parent=GB47977-RA
Group7.19	amel_OGSv3.2	exon	449189	449443	0.161373	+	.	Parent=GB47977-RA
Group7.19	amel_OGSv3.2	exon	449813	449956	0.161373	+	.	Parent=GB47977-RA
Group7.19	amel_OGSv3.2	exon	450924	451325	0.161373	+	.	Parent=GB47977-RA
Group7.19	amel_OGSv3.2	exon	452084	452485	0.161373	+	.	Parent=GB47977-RA
Group7.19	amel_OGSv3.2	exon	452862	453084	0.161373	+	.	Parent=GB47977-RA
Group7.19	amel_OGSv3.2	exon	453180	453352	0.161373	+	.	Parent=GB47977-RA
Group7.19	amel_OGSv3.2	exon	453475	453918	0.161373	+	.	Parent=GB47977-RA
Group7.19	amel_OGSv3.2	exon	454076	454215	0.161373	+	.	Parent=GB47977-RA
Group7.19	amel_OGSv3.2	exon	454393	454909	0.161373	+	.	Parent=GB47977-RA
Group7.19	amel_OGSv3.2	exon	455077	455220	0.161373	+	.	Parent=GB47977-RA
Group7.19	amel_OGSv3.2	exon	455301	455555	0.161373	+	.	Parent=GB47977-RA
Group7.19	amel_OGSv3.2	exon	455759	458460	0.161373	+	.	Parent=GB47977-RA
Group7.19	amel_OGSv3.2	exon	458576	459578	0.161373	+	.	Parent=GB47977-RA
Group7.19	amel_OGSv3.2	exon	459744	460145	0.161373	+	.	Parent=GB47977-RA
Group7.19	amel_OGSv3.2	exon	460445	460964	0.161373	+	.	Parent=GB47977-RA
Group7.19	amel_OGSv3.2	exon	461091	461262	0.161373	+	.	Parent=GB47977-RA
Group7.19	amel_OGSv3.2	exon	461472	461658	0.161373	+	.	Parent=GB47977-RA
Group7.19	amel_OGSv3.2	exon	463688	464027	0.161373	+	.	Parent=GB47977-RA
Group7.19	amel_OGSv3.2	exon	464254	464980	0.161373	+	.	Parent=GB47977-RA
Group7.19	amel_OGSv3.2	exon	465329	465667	0.161373	+	.	Parent=GB47977-RA
Group7.19	amel_OGSv3.2	exon	465743	465899	0.161373	+	.	Parent=GB47977-RA
Group7.19	amel_OGSv3.2	exon	466396	466562	0.161373	+	.	Parent=GB47977-RA
Group7.19	amel_OGSv3.2	exon	466722	466851	0.161373	+	.	Parent=GB47977-RA
Group7.19	amel_OGSv3.2	exon	481347	489302	0.161373	+	.	Parent=GB47977-RA
Group7.19	amel_OGSv3.2	exon	489724	490496	0.161373	+	.	Parent=GB47977-RA
Group7.19	amel_OGSv3.2	exon	490865	491324	0.161373	+	.	Parent=GB47977-RA
Group7.19	amel_OGSv3.2	exon	491468	491568	0.161373	+	.	Parent=GB47977-RA
Group7.19	amel_OGSv3.2	exon	491644	491738	0.161373	+	.	Parent=GB47977-RA
Group7.19	amel_OGSv3.2	exon	491997	492217	0.161373	+	.	Parent=GB47977-RA
Group7.19	amel_OGSv3.2	exon	493120	494571	0.161373	+	.	Parent=GB47977-RA
Group7.19	amel_OGSv3.2	exon	494860	494964	0.161373	+	.	Parent=GB47977-RA
Group7.19	amel_OGSv3.2	exon	495094	495282	0.161373	+	.	Parent=GB47977-RA
Group7.19	amel_OGSv3.2	exon	495406	495631	0.161373	+	.	Parent=GB47977-RA
Group7.19	amel_OGSv3.2	exon	495707	495776	0.161373	+	.	Parent=GB47977-RA
Group7.19	amel_OGSv3.2	exon	495946	496818	0.161373	+	.	Parent=GB47977-RA
Group7.19	amel_OGSv3.2	exon	497111	497177	0.161373	+	.	Parent=GB47977-RA
Group7.19	amel_OGSv3.2	exon	500919	503009	0.161373	+	.	Parent=GB47977-RA
Group7.19	amel_OGSv3.2	exon	503139	504892	0.161373	+	.	Parent=GB47977-RA
Group7.19	amel_OGSv3.2	exon	505096	510076	0.161373	+	.	Parent=GB47977-RA
Group7.19	amel_OGSv3.2	exon	510202	511398	0.161373	+	.	Parent=GB47977-RA
Group7.19	amel_OGSv3.2	exon	512257	520578	0.161373	+	.	Parent=GB47977-RA
Group7.19	amel_OGSv3.2	exon	520907	520932	0.161373	+	.	Parent=GB47977-RA
Group7.19	amel_OGSv3.2	exon	521025	525287	0.161373	+	.	Parent=GB47977-RA
Group7.19	amel_OGSv3.2	exon	525519	527967	0.161373	+	.	Parent=GB47977-RA
Group7.19	amel_OGSv3.2	exon	528403	528450	0.161373	+	.	Parent=GB47977-RA
Group7.19	amel_OGSv3.2	exon	528554	528667	0.161373	+	.	Parent=GB47977-RA
Group7.19	amel_OGSv3.2	exon	528765	528917	0.161373	+	.	Parent=GB47977-RA
Group7.19	amel_OGSv3.2	exon	529064	529427	0.161373	+	.	Parent=GB47977-RA
Group7.19	amel_OGSv3.2	exon	529804	530119	0.161373	+	.	Parent=GB47977-RA
Group7.19	amel_OGSv3.2	exon	530458	530746	0.161373	+	.	Parent=GB47977-RA
Group7.19	amel_OGSv3.2	exon	531106	531174	0.161373	+	.	Parent=GB47977-RA
Group7.19	amel_OGSv3.2	exon	531280	531412	0.161373	+	.	Parent=GB47977-RA
Group7.19	amel_OGSv3.2	exon	531691	532127	0.161373	+	.	Parent=GB47977-RA
Group7.19	amel_OGSv3.2	exon	532309	532578	0.161373	+	.	Parent=GB47977-RA
Group7.19	amel_OGSv3.2	exon	532997	533375	0.161373	+	.	Parent=GB47977-RA
Group7.19	amel_OGSv3.2	exon	533840	533994	0.161373	+	.	Parent=GB47977-RA
Group7.19	amel_OGSv3.2	exon	534121	534411	0.161373	+	.	Parent=GB47977-RA
Group7.19	amel_OGSv3.2	exon	534550	534691	0.161373	+	.	Parent=GB47977-RA
Group7.19	amel_OGSv3.2	exon	534865	535134	0.161373	+	.	Parent=GB47977-RA
Group7.19	amel_OGSv3.2	exon	535392	535837	0.161373	+	.	Parent=GB47977-RA
Group7.19	amel_OGSv3.2	exon	536016	536315	0.161373	+	.	Parent=GB47977-RA
Group7.19	amel_OGSv3.2	exon	536508	536662	0.161373	+	.	Parent=GB47977-RA
Group7.19	amel_OGSv3.2	exon	536747	536897	0.161373	+	.	Parent=GB47977-RA
Group7.19	amel_OGSv3.2	exon	537381	537458	0.161373	+	.	Parent=GB47977-RA
Group7.19	amel_OGSv3.2	exon	537552	537656	0.161373	+	.	Parent=GB47977-RA
Group7.19	amel_OGSv3.2	exon	538442	538639	0.161373	+	.	Parent=GB47977-RA
Group7.19	amel_OGSv3.2	exon	538811	539116	0.161373	+	.	Parent=GB47977-RA
Group7.19	amel_OGSv3.2	exon	539375	540207	0.161373	+	.	Parent=GB47977-RA
Group8.2	amel_OGSv3.2	exon	74813	74891	.	+	.	Parent=GB46342-RA
Group8.2	amel_OGSv3.2	exon	102765	102918	.	+	.	Parent=GB46342-RA
Group8.2	amel_OGSv3.2	exon	117442	117563	.	+	.	Parent=GB46342-RA
Group8.2	amel_OGSv3.2	exon	183377	183647	.	+	.	Parent=GB46342-RA
Group8.2	amel_OGSv3.2	exon	185631	185783	.	+	.	Parent=GB46342-RA
Group8.2	amel_OGSv3.2	exon	187613	187748	.	+	.	Parent=GB46342-RA
Group8.2	amel_OGSv3.2	exon	199917	200045	.	+	.	Parent=GB46342-RA
Group8.2	amel_OGSv3.2	exon	201431	201599	.	+	.	Parent=GB46342-RA
Group8.2	amel_OGSv3.2	exon	203764	203933	.	+	.	Parent=GB46342-RA
Group8.2	amel_OGSv3.2	exon	214933	215100	.	+	.	Parent=GB46342-RA
Group8.2	amel_OGSv3.2	exon	217263	217390	.	+	.	Parent=GB46342-RA
Group8.2	amel_OGSv3.2	exon	218405	218519	.	+	.	Parent=GB46342-RA
Group8.2	amel_OGSv3.2	exon	218662	218796	.	+	.	Parent=GB46342-RA
Group8.2	amel_OGSv3.2	exon	221872	222574	.	+	.	Parent=GB46342-RA
Group8.2	amel_OGSv3.2	exon	224470	224672	.	+	.	Parent=GB46342-RA
Group8.21	amel_OGSv3.2	exon	17601	17745	.	-	.	Parent=GB51710-RA
Group8.21	amel_OGSv3.2	exon	17849	18300	.	-	.	Parent=GB51710-RA
Group8.21	amel_OGSv3.2	exon	18591	18866	.	-	.	Parent=GB51710-RA
Group8.21	amel_OGSv3.2	exon	19036	19145	.	-	.	Parent=GB51710-RA
Group8.21	amel_OGSv3.2	exon	19217	19364	.	-	.	Parent=GB51710-RA
Group8.21	amel_OGSv3.2	exon	19529	19646	.	-	.	Parent=GB51710-RA
Group8.21	amel_OGSv3.2	exon	20575	20597	.	-	.	Parent=GB51710-RA
Group8.6	amel_OGSv3.2	exon	147428	148827	1	-	.	Parent=GB40426-RA
Group8.6	amel_OGSv3.2	exon	149437	150099	1	-	.	Parent=GB40426-RA
Group9.10	amel_OGSv3.2	exon	1621090	1621243	1	+	.	Parent=GB42809-RA
Group9.10	amel_OGSv3.2	exon	1621767	1621837	1	+	.	Parent=GB42809-RA
Group9.10	amel_OGSv3.2	exon	1622023	1622210	1	+	.	Parent=GB42809-RA
Group9.10	amel_OGSv3.2	exon	1622283	1622552	1	+	.	Parent=GB42809-RA
Group9.10	amel_OGSv3.2	exon	1622865	1624188	1	+	.	Parent=GB42809-RA
Group9.3	amel_OGSv3.2	exon	222912	224938	0.743384	-	.	Parent=GB47136-RA
Group9.3	amel_OGSv3.2	exon	229093	229381	0.743384	-	.	Parent=GB47136-RA
Group9.3	amel_OGSv3.2	exon	239920	240013	0.743384	-	.	Parent=GB47136-RA
Group9.3	amel_OGSv3.2	exon	252247	252273	0.743384	-	.	Parent=GB47136-RA
Group9.3	amel_OGSv3.2	exon	272122	272181	0.743384	-	.	Parent=GB47136-RA
Group9.3	amel_OGSv3.2	exon	279894	280027	0.743384	-	.	Parent=GB47136-RA
Group9.3	amel_OGSv3.2	exon	280221	280574	0.743384	-	.	Parent=GB47136-RA
Group9.8	amel_OGSv3.2	exon	461805	462431	1	-	.	Parent=GB44841-RA
Group9.8	amel_OGSv3.2	exon	462515	462723	1	-	.	Parent=GB44841-RA
Group9.8	amel_OGSv3.2	exon	462798	463006	1	-	.	Parent=GB44841-RA
Group9.8	amel_OGSv3.2	exon	463091	463326	1	-	.	Parent=GB44841-RA
Group9.8	amel_OGSv3.2	exon	463693	464023	1	-	.	Parent=GB44841-RA
GroupUn63	amel_OGSv3.2	exon	60014	60242	1	+	.	Parent=GB47543-RA
GroupUn63	amel_OGSv3.2	exon	62528	62693	1	+	.	Parent=GB47543-RA
GroupUn63	amel_OGSv3.2	exon	68383	68661	1	+	.	Parent=GB47543-RA
GroupUn63	amel_OGSv3.2	exon	71085	71227	1	+	.	Parent=GB47543-RA
GroupUn63	amel_OGSv3.2	exon	77045	77302	1	+	.	Parent=GB47543-RA
GroupUn63	amel_OGSv3.2	exon	80475	82705	1	+	.	Parent=GB47543-RA

## Sheet: random
Tables S2 (cont) - Probes designed from random genes throughout the honeybee genome.
Scaffold	Gene set	Type	Start	End	Score	Strand	Phase	Attributes
Group10.1	amel_OGSv3.2	exon	20745	21008	.	+	.	Parent=GB43335-RA
Group10.1	amel_OGSv3.2	exon	30646	30843	.	-	.	Parent=GB43334-RA
Group10.1	amel_OGSv3.2	exon	51012	51130	.	+	.	Parent=GB43336-RA
Group10.1	amel_OGSv3.2	exon	68969	69026	.	+	.	Parent=GB43336-RA
Group10.1	amel_OGSv3.2	exon	107383	107439	.	-	.	Parent=GB43334-RA
Group10.1	amel_OGSv3.2	exon	160405	160577	.	+	.	Parent=GB43337-RA
Group10.1	amel_OGSv3.2	exon	198759	198803	.	+	.	Parent=GB43337-RA
Group10.1	amel_OGSv3.2	exon	251034	251286	.	+	.	Parent=GB43337-RA
Group10.1	amel_OGSv3.2	exon	257420	257689	.	+	.	Parent=GB43337-RA
Group10.1	amel_OGSv3.2	exon	263440	263568	0.999987	+	.	Parent=GB43338-RA
Group10.1	amel_OGSv3.2	exon	269265	269969	.	-	.	Parent=GB43332-RA
Group10.10	amel_OGSv3.2	exon	32799	32932	.	+	.	Parent=GB53593-RA
Group10.10	amel_OGSv3.2	exon	38420	38612	.	+	.	Parent=GB53593-RA
Group10.10	amel_OGSv3.2	exon	52203	52256	.	+	.	Parent=GB53595-RA
Group10.10	amel_OGSv3.2	exon	72794	72865	.	+	.	Parent=GB53595-RA
Group10.10	amel_OGSv3.2	exon	95079	95129	0.977241	+	.	Parent=GB53596-RA
Group10.10	amel_OGSv3.2	exon	111711	111824	0.977241	+	.	Parent=GB53596-RA
Group10.10	amel_OGSv3.2	exon	117403	117528	0.977241	+	.	Parent=GB53596-RA
Group10.10	amel_OGSv3.2	exon	125145	129596	1	-	.	Parent=GB53592-RA
Group10.10	amel_OGSv3.2	exon	135334	135538	1	-	.	Parent=GB53592-RA
Group10.10	amel_OGSv3.2	exon	143033	143077	.	-	.	Parent=GB53591-RA
Group10.10	amel_OGSv3.2	exon	153386	153451	1	+	.	Parent=GB53598-RA
Group10.10	amel_OGSv3.2	exon	158850	159038	1	+	.	Parent=GB53598-RA
Group10.10	amel_OGSv3.2	exon	189677	189731	.	-	.	Parent=GB53590-RA
Group10.10	amel_OGSv3.2	exon	202446	203642	.	-	.	Parent=GB53589-RA
Group10.10	amel_OGSv3.2	exon	245237	245408	.	-	.	Parent=GB53588-RA
Group10.10	amel_OGSv3.2	exon	259235	259280	.	-	.	Parent=GB53588-RA
Group10.10	amel_OGSv3.2	exon	279325	279474	.	+	.	Parent=GB53600-RA
Group10.11	amel_OGSv3.2	exon	56021	56284	0.989686	+	.	Parent=GB42942-RA
Group10.11	amel_OGSv3.2	exon	64352	64569	0.989686	+	.	Parent=GB42942-RA
Group10.11	amel_OGSv3.2	exon	72498	72587	0.989686	+	.	Parent=GB42942-RA
Group10.11	amel_OGSv3.2	exon	77733	77894	0.989686	+	.	Parent=GB42942-RA
Group10.11	amel_OGSv3.2	exon	86923	87213	1	+	.	Parent=GB42943-RA
Group10.11	amel_OGSv3.2	exon	92240	92311	1	-	.	Parent=GB42941-RA
Group10.11	amel_OGSv3.2	exon	109399	109960	1	+	.	Parent=GB42944-RA
Group10.11	amel_OGSv3.2	exon	115601	115876	1	-	.	Parent=GB42940-RA
Group10.11	amel_OGSv3.2	exon	122065	122335	.	+	.	Parent=GB42946-RA
Group10.11	amel_OGSv3.2	exon	164215	164454	.	-	.	Parent=GB42938-RA
Group10.11	amel_OGSv3.2	exon	172672	172953	.	+	.	Parent=GB42947-RA
Group10.11	amel_OGSv3.2	exon	179513	179746	.	-	.	Parent=GB42937-RA
Group10.11	amel_OGSv3.2	exon	205323	205625	.	-	.	Parent=GB42936-RA
Group10.11	amel_OGSv3.2	exon	215127	215137	0.988569	+	.	Parent=GB42948-RA
Group10.11	amel_OGSv3.2	exon	223366	223622	0.988569	+	.	Parent=GB42948-RA
Group10.11	amel_OGSv3.2	exon	248678	249032	0.988569	+	.	Parent=GB42948-RA
Group10.12	amel_OGSv3.2	exon	61477	61758	0.68006	+	.	Parent=GB41011-RA
Group10.13	amel_OGSv3.2	exon	27805	28256	0.951782	+	.	Parent=GB46373-RA
Group10.13	amel_OGSv3.2	exon	35128	35638	0.999842	-	.	Parent=GB46371-RA
Group10.13	amel_OGSv3.2	exon	88199	88438	.	+	.	Parent=GB46374-RA
Group10.13	amel_OGSv3.2	exon	99370	99397	.	-	.	Parent=GB46370-RA
Group10.13	amel_OGSv3.2	exon	105773	106480	0.995967	-	.	Parent=GB46369-RA
Group10.13	amel_OGSv3.2	exon	112388	112589	.	+	.	Parent=GB46376-RA
Group10.13	amel_OGSv3.2	exon	117659	117819	1	-	.	Parent=GB46368-RA
Group10.13	amel_OGSv3.2	exon	123453	123698	1	-	.	Parent=GB46367-RA
Group10.13	amel_OGSv3.2	exon	129230	129356	1	-	.	Parent=GB46366-RA
Group10.13	amel_OGSv3.2	exon	135075	135201	.	-	.	Parent=GB46365-RA
Group10.13	amel_OGSv3.2	exon	140290	140416	1	-	.	Parent=GB46364-RA
Group10.13	amel_OGSv3.2	exon	145933	146087	1	-	.	Parent=GB46363-RA
Group10.13	amel_OGSv3.2	exon	153417	153665	1	-	.	Parent=GB46363-RA
Group10.13	amel_OGSv3.2	exon	159113	159324	0.998173	+	.	Parent=GB46377-RA
Group10.13	amel_OGSv3.2	exon	167282	170546	0.999999	-	.	Parent=GB46362-RA
Group10.13	amel_OGSv3.2	exon	176336	177004	0.999999	-	.	Parent=GB46362-RA
Group10.13	amel_OGSv3.2	exon	202960	203028	1	+	.	Parent=GB46378-RA
Group10.13	amel_OGSv3.2	exon	211403	211733	1	+	.	Parent=GB46378-RA
Group10.13	amel_OGSv3.2	exon	217851	217976	0.955185	-	.	Parent=GB46361-RA
Group10.13	amel_OGSv3.2	exon	234832	235190	0.999997	-	.	Parent=GB46360-RA
Group10.13	amel_OGSv3.2	exon	243974	243997	0.999997	-	.	Parent=GB46360-RA
Group10.13	amel_OGSv3.2	exon	251528	251731	.	+	.	Parent=GB46381-RA
Group10.13	amel_OGSv3.2	exon	268052	268279	.	+	.	Parent=GB46383-RA
Group10.14	amel_OGSv3.2	exon	98189	98226	.	-	.	Parent=GB46390-RA
Group10.14	amel_OGSv3.2	exon	164055	164149	.	-	.	Parent=GB46389-RA
Group10.14	amel_OGSv3.2	exon	175545	175758	1	-	.	Parent=GB46388-RA
Group10.14	amel_OGSv3.2	exon	181267	181330	.	+	.	Parent=GB46395-RA
Group10.14	amel_OGSv3.2	exon	186353	186620	.	+	.	Parent=GB46396-RA
Group10.14	amel_OGSv3.2	exon	193272	193570	0.99918	+	.	Parent=GB46398-RA
Group10.14	amel_OGSv3.2	exon	203316	203327	.	+	.	Parent=GB46399-RA
Group10.15	amel_OGSv3.2	exon	10066	10432	0.953032	-	.	Parent=GB44384-RA
Group10.15	amel_OGSv3.2	exon	41097	41303	.	-	.	Parent=GB44382-RA
Group10.15	amel_OGSv3.2	exon	51841	51953	0.732428	-	.	Parent=GB44381-RA
Group10.15	amel_OGSv3.2	exon	59214	59309	0.732428	-	.	Parent=GB44381-RA
Group10.15	amel_OGSv3.2	exon	90671	90955	.	-	.	Parent=GB44380-RA
Group10.15	amel_OGSv3.2	exon	115295	115311	.	-	.	Parent=GB44380-RA
Group10.15	amel_OGSv3.2	exon	124613	124699	.	-	.	Parent=GB44379-RA
Group10.15	amel_OGSv3.2	exon	130010	130045	.	-	.	Parent=GB44378-RA
Group10.15	amel_OGSv3.2	exon	140712	140870	.	+	.	Parent=GB44386-RA
Group10.15	amel_OGSv3.2	exon	168715	169167	0.965105	+	.	Parent=GB44387-RA
Group10.15	amel_OGSv3.2	exon	181574	183750	0.965105	+	.	Parent=GB44387-RA
Group10.15	amel_OGSv3.2	exon	228567	228703	.	+	.	Parent=GB44388-RA
Group10.16	amel_OGSv3.2	exon	5946	6378	.	-	.	Parent=GB49511-RA
Group10.16	amel_OGSv3.2	exon	13053	13225	.	-	.	Parent=GB49511-RA
Group10.16	amel_OGSv3.2	exon	36773	36884	.	-	.	Parent=GB49511-RA
Group10.16	amel_OGSv3.2	exon	42045	42177	.	-	.	Parent=GB49511-RA
Group10.16	amel_OGSv3.2	exon	83975	84055	.	+	.	Parent=GB49512-RA
Group10.16	amel_OGSv3.2	exon	90491	90613	.	+	.	Parent=GB49512-RA
Group10.16	amel_OGSv3.2	exon	108389	108515	.	+	.	Parent=GB49513-RA
Group10.17	amel_OGSv3.2	exon	8394	8808	1	+	.	Parent=GB55875-RA
Group10.17	amel_OGSv3.2	exon	34070	34093	.	+	.	Parent=GB55877-RA
Group10.17	amel_OGSv3.2	exon	40208	40376	.	+	.	Parent=GB55877-RA
Group10.17	amel_OGSv3.2	exon	50434	50555	.	+	.	Parent=GB55877-RA
Group10.17	amel_OGSv3.2	exon	55691	55779	1	+	.	Parent=GB55879-RA
Group10.17	amel_OGSv3.2	exon	64414	64535	1	+	.	Parent=GB55879-RA
Group10.17	amel_OGSv3.2	exon	109637	110004	1	+	.	Parent=GB55880-RA
Group10.17	amel_OGSv3.2	exon	115482	115535	1	+	.	Parent=GB55880-RA
Group10.17	amel_OGSv3.2	exon	120982	121171	.	+	.	Parent=GB55881-RA
Group10.17	amel_OGSv3.2	exon	129394	129641	.	+	.	Parent=GB55882-RA
Group10.17	amel_OGSv3.2	exon	171046	171085	.	+	.	Parent=GB55883-RA
Group10.17	amel_OGSv3.2	exon	176263	176403	.	+	.	Parent=GB55883-RA
Group10.17	amel_OGSv3.2	exon	190142	190189	.	+	.	Parent=GB55884-RA
Group10.17	amel_OGSv3.2	exon	196462	196869	1	-	.	Parent=GB55873-RA
Group10.17	amel_OGSv3.2	exon	204283	204337	.	+	.	Parent=GB55886-RA
Group10.17	amel_OGSv3.2	exon	224234	224321	.	+	.	Parent=GB55886-RA
Group10.17	amel_OGSv3.2	exon	233667	233900	.	+	.	Parent=GB55887-RA
Group10.17	amel_OGSv3.2	exon	291338	291591	0.999999	+	.	Parent=GB55888-RA
Group10.17	amel_OGSv3.2	exon	298926	299017	.	-	.	Parent=GB55871-RA
Group10.17	amel_OGSv3.2	exon	307099	307262	0.999999	+	.	Parent=GB55888-RA
Group10.17	amel_OGSv3.2	exon	315840	316087	0.999999	+	.	Parent=GB55888-RA
Group10.17	amel_OGSv3.2	exon	321334	321600	0.999999	+	.	Parent=GB55888-RA
Group10.17	amel_OGSv3.2	exon	327999	328073	0.999999	+	.	Parent=GB55888-RA
Group10.17	amel_OGSv3.2	exon	333240	334790	0.999999	+	.	Parent=GB55888-RA
Group10.17	amel_OGSv3.2	exon	361662	361793	.	+	.	Parent=GB55889-RA
Group10.17	amel_OGSv3.2	exon	383977	384100	.	+	.	Parent=GB55889-RA
Group10.17	amel_OGSv3.2	exon	390852	390956	.	+	.	Parent=GB55889-RA
Group10.17	amel_OGSv3.2	exon	396329	396575	.	+	.	Parent=GB55889-RA
Group10.17	amel_OGSv3.2	exon	402519	403805	0.993854	-	.	Parent=GB55870-RA
Group10.17	amel_OGSv3.2	exon	409990	410068	0.993854	-	.	Parent=GB55870-RA
Group10.18	amel_OGSv3.2	exon	43679	43930	1	+	.	Parent=GB43366-RA
Group10.18	amel_OGSv3.2	exon	48964	49131	1	+	.	Parent=GB43366-RA
Group10.18	amel_OGSv3.2	exon	54351	54866	.	+	.	Parent=GB43367-RA
Group10.18	amel_OGSv3.2	exon	73902	73985	.	+	.	Parent=GB43369-RA
Group10.18	amel_OGSv3.2	exon	93502	93641	.	-	.	Parent=GB43362-RA
Group10.18	amel_OGSv3.2	exon	102112	102248	.	-	.	Parent=GB43360-RA
Group10.18	amel_OGSv3.2	exon	107392	107557	1	-	.	Parent=GB43358-RA
Group10.18	amel_OGSv3.2	exon	116339	116513	.	+	.	Parent=GB43369-RA
Group10.18	amel_OGSv3.2	exon	121676	121873	.	+	.	Parent=GB43369-RA
Group10.18	amel_OGSv3.2	exon	141239	141297	.	+	.	Parent=GB43369-RA
Group10.18	amel_OGSv3.2	exon	146329	146349	.	-	.	Parent=GB43357-RA
Group10.18	amel_OGSv3.2	exon	151779	151910	.	+	.	Parent=GB43370-RA
Group10.18	amel_OGSv3.2	exon	157714	157767	.	+	.	Parent=GB43371-RA
Group10.18	amel_OGSv3.2	exon	168539	168606	.	+	.	Parent=GB43371-RA
Group10.19	amel_OGSv3.2	exon	11266	11444	.	-	.	Parent=GB40583-RA
Group10.19	amel_OGSv3.2	exon	22344	22419	.	-	.	Parent=GB40582-RA
Group10.19	amel_OGSv3.2	exon	32295	32528	.	+	.	Parent=GB40586-RA
Group10.19	amel_OGSv3.2	exon	46944	47270	.	+	.	Parent=GB40586-RA
Group10.19	amel_OGSv3.2	exon	67979	68128	.	+	.	Parent=GB40587-RA
Group10.19	amel_OGSv3.2	exon	74221	74383	1	-	.	Parent=GB40581-RA
Group10.19	amel_OGSv3.2	exon	79748	79909	.	+	.	Parent=GB40589-RA
Group10.19	amel_OGSv3.2	exon	85146	85550	0.999932	-	.	Parent=GB40580-RA
Group10.19	amel_OGSv3.2	exon	90822	90899	.	-	.	Parent=GB40578-RA
Group10.19	amel_OGSv3.2	exon	95901	96110	.	-	.	Parent=GB40578-RA
Group10.19	amel_OGSv3.2	exon	102090	102440	1	-	.	Parent=GB40577-RA
Group10.19	amel_OGSv3.2	exon	107595	108005	.	-	.	Parent=GB40576-RA
Group10.19	amel_OGSv3.2	exon	116512	117115	.	+	.	Parent=GB40592-RA
Group10.19	amel_OGSv3.2	exon	126411	126741	.	-	.	Parent=GB40573-RA
Group10.19	amel_OGSv3.2	exon	133826	133868	1	-	.	Parent=GB40572-RA
Group10.2	amel_OGSv3.2	exon	112513	112671	.	+	.	Parent=GB48197-RA
Group10.2	amel_OGSv3.2	exon	118611	118691	.	+	.	Parent=GB48197-RA
Group10.20	amel_OGSv3.2	exon	8763	9018	0.999686	+	.	Parent=GB54595-RA
Group10.20	amel_OGSv3.2	exon	17036	17248	.	-	.	Parent=GB54593-RA
Group10.20	amel_OGSv3.2	exon	22632	22830	.	-	.	Parent=GB54593-RA
Group10.20	amel_OGSv3.2	exon	32063	32286	.	-	.	Parent=GB54592-RA
Group10.20	amel_OGSv3.2	exon	43570	44388	0.999958	-	.	Parent=GB54590-RA
Group10.20	amel_OGSv3.2	exon	50290	50493	.	+	.	Parent=GB54598-RA
Group10.20	amel_OGSv3.2	exon	57410	59061	1	-	.	Parent=GB54589-RA
Group10.20	amel_OGSv3.2	exon	64672	64736	1	-	.	Parent=GB54588-RA
Group10.20	amel_OGSv3.2	exon	69973	70234	0.664772	+	.	Parent=GB54600-RA
Group10.20	amel_OGSv3.2	exon	76248	76410	1	+	.	Parent=GB54601-RA
Group10.20	amel_OGSv3.2	exon	81622	81796	1	+	.	Parent=GB54602-RA
Group10.20	amel_OGSv3.2	exon	86808	86956	1	-	.	Parent=GB54585-RA
Group10.20	amel_OGSv3.2	exon	94659	95375	0.982596	-	.	Parent=GB54584-RA
Group10.20	amel_OGSv3.2	exon	100982	101417	1	+	.	Parent=GB54605-RA
Group10.20	amel_OGSv3.2	exon	106708	106913	0.976577	+	.	Parent=GB54606-RA
Group10.20	amel_OGSv3.2	exon	112109	112786	0.976577	+	.	Parent=GB54606-RA
Group10.20	amel_OGSv3.2	exon	118320	118639	0.999829	-	.	Parent=GB54582-RA
Group10.20	amel_OGSv3.2	exon	124015	126655	1	-	.	Parent=GB54580-RA
Group10.20	amel_OGSv3.2	exon	131669	131913	.	+	.	Parent=GB54609-RA
Group10.20	amel_OGSv3.2	exon	137990	138141	.	-	.	Parent=GB54579-RA
Group10.20	amel_OGSv3.2	exon	143510	143894	1	+	.	Parent=GB54610-RA
Group10.20	amel_OGSv3.2	exon	149436	149625	.	-	.	Parent=GB54577-RA
Group10.20	amel_OGSv3.2	exon	155908	156169	0.999999	+	.	Parent=GB54611-RA
Group10.20	amel_OGSv3.2	exon	192160	192309	.	-	.	Parent=GB54576-RA
Group10.20	amel_OGSv3.2	exon	199427	199598	.	-	.	Parent=GB54575-RA
Group10.20	amel_OGSv3.2	exon	210267	210382	.	+	.	Parent=GB54612-RA
Group10.20	amel_OGSv3.2	exon	215821	215914	.	+	.	Parent=GB54612-RA
Group10.21	amel_OGSv3.2	exon	37974	38190	0.998953	-	.	Parent=GB52521-RA
Group10.21	amel_OGSv3.2	exon	44380	44435	0.998953	-	.	Parent=GB52521-RA
Group10.21	amel_OGSv3.2	exon	120970	121075	.	+	.	Parent=GB52522-RA
Group10.21	amel_OGSv3.2	exon	126289	126443	.	+	.	Parent=GB52522-RA
Group10.21	amel_OGSv3.2	exon	178671	178982	.	+	.	Parent=GB52523-RA
Group10.21	amel_OGSv3.2	exon	197898	200248	1	-	.	Parent=GB52520-RA
Group10.21	amel_OGSv3.2	exon	205398	205528	1	-	.	Parent=GB52520-RA
Group10.21	amel_OGSv3.2	exon	218210	218289	.	-	.	Parent=GB52519-RA
Group10.21	amel_OGSv3.2	exon	226570	226839	.	-	.	Parent=GB52518-RA
Group10.21	amel_OGSv3.2	exon	232536	232725	.	-	.	Parent=GB52517-RA
Group10.21	amel_OGSv3.2	exon	239705	240032	1	+	.	Parent=GB52524-RA
Group10.21	amel_OGSv3.2	exon	245215	245332	.	+	.	Parent=GB52526-RA
Group10.21	amel_OGSv3.2	exon	252995	253215	0.999349	+	.	Parent=GB52527-RA
Group10.22	amel_OGSv3.2	exon	46677	46795	.	+	.	Parent=GB51374-RA
Group10.22	amel_OGSv3.2	exon	76940	77830	1	-	.	Parent=GB51373-RA
Group10.22	amel_OGSv3.2	exon	92858	93016	.	+	.	Parent=GB51375-RA
Group10.22	amel_OGSv3.2	exon	100613	101129	1	-	.	Parent=GB51372-RA
Group10.22	amel_OGSv3.2	exon	112230	112511	.	+	.	Parent=GB51376-RA
Group10.22	amel_OGSv3.2	exon	123004	123536	.	+	.	Parent=GB51376-RA
Group10.23	amel_OGSv3.2	exon	33378	33444	.	-	.	Parent=GB48392-RA
Group10.23	amel_OGSv3.2	exon	41225	41263	.	+	.	Parent=GB48394-RA
Group10.23	amel_OGSv3.2	exon	65718	66974	0.999999	-	.	Parent=GB48391-RA
Group10.23	amel_OGSv3.2	exon	159490	159690	.	+	.	Parent=GB48395-RA
Group10.23	amel_OGSv3.2	exon	214158	217814	.	+	.	Parent=GB48396-RA
Group10.23	amel_OGSv3.2	exon	292454	292541	.	+	.	Parent=GB48397-RA
Group10.23	amel_OGSv3.2	exon	311019	311037	0.999914	-	.	Parent=GB48390-RA
Group10.23	amel_OGSv3.2	exon	319428	319658	.	+	.	Parent=GB48398-RA
Group10.23	amel_OGSv3.2	exon	337250	338554	.	-	.	Parent=GB48389-RA
Group10.23	amel_OGSv3.2	exon	345041	345278	1	-	.	Parent=GB48386-RA
Group10.23	amel_OGSv3.2	exon	399027	402773	.	+	.	Parent=GB48399-RA
Group10.23	amel_OGSv3.2	exon	442450	442598	1	-	.	Parent=GB48386-RA
Group10.23	amel_OGSv3.2	exon	447737	448261	.	+	.	Parent=GB48401-RA
Group10.23	amel_OGSv3.2	exon	453524	453874	0.999995	-	.	Parent=GB48385-RA
Group10.23	amel_OGSv3.2	exon	464431	464752	0.999995	-	.	Parent=GB48385-RA
Group10.23	amel_OGSv3.2	exon	479833	480072	0.999995	-	.	Parent=GB48385-RA
Group10.23	amel_OGSv3.2	exon	524410	524751	1	-	.	Parent=GB48384-RA
Group10.23	amel_OGSv3.2	exon	535682	535774	.	-	.	Parent=GB48383-RA
Group10.23	amel_OGSv3.2	exon	544243	544427	0.861344	-	.	Parent=GB48382-RA
Group10.23	amel_OGSv3.2	exon	549523	549614	0.861344	-	.	Parent=GB48382-RA
Group10.23	amel_OGSv3.2	exon	557683	557696	.	-	.	Parent=GB48381-RA
Group10.23	amel_OGSv3.2	exon	562730	562864	.	-	.	Parent=GB48380-RA
Group10.23	amel_OGSv3.2	exon	568099	568462	0.994277	+	.	Parent=GB48403-RA
Group10.23	amel_OGSv3.2	exon	573829	573985	1	+	.	Parent=GB48404-RA
Group10.23	amel_OGSv3.2	exon	582411	582526	.	-	.	Parent=GB48378-RA
Group10.23	amel_OGSv3.2	exon	588606	588714	.	-	.	Parent=GB48376-RA
Group10.23	amel_OGSv3.2	exon	593718	593887	0.999951	-	.	Parent=GB48375-RA
Group10.23	amel_OGSv3.2	exon	600635	601390	1	+	.	Parent=GB48407-RA
Group10.23	amel_OGSv3.2	exon	606808	607637	1	-	.	Parent=GB48374-RA
Group10.23	amel_OGSv3.2	exon	612879	613115	1	+	.	Parent=GB48409-RA
Group10.23	amel_OGSv3.2	exon	618121	618387	0.921512	+	.	Parent=GB48411-RA
Group10.23	amel_OGSv3.2	exon	623931	625345	0.999999	-	.	Parent=GB48372-RA
Group10.23	amel_OGSv3.2	exon	630771	630926	.	-	.	Parent=GB48371-RA
Group10.23	amel_OGSv3.2	exon	636076	636327	.	-	.	Parent=GB48370-RA
Group10.23	amel_OGSv3.2	exon	641895	641933	.	+	.	Parent=GB48414-RA
Group10.23	amel_OGSv3.2	exon	648071	648374	0.999729	-	.	Parent=GB48367-RA
Group10.23	amel_OGSv3.2	exon	658278	658542	.	+	.	Parent=GB48416-RA
Group10.23	amel_OGSv3.2	exon	663543	663638	.	+	.	Parent=GB48416-RA
Group10.23	amel_OGSv3.2	exon	671261	672111	.	-	.	Parent=GB48366-RA
Group10.23	amel_OGSv3.2	exon	677599	677917	0.885164	-	.	Parent=GB48364-RA
Group10.23	amel_OGSv3.2	exon	683235	683558	.	+	.	Parent=GB48419-RA
Group10.23	amel_OGSv3.2	exon	689064	689437	0.993592	-	.	Parent=GB48363-RA
Group10.23	amel_OGSv3.2	exon	696032	697236	1	-	.	Parent=GB48362-RA
Group10.23	amel_OGSv3.2	exon	702382	702721	1	-	.	Parent=GB48361-RA
Group10.23	amel_OGSv3.2	exon	716091	716142	1	-	.	Parent=GB48361-RA
Group10.23	amel_OGSv3.2	exon	721440	721575	0.999741	+	.	Parent=GB48422-RA
Group10.23	amel_OGSv3.2	exon	726867	727526	.	-	.	Parent=GB48360-RA
Group10.23	amel_OGSv3.2	exon	732776	732837	.	-	.	Parent=GB48358-RA
Group10.23	amel_OGSv3.2	exon	738352	738682	0.999999	-	.	Parent=GB48355-RA
Group10.23	amel_OGSv3.2	exon	747797	747980	0.999999	-	.	Parent=GB48355-RA
Group10.23	amel_OGSv3.2	exon	754442	754858	0.999999	-	.	Parent=GB48355-RA
Group10.23	amel_OGSv3.2	exon	760752	761517	0.999975	+	.	Parent=GB48425-RA
Group10.23	amel_OGSv3.2	exon	770885	771149	0.999975	+	.	Parent=GB48425-RA
Group10.23	amel_OGSv3.2	exon	776448	776564	0.999975	+	.	Parent=GB48425-RA
Group10.23	amel_OGSv3.2	exon	819935	823879	.	+	.	Parent=GB48426-RA
Group10.23	amel_OGSv3.2	exon	872761	872826	0.964388	+	.	Parent=GB48427-RA
Group10.23	amel_OGSv3.2	exon	891459	891989	0.964388	+	.	Parent=GB48427-RA
Group10.23	amel_OGSv3.2	exon	931355	931627	.	+	.	Parent=GB48428-RA
Group10.23	amel_OGSv3.2	exon	991249	991331	.	-	.	Parent=GB48354-RA
Group10.23	amel_OGSv3.2	exon	1014558	1014611	.	-	.	Parent=GB48353-RA
Group10.23	amel_OGSv3.2	exon	1028522	1030384	.	-	.	Parent=GB48352-RA
Group10.23	amel_OGSv3.2	exon	1036213	1036388	1	-	.	Parent=GB48351-RA
Group10.23	amel_OGSv3.2	exon	1042240	1043418	.	+	.	Parent=GB48431-RA
Group10.23	amel_OGSv3.2	exon	1048864	1049885	1	-	.	Parent=GB48349-RA
Group10.23	amel_OGSv3.2	exon	1055154	1055700	1	-	.	Parent=GB48347-RA
Group10.23	amel_OGSv3.2	exon	1060804	1060906	1	-	.	Parent=GB48347-RA
Group10.23	amel_OGSv3.2	exon	1066023	1066049	0.999939	-	.	Parent=GB48346-RA
Group10.23	amel_OGSv3.2	exon	1072720	1072883	1	+	.	Parent=GB48434-RA
Group10.23	amel_OGSv3.2	exon	1079429	1079689	1	+	.	Parent=GB48435-RA
Group10.23	amel_OGSv3.2	exon	1085855	1086034	1	+	.	Parent=GB48436-RA
Group10.23	amel_OGSv3.2	exon	1091164	1091352	1	-	.	Parent=GB48344-RA
Group10.23	amel_OGSv3.2	exon	1098080	1098489	1	-	.	Parent=GB48344-RA
Group10.23	amel_OGSv3.2	exon	1104034	1104243	.	+	.	Parent=GB48437-RA
Group10.23	amel_OGSv3.2	exon	1110854	1111807	.	+	.	Parent=GB48438-RA
Group10.23	amel_OGSv3.2	exon	1117017	1117130	1	-	.	Parent=GB48343-RA
Group10.23	amel_OGSv3.2	exon	1124964	1124987	.	+	.	Parent=GB48439-RA
Group10.23	amel_OGSv3.2	exon	1131608	1131931	0.754903	-	.	Parent=GB48341-RA
Group10.23	amel_OGSv3.2	exon	1142060	1142331	.	+	.	Parent=GB48443-RA
Group10.23	amel_OGSv3.2	exon	1148779	1148906	.	-	.	Parent=GB48340-RA
Group10.23	amel_OGSv3.2	exon	1154208	1154775	.	-	.	Parent=GB48339-RA
Group10.23	amel_OGSv3.2	exon	1160057	1160179	.	-	.	Parent=GB48339-RA
Group10.23	amel_OGSv3.2	exon	1166835	1167237	.	+	.	Parent=GB48445-RA
Group10.23	amel_OGSv3.2	exon	1196313	1197727	0.999972	+	.	Parent=GB48446-RA
Group10.23	amel_OGSv3.2	exon	1204015	1204166	0.999972	+	.	Parent=GB48446-RA
Group10.23	amel_OGSv3.2	exon	1219102	1219284	.	+	.	Parent=GB48447-RA
Group10.23	amel_OGSv3.2	exon	1224418	1227672	.	+	.	Parent=GB48447-RA
Group10.23	amel_OGSv3.2	exon	1232754	1232854	1	-	.	Parent=GB48337-RA
Group10.23	amel_OGSv3.2	exon	1238304	1238504	0.595865	+	.	Parent=GB48450-RA
Group10.23	amel_OGSv3.2	exon	1243724	1243776	1	+	.	Parent=GB48451-RA
Group10.23	amel_OGSv3.2	exon	1248889	1249260	0.999999	+	.	Parent=GB48452-RA
Group10.23	amel_OGSv3.2	exon	1259345	1261883	1	-	.	Parent=GB48336-RA
Group10.23	amel_OGSv3.2	exon	1267173	1267292	1	-	.	Parent=GB48336-RA
Group10.23	amel_OGSv3.2	exon	1292051	1292176	1	-	.	Parent=GB48336-RA
Group10.23	amel_OGSv3.2	exon	1299587	1299772	1	+	.	Parent=GB48453-RA
Group10.23	amel_OGSv3.2	exon	1305270	1305326	1	+	.	Parent=GB48454-RA
Group10.23	amel_OGSv3.2	exon	1327247	1327300	1	+	.	Parent=GB48454-RA
Group10.23	amel_OGSv3.2	exon	1334003	1334093	1	+	.	Parent=GB48454-RA
Group10.23	amel_OGSv3.2	exon	1341094	1341322	1	+	.	Parent=GB48454-RA
Group10.23	amel_OGSv3.2	exon	1350481	1350863	.	+	.	Parent=GB48456-RA
Group10.23	amel_OGSv3.2	exon	1357875	1357971	.	+	.	Parent=GB48457-RA
Group10.23	amel_OGSv3.2	exon	1363066	1363076	.	+	.	Parent=GB48458-RA
Group10.23	amel_OGSv3.2	exon	1368749	1368941	0.994911	-	.	Parent=GB48331-RA
Group10.23	amel_OGSv3.2	exon	1376603	1376766	0.994911	-	.	Parent=GB48331-RA
Group10.23	amel_OGSv3.2	exon	1385626	1385784	.	+	.	Parent=GB48459-RA
Group10.23	amel_OGSv3.2	exon	1393962	1394230	.	+	.	Parent=GB48459-RA
Group10.23	amel_OGSv3.2	exon	1405819	1406059	0.994911	-	.	Parent=GB48331-RA
Group10.23	amel_OGSv3.2	exon	1416494	1416637	.	+	.	Parent=GB48460-RA
Group10.23	amel_OGSv3.2	exon	1422127	1422217	1	-	.	Parent=GB48330-RA
Group10.24	amel_OGSv3.2	exon	5213	5401	1	+	.	Parent=GB54260-RA
Group10.24	amel_OGSv3.2	exon	10538	10734	1	-	.	Parent=GB54258-RA
Group10.24	amel_OGSv3.2	exon	17040	17160	.	-	.	Parent=GB54257-RA
Group10.24	amel_OGSv3.2	exon	23416	23854	.	-	.	Parent=GB54256-RA
Group10.24	amel_OGSv3.2	exon	35011	35022	1	+	.	Parent=GB54262-RA
Group10.24	amel_OGSv3.2	exon	40081	40357	.	-	.	Parent=GB54254-RA
Group10.24	amel_OGSv3.2	exon	45468	45796	1	-	.	Parent=GB54252-RA
Group10.24	amel_OGSv3.2	exon	50966	51241	1	+	.	Parent=GB54263-RA
Group10.24	amel_OGSv3.2	exon	57609	57685	.	+	.	Parent=GB54264-RA
Group10.24	amel_OGSv3.2	exon	64261	65068	1	+	.	Parent=GB54266-RA
Group10.24	amel_OGSv3.2	exon	75915	76471	1	+	.	Parent=GB54268-RA
Group10.24	amel_OGSv3.2	exon	88723	88884	.	+	.	Parent=GB54269-RA
Group10.24	amel_OGSv3.2	exon	94651	94910	.	+	.	Parent=GB54269-RA
Group10.24	amel_OGSv3.2	exon	100994	101207	1	-	.	Parent=GB54251-RA
Group10.24	amel_OGSv3.2	exon	106499	106603	.	+	.	Parent=GB54271-RA
Group10.24	amel_OGSv3.2	exon	111942	112051	.	+	.	Parent=GB54272-RA
Group10.24	amel_OGSv3.2	exon	127567	127839	.	+	.	Parent=GB54272-RA
Group10.24	amel_OGSv3.2	exon	136603	136671	.	+	.	Parent=GB54272-RA
Group10.24	amel_OGSv3.2	exon	146364	146565	.	+	.	Parent=GB54272-RA
Group10.24	amel_OGSv3.2	exon	155009	155051	.	+	.	Parent=GB54272-RA
Group10.24	amel_OGSv3.2	exon	160272	160751	.	+	.	Parent=GB54273-RA
Group10.24	amel_OGSv3.2	exon	167602	167726	.	+	.	Parent=GB54273-RA
Group10.24	amel_OGSv3.2	exon	173428	173489	.	+	.	Parent=GB54274-RA
Group10.24	amel_OGSv3.2	exon	179906	179960	.	+	.	Parent=GB54275-RA
Group10.24	amel_OGSv3.2	exon	217278	219352	0.99892	-	.	Parent=GB54250-RA
Group10.24	amel_OGSv3.2	exon	248119	248258	0.99892	-	.	Parent=GB54250-RA
Group10.24	amel_OGSv3.2	exon	253356	253447	0.999965	-	.	Parent=GB54249-RA
Group10.24	amel_OGSv3.2	exon	298804	298830	0.499999	+	.	Parent=GB54276-RA
Group10.24	amel_OGSv3.2	exon	313481	313669	.	-	.	Parent=GB54246-RA
Group10.24	amel_OGSv3.2	exon	320261	320413	.	-	.	Parent=GB54246-RA
Group10.24	amel_OGSv3.2	exon	326013	326140	.	-	.	Parent=GB54246-RA
Group10.24	amel_OGSv3.2	exon	331647	331764	.	-	.	Parent=GB54246-RA
Group10.24	amel_OGSv3.2	exon	367054	367063	.	-	.	Parent=GB54246-RA
Group10.24	amel_OGSv3.2	exon	372105	373411	1	-	.	Parent=GB54244-RA
Group10.24	amel_OGSv3.2	exon	378970	380304	.	-	.	Parent=GB54242-RA
Group10.24	amel_OGSv3.2	exon	385900	386006	1	+	.	Parent=GB54281-RA
Group10.24	amel_OGSv3.2	exon	395030	395471	1	-	.	Parent=GB54240-RA
Group10.24	amel_OGSv3.2	exon	400521	400844	0.999999	+	.	Parent=GB54283-RA
Group10.24	amel_OGSv3.2	exon	432758	433483	0.389914	-	.	Parent=GB54239-RA
Group10.24	amel_OGSv3.2	exon	459482	460497	0.389914	-	.	Parent=GB54239-RA
Group10.24	amel_OGSv3.2	exon	487807	487877	.	-	.	Parent=GB54238-RA
Group10.24	amel_OGSv3.2	exon	493268	493517	.	-	.	Parent=GB54238-RA
Group10.24	amel_OGSv3.2	exon	514682	514933	.	+	.	Parent=GB54284-RA
Group10.24	amel_OGSv3.2	exon	522767	523294	1	-	.	Parent=GB54237-RA
Group10.24	amel_OGSv3.2	exon	528805	532609	.	+	.	Parent=GB54286-RA
Group10.24	amel_OGSv3.2	exon	537831	538105	.	-	.	Parent=GB54236-RA
Group10.24	amel_OGSv3.2	exon	543504	543706	.	-	.	Parent=GB54235-RA
Group10.24	amel_OGSv3.2	exon	548742	549008	1	+	.	Parent=GB54287-RA
Group10.24	amel_OGSv3.2	exon	554234	554765	1	+	.	Parent=GB54287-RA
Group10.24	amel_OGSv3.2	exon	559838	560103	1	+	.	Parent=GB54288-RA
Group10.24	amel_OGSv3.2	exon	565493	565682	1	+	.	Parent=GB54288-RA
Group10.24	amel_OGSv3.2	exon	571235	572755	0.998769	-	.	Parent=GB54231-RA
Group10.24	amel_OGSv3.2	exon	577928	578034	.	-	.	Parent=GB54230-RA
Group10.24	amel_OGSv3.2	exon	583040	584333	.	-	.	Parent=GB54230-RA
Group10.24	amel_OGSv3.2	exon	591349	591692	.	+	.	Parent=GB54291-RA
Group10.24	amel_OGSv3.2	exon	597063	597320	1	-	.	Parent=GB54228-RA
Group10.24	amel_OGSv3.2	exon	607904	608224	1	+	.	Parent=GB54294-RA
Group10.24	amel_OGSv3.2	exon	614244	614434	1	+	.	Parent=GB54294-RA
Group10.24	amel_OGSv3.2	exon	620787	621014	0.975636	+	.	Parent=GB54295-RA
Group10.24	amel_OGSv3.2	exon	779432	779620	0.975636	+	.	Parent=GB54295-RA
Group10.24	amel_OGSv3.2	exon	862656	862864	0.975636	+	.	Parent=GB54295-RA
Group10.24	amel_OGSv3.2	exon	911815	912041	0.975636	+	.	Parent=GB54295-RA
Group10.24	amel_OGSv3.2	exon	928735	928958	0.975636	+	.	Parent=GB54295-RA
Group10.24	amel_OGSv3.2	exon	944071	946483	0.999998	-	.	Parent=GB54226-RA
Group10.24	amel_OGSv3.2	exon	951516	951687	0.999998	-	.	Parent=GB54226-RA
Group10.24	amel_OGSv3.2	exon	970563	970653	0.999998	-	.	Parent=GB54226-RA
Group10.24	amel_OGSv3.2	exon	998555	998568	.	-	.	Parent=GB54225-RA
Group10.24	amel_OGSv3.2	exon	1024268	1024291	.	-	.	Parent=GB54224-RA
Group10.24	amel_OGSv3.2	exon	1029709	1029910	1	-	.	Parent=GB54223-RA
Group10.24	amel_OGSv3.2	exon	1034919	1035879	0.99991	-	.	Parent=GB54222-RA
Group10.24	amel_OGSv3.2	exon	1042119	1042275	0.892837	+	.	Parent=GB54298-RA
Group10.25	amel_OGSv3.2	exon	9364	9468	0.999552	-	.	Parent=GB52634-RA
Group10.25	amel_OGSv3.2	exon	14721	14965	0.986493	+	.	Parent=GB52636-RA
Group10.25	amel_OGSv3.2	exon	33407	33578	0.986493	+	.	Parent=GB52636-RA
Group10.25	amel_OGSv3.2	exon	39292	40355	1	-	.	Parent=GB52631-RA
Group10.25	amel_OGSv3.2	exon	45689	46348	.	-	.	Parent=GB52630-RA
Group10.25	amel_OGSv3.2	exon	51700	51817	1	-	.	Parent=GB52629-RA
Group10.25	amel_OGSv3.2	exon	61465	61709	1	-	.	Parent=GB52628-RA
Group10.25	amel_OGSv3.2	exon	67921	68306	1	-	.	Parent=GB52628-RA
Group10.25	amel_OGSv3.2	exon	73360	73577	0.482636	-	.	Parent=GB52627-RA
Group10.25	amel_OGSv3.2	exon	79269	79442	1	+	.	Parent=GB52643-RA
Group10.25	amel_OGSv3.2	exon	84536	84918	.	-	.	Parent=GB52626-RA
Group10.25	amel_OGSv3.2	exon	91003	91300	1	-	.	Parent=GB52625-RA
Group10.25	amel_OGSv3.2	exon	99762	101310	1	-	.	Parent=GB52625-RA
Group10.25	amel_OGSv3.2	exon	107534	107589	.	-	.	Parent=GB52624-RA
Group10.25	amel_OGSv3.2	exon	115029	115232	.	-	.	Parent=GB52624-RA
Group10.25	amel_OGSv3.2	exon	122421	122537	.	-	.	Parent=GB52624-RA
Group10.25	amel_OGSv3.2	exon	138627	138702	.	-	.	Parent=GB52624-RA
Group10.25	amel_OGSv3.2	exon	191636	191887	.	-	.	Parent=GB52623-RA
Group10.25	amel_OGSv3.2	exon	200837	200946	.	-	.	Parent=GB52623-RA
Group10.25	amel_OGSv3.2	exon	207094	207154	1	+	.	Parent=GB52644-RA
Group10.25	amel_OGSv3.2	exon	212642	212825	1	-	.	Parent=GB52621-RA
Group10.25	amel_OGSv3.2	exon	218266	218458	1	+	.	Parent=GB52645-RA
Group10.25	amel_OGSv3.2	exon	225473	225957	.	-	.	Parent=GB52620-RA
Group10.25	amel_OGSv3.2	exon	238879	239069	.	+	.	Parent=GB52646-RA
Group10.25	amel_OGSv3.2	exon	247939	248152	.	-	.	Parent=GB52618-RA
Group10.25	amel_OGSv3.2	exon	256122	257831	.	-	.	Parent=GB52618-RA
Group10.25	amel_OGSv3.2	exon	275673	275756	.	-	.	Parent=GB52617-RA
Group10.25	amel_OGSv3.2	exon	281632	281720	.	-	.	Parent=GB52616-RA
Group10.25	amel_OGSv3.2	exon	286810	286950	.	+	.	Parent=GB52649-RA
Group10.25	amel_OGSv3.2	exon	292036	292892	.	+	.	Parent=GB52650-RA
Group10.25	amel_OGSv3.2	exon	298022	298204	1	-	.	Parent=GB52614-RA
Group10.25	amel_OGSv3.2	exon	303358	303525	0.999999	+	.	Parent=GB52651-RA
Group10.25	amel_OGSv3.2	exon	308722	308903	0.992846	-	.	Parent=GB52613-RA
Group10.25	amel_OGSv3.2	exon	318709	319734	0.992846	-	.	Parent=GB52613-RA
Group10.25	amel_OGSv3.2	exon	324858	324923	0.99573	-	.	Parent=GB52612-RA
Group10.25	amel_OGSv3.2	exon	329974	330140	1	-	.	Parent=GB52611-RA
Group10.25	amel_OGSv3.2	exon	346946	347072	1	-	.	Parent=GB52611-RA
Group10.25	amel_OGSv3.2	exon	356374	356541	1	-	.	Parent=GB52611-RA
Group10.25	amel_OGSv3.2	exon	392941	393363	.	-	.	Parent=GB52610-RA
Group10.25	amel_OGSv3.2	exon	429011	429059	.	-	.	Parent=GB52609-RA
Group10.26	amel_OGSv3.2	exon	13310	13665	.	+	.	Parent=GB51024-RA
Group10.26	amel_OGSv3.2	exon	21539	21868	.	+	.	Parent=GB51025-RA
Group10.26	amel_OGSv3.2	exon	36626	36925	.	+	.	Parent=GB51026-RA
Group10.26	amel_OGSv3.2	exon	44365	44487	.	-	.	Parent=GB51020-RA
Group10.26	amel_OGSv3.2	exon	53096	53248	.	+	.	Parent=GB51029-RA
Group10.26	amel_OGSv3.2	exon	59065	59462	0.576824	-	.	Parent=GB51019-RA
Group10.26	amel_OGSv3.2	exon	64705	65127	0.576824	-	.	Parent=GB51019-RA
Group10.26	amel_OGSv3.2	exon	70812	72629	0.576824	-	.	Parent=GB51019-RA
Group10.26	amel_OGSv3.2	exon	97474	97585	1	+	.	Parent=GB51030-RA
Group10.26	amel_OGSv3.2	exon	102802	103006	0.937587	-	.	Parent=GB51016-RA
Group10.26	amel_OGSv3.2	exon	108110	108189	1	-	.	Parent=GB51015-RA
Group10.26	amel_OGSv3.2	exon	114989	115123	1	-	.	Parent=GB51014-RA
Group10.26	amel_OGSv3.2	exon	128518	128687	1	-	.	Parent=GB51014-RA
Group10.26	amel_OGSv3.2	exon	133745	134105	0.680261	+	.	Parent=GB51033-RA
Group10.26	amel_OGSv3.2	exon	139359	139666	.	-	.	Parent=GB51013-RA
Group10.26	amel_OGSv3.2	exon	146355	149009	1	-	.	Parent=GB51011-RA
Group10.26	amel_OGSv3.2	exon	156895	157074	1	-	.	Parent=GB51010-RA
Group10.26	amel_OGSv3.2	exon	162260	162357	.	+	.	Parent=GB51035-RA
Group10.26	amel_OGSv3.2	exon	167490	167534	.	+	.	Parent=GB51035-RA
Group10.26	amel_OGSv3.2	exon	172687	172923	1	+	.	Parent=GB51036-RA
Group10.26	amel_OGSv3.2	exon	178062	178205	1	+	.	Parent=GB51036-RA
Group10.26	amel_OGSv3.2	exon	183300	183440	0.999999	+	.	Parent=GB51037-RA
Group10.26	amel_OGSv3.2	exon	189028	189165	1	-	.	Parent=GB51008-RA
Group10.26	amel_OGSv3.2	exon	199118	199129	.	+	.	Parent=GB51039-RA
Group10.26	amel_OGSv3.2	exon	207982	208127	.	+	.	Parent=GB51040-RA
Group10.26	amel_OGSv3.2	exon	213545	213787	.	+	.	Parent=GB51040-RA
Group10.26	amel_OGSv3.2	exon	228673	229641	0.360249	+	.	Parent=GB51041-RA
Group10.26	amel_OGSv3.2	exon	291587	291649	0.360249	+	.	Parent=GB51041-RA
Group10.26	amel_OGSv3.2	exon	297685	297852	0.360249	+	.	Parent=GB51041-RA
Group10.26	amel_OGSv3.2	exon	303540	308739	1	-	.	Parent=GB51005-RA
Group10.26	amel_OGSv3.2	exon	313919	314192	1	-	.	Parent=GB51004-RA
Group10.26	amel_OGSv3.2	exon	319654	319703	1	+	.	Parent=GB51042-RA
Group10.26	amel_OGSv3.2	exon	324974	325096	1	-	.	Parent=GB51002-RA
Group10.26	amel_OGSv3.2	exon	330647	330899	1	-	.	Parent=GB51002-RA
Group10.26	amel_OGSv3.2	exon	339945	341457	1	+	.	Parent=GB51044-RA
Group10.26	amel_OGSv3.2	exon	346576	346666	1	-	.	Parent=GB51001-RA
Group10.26	amel_OGSv3.2	exon	352541	352636	0.999951	+	.	Parent=GB51045-RA
Group10.26	amel_OGSv3.2	exon	365423	365555	0.999951	+	.	Parent=GB51045-RA
Group10.26	amel_OGSv3.2	exon	371120	371474	0.999951	+	.	Parent=GB51045-RA
Group10.26	amel_OGSv3.2	exon	408123	408509	0.999951	+	.	Parent=GB51045-RA
Group10.26	amel_OGSv3.2	exon	423824	425289	1	-	.	Parent=GB50998-RA
Group10.26	amel_OGSv3.2	exon	430431	430693	1	-	.	Parent=GB50997-RA
Group10.26	amel_OGSv3.2	exon	435831	436038	1	-	.	Parent=GB50996-RA
Group10.26	amel_OGSv3.2	exon	463988	465337	.	+	.	Parent=GB51047-RA
Group10.26	amel_OGSv3.2	exon	578979	580338	.	+	.	Parent=GB51048-RA
Group10.26	amel_OGSv3.2	exon	703478	703640	.	+	.	Parent=GB51048-RA
Group10.26	amel_OGSv3.2	exon	725366	725508	.	+	.	Parent=GB51048-RA
Group10.26	amel_OGSv3.2	exon	743718	743826	.	+	.	Parent=GB51048-RA
Group10.26	amel_OGSv3.2	exon	765246	765372	.	+	.	Parent=GB51048-RA
Group10.26	amel_OGSv3.2	exon	780463	780543	.	+	.	Parent=GB51049-RA
Group10.26	amel_OGSv3.2	exon	785638	790758	1	-	.	Parent=GB50994-RA
Group10.26	amel_OGSv3.2	exon	796390	796617	1	+	.	Parent=GB51051-RA
Group10.26	amel_OGSv3.2	exon	805540	805551	.	+	.	Parent=GB51052-RA
Group10.26	amel_OGSv3.2	exon	810648	810730	0.999958	+	.	Parent=GB51055-RA
Group10.26	amel_OGSv3.2	exon	816670	816770	0.999999	+	.	Parent=GB51056-RA
Group10.26	amel_OGSv3.2	exon	838867	838956	0.999999	+	.	Parent=GB51056-RA
Group10.26	amel_OGSv3.2	exon	850527	850769	.	+	.	Parent=GB51057-RA
Group10.26	amel_OGSv3.2	exon	856434	856957	.	+	.	Parent=GB51058-RA
Group10.26	amel_OGSv3.2	exon	868864	870342	.	+	.	Parent=GB51058-RA
Group10.26	amel_OGSv3.2	exon	875750	875924	1	+	.	Parent=GB51059-RA
Group10.26	amel_OGSv3.2	exon	881553	881722	1	+	.	Parent=GB51059-RA
Group10.26	amel_OGSv3.2	exon	913714	915167	1	+	.	Parent=GB51060-RA
Group10.26	amel_OGSv3.2	exon	921166	921507	1	+	.	Parent=GB51060-RA
Group10.26	amel_OGSv3.2	exon	928117	928573	1	-	.	Parent=GB50990-RA
Group10.26	amel_OGSv3.2	exon	934014	934083	.	+	.	Parent=GB51061-RA
Group10.26	amel_OGSv3.2	exon	941002	941053	0.819101	+	.	Parent=GB51063-RA
Group10.26	amel_OGSv3.2	exon	968359	968536	0.819101	+	.	Parent=GB51063-RA
Group10.26	amel_OGSv3.2	exon	973718	973872	0.819101	+	.	Parent=GB51063-RA
Group10.26	amel_OGSv3.2	exon	979361	979490	0.819101	+	.	Parent=GB51063-RA
Group10.26	amel_OGSv3.2	exon	987817	987951	.	-	.	Parent=GB50987-RA
Group10.26	amel_OGSv3.2	exon	995694	997634	.	-	.	Parent=GB50986-RA
Group10.26	amel_OGSv3.2	exon	1018255	1019380	1	-	.	Parent=GB50985-RA
Group10.26	amel_OGSv3.2	exon	1029159	1030216	1	-	.	Parent=GB50985-RA
Group10.26	amel_OGSv3.2	exon	1036547	1036741	.	-	.	Parent=GB50984-RA
Group10.26	amel_OGSv3.2	exon	1042449	1042691	1	-	.	Parent=GB50982-RA
Group10.26	amel_OGSv3.2	exon	1048078	1048354	1	-	.	Parent=GB50981-RA
Group10.26	amel_OGSv3.2	exon	1053548	1053747	1	+	.	Parent=GB51067-RA
Group10.26	amel_OGSv3.2	exon	1059218	1059515	1	-	.	Parent=GB50978-RA
Group10.26	amel_OGSv3.2	exon	1064822	1065063	.	+	.	Parent=GB51070-RA
Group10.26	amel_OGSv3.2	exon	1070176	1070305	1	+	.	Parent=GB51072-RA
Group10.26	amel_OGSv3.2	exon	1075513	1078134	0.999998	-	.	Parent=GB50976-RA
Group10.26	amel_OGSv3.2	exon	1084807	1085068	0.999098	-	.	Parent=GB50974-RA
Group10.26	amel_OGSv3.2	exon	1090579	1090932	0.999098	-	.	Parent=GB50974-RA
Group10.26	amel_OGSv3.2	exon	1103375	1103479	0.999098	-	.	Parent=GB50974-RA
Group10.26	amel_OGSv3.2	exon	1110910	1111222	0.999997	-	.	Parent=GB50973-RA
Group10.26	amel_OGSv3.2	exon	1117332	1119326	.	-	.	Parent=GB50972-RA
Group10.26	amel_OGSv3.2	exon	1124413	1124533	1	-	.	Parent=GB50971-RA
Group10.26	amel_OGSv3.2	exon	1129665	1129764	.	+	.	Parent=GB51075-RA
Group10.26	amel_OGSv3.2	exon	1135337	1135389	1	-	.	Parent=GB50969-RA
Group10.26	amel_OGSv3.2	exon	1144412	1144724	1	-	.	Parent=GB50969-RA
Group10.26	amel_OGSv3.2	exon	1150372	1150583	1	-	.	Parent=GB50967-RA
Group10.26	amel_OGSv3.2	exon	1155618	1156086	1	+	.	Parent=GB51077-RA
Group10.26	amel_OGSv3.2	exon	1161619	1161865	1	+	.	Parent=GB51079-RA
Group10.26	amel_OGSv3.2	exon	1167240	1167322	.	+	.	Parent=GB51080-RA
Group10.26	amel_OGSv3.2	exon	1173740	1173926	.	-	.	Parent=GB50963-RA
Group10.26	amel_OGSv3.2	exon	1325172	1325372	.	+	.	Parent=GB51082-RA
Group10.26	amel_OGSv3.2	exon	1369237	1369319	.	+	.	Parent=GB51083-RA
Group10.26	amel_OGSv3.2	exon	1413305	1414687	.	-	.	Parent=GB50962-RA
Group10.26	amel_OGSv3.2	exon	1440812	1441778	1	+	.	Parent=GB51084-RA
Group10.26	amel_OGSv3.2	exon	1448682	1448764	.	-	.	Parent=GB50961-RA
Group10.26	amel_OGSv3.2	exon	1453808	1454306	0.999631	+	.	Parent=GB51085-RA
Group10.26	amel_OGSv3.2	exon	1459520	1459802	1	-	.	Parent=GB50960-RA
Group10.26	amel_OGSv3.2	exon	1464847	1465303	1	+	.	Parent=GB51087-RA
Group10.26	amel_OGSv3.2	exon	1470636	1470699	0.998164	+	.	Parent=GB51088-RA
Group10.26	amel_OGSv3.2	exon	1478029	1478301	1	+	.	Parent=GB51090-RA
Group10.26	amel_OGSv3.2	exon	1483313	1483444	.	+	.	Parent=GB51091-RA
Group10.26	amel_OGSv3.2	exon	1488492	1488720	0.999362	-	.	Parent=GB50958-RA
Group10.26	amel_OGSv3.2	exon	1494565	1494774	0.999362	-	.	Parent=GB50958-RA
Group10.26	amel_OGSv3.2	exon	1500112	1500394	1	+	.	Parent=GB51092-RA
Group10.26	amel_OGSv3.2	exon	1505773	1506020	0.726977	-	.	Parent=GB50957-RA
Group10.26	amel_OGSv3.2	exon	1513828	1514071	0.726977	-	.	Parent=GB50957-RA
Group10.26	amel_OGSv3.2	exon	1519646	1519915	1	-	.	Parent=GB50955-RA
Group10.26	amel_OGSv3.2	exon	1525820	1526248	0.844013	+	.	Parent=GB51093-RA
Group10.26	amel_OGSv3.2	exon	1532492	1532513	.	+	.	Parent=GB51094-RA
Group10.26	amel_OGSv3.2	exon	1538875	1539015	1	+	.	Parent=GB51095-RA
Group10.26	amel_OGSv3.2	exon	1549189	1549356	.	-	.	Parent=GB50954-RA
Group10.26	amel_OGSv3.2	exon	1556348	1556356	.	-	.	Parent=GB50954-RA
Group10.26	amel_OGSv3.2	exon	1562553	1562637	.	+	.	Parent=GB51099-RA
Group10.26	amel_OGSv3.2	exon	1569895	1569951	.	-	.	Parent=GB50953-RA
Group10.26	amel_OGSv3.2	exon	1579931	1579934	0.999682	+	.	Parent=GB51102-RA
Group10.26	amel_OGSv3.2	exon	1585259	1585451	1	-	.	Parent=GB50952-RA
Group10.26	amel_OGSv3.2	exon	1591009	1592121	.	-	.	Parent=GB50950-RA
Group10.26	amel_OGSv3.2	exon	1597300	1597575	.	-	.	Parent=GB50949-RA
Group10.26	amel_OGSv3.2	exon	1607689	1608058	.	+	.	Parent=GB51104-RA
Group10.26	amel_OGSv3.2	exon	1613068	1613235	.	+	.	Parent=GB51104-RA
Group10.26	amel_OGSv3.2	exon	1618522	1618842	.	+	.	Parent=GB51104-RA
Group10.26	amel_OGSv3.2	exon	1623999	1624185	.	+	.	Parent=GB51104-RA
Group10.26	amel_OGSv3.2	exon	1633699	1634285	.	+	.	Parent=GB51105-RA
Group10.26	amel_OGSv3.2	exon	1639608	1640255	1	-	.	Parent=GB50946-RA
Group10.26	amel_OGSv3.2	exon	1645709	1646197	0.491855	-	.	Parent=GB50945-RA
Group10.26	amel_OGSv3.2	exon	1653233	1653397	0.999917	-	.	Parent=GB50943-RA
Group10.26	amel_OGSv3.2	exon	1658461	1658612	0.999917	-	.	Parent=GB50943-RA
Group10.26	amel_OGSv3.2	exon	1667903	1668066	1	-	.	Parent=GB50942-RA
Group10.26	amel_OGSv3.2	exon	1675386	1675691	1	-	.	Parent=GB50942-RA
Group10.26	amel_OGSv3.2	exon	1683236	1683263	.	+	.	Parent=GB51106-RA
Group10.26	amel_OGSv3.2	exon	1689485	1689588	.	-	.	Parent=GB50941-RA
Group10.26	amel_OGSv3.2	exon	1696156	1696223	.	-	.	Parent=GB50940-RA
Group10.26	amel_OGSv3.2	exon	1702310	1702444	1	+	.	Parent=GB51107-RA
Group10.26	amel_OGSv3.2	exon	1709117	1709329	.	-	.	Parent=GB50939-RA
Group10.26	amel_OGSv3.2	exon	1714995	1715426	.	+	.	Parent=GB51109-RA
Group10.26	amel_OGSv3.2	exon	1722064	1722332	0.703924	+	.	Parent=GB51110-RA
Group10.26	amel_OGSv3.2	exon	1728064	1728555	0.703924	+	.	Parent=GB51110-RA
Group10.26	amel_OGSv3.2	exon	1734450	1734932	.	-	.	Parent=GB50938-RA
Group10.26	amel_OGSv3.2	exon	1740921	1740938	.	-	.	Parent=GB50937-RA
Group10.26	amel_OGSv3.2	exon	1746039	1746435	1	+	.	Parent=GB51112-RA
Group10.26	amel_OGSv3.2	exon	1751540	1751731	1	-	.	Parent=GB50935-RA
Group10.26	amel_OGSv3.2	exon	1756761	1756869	.	+	.	Parent=GB51113-RA
Group10.26	amel_OGSv3.2	exon	1762433	1762455	.	+	.	Parent=GB51114-RA
Group10.26	amel_OGSv3.2	exon	1767882	1768089	.	+	.	Parent=GB51115-RA
Group10.26	amel_OGSv3.2	exon	1774676	1774944	1	-	.	Parent=GB50934-RA
Group10.26	amel_OGSv3.2	exon	1780037	1780209	1	-	.	Parent=GB50933-RA
Group10.26	amel_OGSv3.2	exon	1787485	1787795	1	-	.	Parent=GB50933-RA
Group10.26	amel_OGSv3.2	exon	1811559	1812616	0.999972	-	.	Parent=GB50932-RA
Group10.26	amel_OGSv3.2	exon	1822717	1822749	0.999972	-	.	Parent=GB50932-RA
Group10.26	amel_OGSv3.2	exon	1827945	1828091	0.916587	-	.	Parent=GB50931-RA
Group10.26	amel_OGSv3.2	exon	1834125	1834451	0.916587	-	.	Parent=GB50931-RA
Group10.26	amel_OGSv3.2	exon	1839911	1839983	0.999991	-	.	Parent=GB50930-RA
Group10.26	amel_OGSv3.2	exon	1859283	1859422	.	-	.	Parent=GB50929-RA
Group10.26	amel_OGSv3.2	exon	1865052	1865749	.	-	.	Parent=GB50927-RA
Group10.26	amel_OGSv3.2	exon	1871196	1871413	0.989768	+	.	Parent=GB51119-RA
Group10.26	amel_OGSv3.2	exon	1876515	1876725	.	+	.	Parent=GB51120-RA
Group10.26	amel_OGSv3.2	exon	1881821	1881979	.	+	.	Parent=GB51120-RA
Group10.26	amel_OGSv3.2	exon	1887112	1887186	.	-	.	Parent=GB50925-RA
Group10.26	amel_OGSv3.2	exon	1893634	1893859	1	+	.	Parent=GB51123-RA
Group10.26	amel_OGSv3.2	exon	1899606	1900453	0.999828	-	.	Parent=GB50924-RA
Group10.26	amel_OGSv3.2	exon	1907167	1907305	.	+	.	Parent=GB51124-RA
Group10.26	amel_OGSv3.2	exon	1912368	1912643	.	+	.	Parent=GB51124-RA
Group10.26	amel_OGSv3.2	exon	1917646	1918106	0.907167	-	.	Parent=GB50923-RA
Group10.26	amel_OGSv3.2	exon	1924052	1924448	0.907167	-	.	Parent=GB50923-RA
Group10.26	amel_OGSv3.2	exon	1931064	1931236	1	+	.	Parent=GB51125-RA
Group10.26	amel_OGSv3.2	exon	1936649	1936808	1	+	.	Parent=GB51127-RA
Group10.26	amel_OGSv3.2	exon	1941982	1942204	.	-	.	Parent=GB50921-RA
Group10.26	amel_OGSv3.2	exon	1947814	1947889	.	-	.	Parent=GB50921-RA
Group10.26	amel_OGSv3.2	exon	1952958	1953118	1	-	.	Parent=GB50920-RA
Group10.26	amel_OGSv3.2	exon	1958161	1958386	1	+	.	Parent=GB51130-RA
Group10.26	amel_OGSv3.2	exon	1963536	1963654	.	-	.	Parent=GB50919-RA
Group10.26	amel_OGSv3.2	exon	1968678	1968883	1	-	.	Parent=GB50917-RA
Group10.26	amel_OGSv3.2	exon	1974544	1974644	.	+	.	Parent=GB51133-RA
Group10.26	amel_OGSv3.2	exon	1980354	1980969	0.973121	+	.	Parent=GB51134-RA
Group10.26	amel_OGSv3.2	exon	1986477	1986533	0.973121	+	.	Parent=GB51134-RA
Group10.26	amel_OGSv3.2	exon	1991543	1991724	0.973121	+	.	Parent=GB51134-RA
Group10.26	amel_OGSv3.2	exon	1996792	1997033	0.973121	+	.	Parent=GB51134-RA
Group10.26	amel_OGSv3.2	exon	2003544	2003696	0.973121	+	.	Parent=GB51134-RA
Group10.26	amel_OGSv3.2	exon	2022887	2022889	.	+	.	Parent=GB51135-RA
Group10.26	amel_OGSv3.2	exon	2036422	2036482	.	-	.	Parent=GB50916-RA
Group10.26	amel_OGSv3.2	exon	2044705	2044774	0.999985	-	.	Parent=GB50915-RA
Group10.26	amel_OGSv3.2	exon	2052167	2052444	0.999826	+	.	Parent=GB51136-RA
Group10.26	amel_OGSv3.2	exon	2059300	2059302	.	-	.	Parent=GB50914-RA
Group10.26	amel_OGSv3.2	exon	2071442	2071451	.	+	.	Parent=GB51138-RA
Group10.26	amel_OGSv3.2	exon	2076703	2076743	.	+	.	Parent=GB51139-RA
Group10.26	amel_OGSv3.2	exon	2104356	2104419	.	+	.	Parent=GB51141-RA
Group10.26	amel_OGSv3.2	exon	2128361	2128473	.	+	.	Parent=GB51141-RA
Group10.26	amel_OGSv3.2	exon	2141883	2142044	.	+	.	Parent=GB51141-RA
Group10.26	amel_OGSv3.2	exon	2148019	2148203	.	+	.	Parent=GB51141-RA
Group10.26	amel_OGSv3.2	exon	2153382	2153438	0.686304	+	.	Parent=GB51142-RA
Group10.26	amel_OGSv3.2	exon	2158464	2158667	1	+	.	Parent=GB51143-RA
Group10.26	amel_OGSv3.2	exon	2166927	2166951	1	+	.	Parent=GB51144-RA
Group10.26	amel_OGSv3.2	exon	2176916	2177305	0.941496	-	.	Parent=GB50911-RA
Group10.26	amel_OGSv3.2	exon	2182850	2183084	0.941496	-	.	Parent=GB50911-RA
Group10.26	amel_OGSv3.2	exon	2203121	2203225	.	+	.	Parent=GB51146-RA
Group10.26	amel_OGSv3.2	exon	2208492	2208575	.	-	.	Parent=GB50909-RA
Group10.26	amel_OGSv3.2	exon	2216076	2216316	.	-	.	Parent=GB50909-RA
Group10.26	amel_OGSv3.2	exon	2236459	2236498	.	-	.	Parent=GB50909-RA
Group10.26	amel_OGSv3.2	exon	2245853	2245931	.	+	.	Parent=GB51147-RA
Group10.26	amel_OGSv3.2	exon	2251455	2251491	1	-	.	Parent=GB50908-RA
Group10.26	amel_OGSv3.2	exon	2257997	2258106	.	+	.	Parent=GB51147-RA
Group10.26	amel_OGSv3.2	exon	2271218	2271288	.	+	.	Parent=GB51148-RA
Group10.26	amel_OGSv3.2	exon	2277954	2278441	1	+	.	Parent=GB51150-RA
Group10.26	amel_OGSv3.2	exon	2283496	2283532	.	+	.	Parent=GB51151-RA
Group10.26	amel_OGSv3.2	exon	2289835	2290316	.	+	.	Parent=GB51155-RA
Group10.26	amel_OGSv3.2	exon	2295677	2295970	.	+	.	Parent=GB51155-RA
Group10.26	amel_OGSv3.2	exon	2301139	2301297	1	-	.	Parent=GB50906-RA
Group10.26	amel_OGSv3.2	exon	2308657	2308815	.	-	.	Parent=GB50905-RA
Group10.26	amel_OGSv3.2	exon	2313980	2314040	.	-	.	Parent=GB50904-RA
Group10.26	amel_OGSv3.2	exon	2320492	2320538	0.87529	-	.	Parent=GB50903-RA
Group10.26	amel_OGSv3.2	exon	2325672	2325713	0.990268	+	.	Parent=GB51158-RA
Group10.26	amel_OGSv3.2	exon	2332528	2334219	0.981285	+	.	Parent=GB51159-RA
Group10.26	amel_OGSv3.2	exon	2339815	2339879	1	+	.	Parent=GB51160-RA
Group10.26	amel_OGSv3.2	exon	2345628	2345714	1	-	.	Parent=GB50902-RA
Group10.26	amel_OGSv3.2	exon	2351016	2351107	1	-	.	Parent=GB50900-RA
Group10.26	amel_OGSv3.2	exon	2356209	2356379	1	-	.	Parent=GB50899-RA
Group10.26	amel_OGSv3.2	exon	2361413	2361626	0.997196	-	.	Parent=GB50897-RA
Group10.26	amel_OGSv3.2	exon	2373536	2373689	0.997196	-	.	Parent=GB50897-RA
Group10.26	amel_OGSv3.2	exon	2379289	2379328	0.999669	+	.	Parent=GB51162-RA
Group10.26	amel_OGSv3.2	exon	2384695	2384809	.	+	.	Parent=GB51163-RA
Group10.26	amel_OGSv3.2	exon	2400740	2400798	.	+	.	Parent=GB51163-RA
Group10.26	amel_OGSv3.2	exon	2408556	2409247	0.998591	-	.	Parent=GB50893-RA
Group10.26	amel_OGSv3.2	exon	2440046	2440545	0.953283	-	.	Parent=GB50892-RA
Group10.26	amel_OGSv3.2	exon	2447065	2447367	0.953283	-	.	Parent=GB50892-RA
Group10.26	amel_OGSv3.2	exon	2478477	2478747	0.953283	-	.	Parent=GB50892-RA
Group10.26	amel_OGSv3.2	exon	2492727	2492801	0.953283	-	.	Parent=GB50892-RA
Group10.26	amel_OGSv3.2	exon	2533745	2534003	1	+	.	Parent=GB51165-RA
Group10.26	amel_OGSv3.2	exon	2539363	2540344	1	-	.	Parent=GB50891-RA
Group10.26	amel_OGSv3.2	exon	2551562	2552424	0.999999	-	.	Parent=GB50890-RA
Group10.26	amel_OGSv3.2	exon	2558520	2558587	0.999999	-	.	Parent=GB50890-RA
Group10.26	amel_OGSv3.2	exon	2564330	2564577	1	-	.	Parent=GB50889-RA
Group10.26	amel_OGSv3.2	exon	2579839	2579899	1	-	.	Parent=GB50889-RA
Group10.26	amel_OGSv3.2	exon	2587196	2587622	1	-	.	Parent=GB50889-RA
Group10.26	amel_OGSv3.2	exon	2594116	2594257	.	+	.	Parent=GB51167-RA
Group10.26	amel_OGSv3.2	exon	2599454	2599564	1	-	.	Parent=GB50885-RA
Group10.26	amel_OGSv3.2	exon	2605210	2605616	1	-	.	Parent=GB50883-RA
Group10.26	amel_OGSv3.2	exon	2614497	2615273	0.999998	-	.	Parent=GB50881-RA
Group10.26	amel_OGSv3.2	exon	2620599	2621073	1	-	.	Parent=GB50880-RA
Group10.26	amel_OGSv3.2	exon	2627705	2627795	.	+	.	Parent=GB51174-RA
Group10.26	amel_OGSv3.2	exon	2633380	2633485	.	-	.	Parent=GB50878-RA
Group10.26	amel_OGSv3.2	exon	2639469	2639761	1	-	.	Parent=GB50877-RA
Group10.26	amel_OGSv3.2	exon	2645154	2645281	1	-	.	Parent=GB50877-RA
Group10.26	amel_OGSv3.2	exon	2661540	2661639	1	-	.	Parent=GB50877-RA
Group10.26	amel_OGSv3.2	exon	2671702	2671846	.	-	.	Parent=GB50876-RA
Group10.26	amel_OGSv3.2	exon	2677427	2682001	1	-	.	Parent=GB50874-RA
Group10.26	amel_OGSv3.2	exon	2736091	2736149	.	+	.	Parent=GB51176-RA
Group10.27	amel_OGSv3.2	exon	8003	8242	1	-	.	Parent=GB48777-RA
Group10.27	amel_OGSv3.2	exon	13570	14289	1	-	.	Parent=GB48776-RA
Group10.27	amel_OGSv3.2	exon	19994	20264	1	+	.	Parent=GB48782-RA
Group10.27	amel_OGSv3.2	exon	26211	26504	.	-	.	Parent=GB48775-RA
Group10.27	amel_OGSv3.2	exon	31731	31742	.	-	.	Parent=GB48773-RA
Group10.27	amel_OGSv3.2	exon	36920	37240	1	-	.	Parent=GB48772-RA
Group10.27	amel_OGSv3.2	exon	43096	43145	1	+	.	Parent=GB48784-RA
Group10.27	amel_OGSv3.2	exon	53111	53331	1	+	.	Parent=GB48786-RA
Group10.27	amel_OGSv3.2	exon	68337	68590	1	+	.	Parent=GB48786-RA
Group10.27	amel_OGSv3.2	exon	83580	83663	.	+	.	Parent=GB48787-RA
Group10.27	amel_OGSv3.2	exon	123850	123961	.	+	.	Parent=GB48787-RA
Group10.27	amel_OGSv3.2	exon	130956	131099	0.894055	+	.	Parent=GB48788-RA
Group10.27	amel_OGSv3.2	exon	154121	154429	0.894055	+	.	Parent=GB48788-RA
Group10.27	amel_OGSv3.2	exon	161369	161607	0.894055	+	.	Parent=GB48788-RA
Group10.27	amel_OGSv3.2	exon	167158	168085	0.99991	+	.	Parent=GB48789-RA
Group10.27	amel_OGSv3.2	exon	173769	174795	0.99991	+	.	Parent=GB48789-RA
Group10.27	amel_OGSv3.2	exon	184695	185609	1	-	.	Parent=GB48769-RA
Group10.27	amel_OGSv3.2	exon	191278	191456	1	-	.	Parent=GB48769-RA
Group10.27	amel_OGSv3.2	exon	197095	197154	.	-	.	Parent=GB48768-RA
Group10.27	amel_OGSv3.2	exon	202338	202481	1	-	.	Parent=GB48765-RA
Group10.27	amel_OGSv3.2	exon	207894	208108	.	+	.	Parent=GB48790-RA
Group10.27	amel_OGSv3.2	exon	213207	213333	.	+	.	Parent=GB48791-RA
Group10.27	amel_OGSv3.2	exon	218954	218972	.	-	.	Parent=GB48764-RA
Group10.27	amel_OGSv3.2	exon	254809	254858	.	-	.	Parent=GB48761-RA
Group10.27	amel_OGSv3.2	exon	264102	264530	1	-	.	Parent=GB48760-RA
Group10.27	amel_OGSv3.2	exon	270416	270602	.	-	.	Parent=GB48759-RA
Group10.27	amel_OGSv3.2	exon	290843	291002	.	+	.	Parent=GB48792-RA
Group10.27	amel_OGSv3.2	exon	327198	327273	.	-	.	Parent=GB48758-RA
Group10.27	amel_OGSv3.2	exon	359530	360620	1	+	.	Parent=GB48794-RA
Group10.27	amel_OGSv3.2	exon	365767	365929	1	+	.	Parent=GB48794-RA
Group10.27	amel_OGSv3.2	exon	374386	374672	0.999992	+	.	Parent=GB48795-RA
Group10.27	amel_OGSv3.2	exon	380311	380861	0.999992	+	.	Parent=GB48795-RA
Group10.27	amel_OGSv3.2	exon	393591	393665	1	-	.	Parent=GB48755-RA
Group10.27	amel_OGSv3.2	exon	401766	402325	1	-	.	Parent=GB48755-RA
Group10.27	amel_OGSv3.2	exon	407405	407478	.	-	.	Parent=GB48753-RA
Group10.27	amel_OGSv3.2	exon	438073	438119	.	-	.	Parent=GB48752-RA
Group10.27	amel_OGSv3.2	exon	444179	444586	0.999977	+	.	Parent=GB48796-RA
Group10.27	amel_OGSv3.2	exon	449796	450133	1	-	.	Parent=GB48750-RA
Group10.27	amel_OGSv3.2	exon	455592	455782	.	+	.	Parent=GB48797-RA
Group10.27	amel_OGSv3.2	exon	460952	461069	1	-	.	Parent=GB48749-RA
Group10.27	amel_OGSv3.2	exon	467005	467094	1	+	.	Parent=GB48798-RA
Group10.27	amel_OGSv3.2	exon	472221	472444	1	+	.	Parent=GB48799-RA
Group10.27	amel_OGSv3.2	exon	477811	478035	.	+	.	Parent=GB48802-RA
Group10.27	amel_OGSv3.2	exon	484499	484616	.	+	.	Parent=GB48805-RA
Group10.27	amel_OGSv3.2	exon	493793	493844	.	+	.	Parent=GB48806-RA
Group10.27	amel_OGSv3.2	exon	513470	513559	.	+	.	Parent=GB48807-RA
Group10.27	amel_OGSv3.2	exon	519623	521890	0.999664	-	.	Parent=GB48748-RA
Group10.27	amel_OGSv3.2	exon	533369	533675	0.999664	-	.	Parent=GB48748-RA
Group10.27	amel_OGSv3.2	exon	564129	564164	0.999999	-	.	Parent=GB48747-RA
Group10.27	amel_OGSv3.2	exon	569517	569717	1	+	.	Parent=GB48809-RA
Group10.27	amel_OGSv3.2	exon	575032	575345	1	+	.	Parent=GB48810-RA
Group10.27	amel_OGSv3.2	exon	580352	580615	1	+	.	Parent=GB48811-RA
Group10.27	amel_OGSv3.2	exon	587773	587988	1	+	.	Parent=GB48812-RA
Group10.27	amel_OGSv3.2	exon	593208	593806	1	-	.	Parent=GB48745-RA
Group10.27	amel_OGSv3.2	exon	600435	601656	1	-	.	Parent=GB48745-RA
Group10.27	amel_OGSv3.2	exon	628966	629295	0.99999	+	.	Parent=GB48813-RA
Group10.27	amel_OGSv3.2	exon	638108	638895	0.99999	+	.	Parent=GB48813-RA
Group10.27	amel_OGSv3.2	exon	644488	644620	1	-	.	Parent=GB48743-RA
Group10.27	amel_OGSv3.2	exon	652408	652534	.	+	.	Parent=GB48814-RA
Group10.27	amel_OGSv3.2	exon	673422	673548	.	+	.	Parent=GB48815-RA
Group10.27	amel_OGSv3.2	exon	732519	733390	.	-	.	Parent=GB48741-RA
Group10.27	amel_OGSv3.2	exon	742830	743088	1	+	.	Parent=GB48816-RA
Group10.27	amel_OGSv3.2	exon	756402	756573	1	+	.	Parent=GB48816-RA
Group10.27	amel_OGSv3.2	exon	761984	762188	1	+	.	Parent=GB48816-RA
Group10.27	amel_OGSv3.2	exon	769268	769424	1	+	.	Parent=GB48816-RA
Group10.27	amel_OGSv3.2	exon	796952	797000	.	-	.	Parent=GB48739-RA
Group10.28	amel_OGSv3.2	exon	5319	5365	.	+	.	Parent=GB47334-RA
Group10.28	amel_OGSv3.2	exon	11375	11542	1	-	.	Parent=GB47332-RA
Group10.28	amel_OGSv3.2	exon	17228	17251	.	+	.	Parent=GB47337-RA
Group10.28	amel_OGSv3.2	exon	22956	23102	.	+	.	Parent=GB47338-RA
Group10.28	amel_OGSv3.2	exon	28239	28394	0.999997	+	.	Parent=GB47339-RA
Group10.28	amel_OGSv3.2	exon	33516	33679	0.99913	+	.	Parent=GB47341-RA
Group10.28	amel_OGSv3.2	exon	39125	39629	0.999939	-	.	Parent=GB47330-RA
Group10.28	amel_OGSv3.2	exon	45925	46123	0.999939	-	.	Parent=GB47330-RA
Group10.28	amel_OGSv3.2	exon	51295	51486	1	+	.	Parent=GB47342-RA
Group10.28	amel_OGSv3.2	exon	56628	56745	1	-	.	Parent=GB47329-RA
Group10.28	amel_OGSv3.2	exon	62069	62079	.	+	.	Parent=GB47343-RA
Group10.28	amel_OGSv3.2	exon	67183	67505	1	-	.	Parent=GB47328-RA
Group10.28	amel_OGSv3.2	exon	73636	73764	.	+	.	Parent=GB47345-RA
Group10.28	amel_OGSv3.2	exon	79624	79632	.	+	.	Parent=GB47346-RA
Group10.28	amel_OGSv3.2	exon	107106	107465	.	-	.	Parent=GB47327-RA
Group10.28	amel_OGSv3.2	exon	113112	113175	.	-	.	Parent=GB47327-RA
Group10.28	amel_OGSv3.2	exon	120502	120636	.	+	.	Parent=GB47347-RA
Group10.28	amel_OGSv3.2	exon	125984	126453	1	+	.	Parent=GB47348-RA
Group10.28	amel_OGSv3.2	exon	131605	131935	1	+	.	Parent=GB47348-RA
Group10.28	amel_OGSv3.2	exon	138862	138949	0.972882	-	.	Parent=GB47323-RA
Group10.28	amel_OGSv3.2	exon	144770	144826	1	-	.	Parent=GB47322-RA
Group10.28	amel_OGSv3.2	exon	150407	150455	1	-	.	Parent=GB47322-RA
Group10.28	amel_OGSv3.2	exon	155564	155816	.	+	.	Parent=GB47350-RA
Group10.28	amel_OGSv3.2	exon	161271	161873	0.999999	+	.	Parent=GB47351-RA
Group10.28	amel_OGSv3.2	exon	167676	167773	0.999999	+	.	Parent=GB47351-RA
Group10.28	amel_OGSv3.2	exon	172866	173070	0.999999	+	.	Parent=GB47351-RA
Group10.28	amel_OGSv3.2	exon	180335	180637	0.999999	+	.	Parent=GB47351-RA
Group10.28	amel_OGSv3.2	exon	186482	186983	0.999999	+	.	Parent=GB47351-RA
Group10.28	amel_OGSv3.2	exon	193029	193137	0.999999	+	.	Parent=GB47351-RA
Group10.28	amel_OGSv3.2	exon	208683	209885	0.665373	-	.	Parent=GB47319-RA
Group10.28	amel_OGSv3.2	exon	260462	260827	1	+	.	Parent=GB47352-RA
Group10.28	amel_OGSv3.2	exon	329847	329953	0.665373	-	.	Parent=GB47319-RA
Group10.28	amel_OGSv3.2	exon	357509	357520	.	-	.	Parent=GB47318-RA
Group10.28	amel_OGSv3.2	exon	406732	406785	0.988227	+	.	Parent=GB47354-RA
Group10.28	amel_OGSv3.2	exon	418812	419019	0.988227	+	.	Parent=GB47354-RA
Group10.28	amel_OGSv3.2	exon	425205	425333	0.988227	+	.	Parent=GB47354-RA
Group10.28	amel_OGSv3.2	exon	432606	433433	0.988227	+	.	Parent=GB47354-RA
Group10.3	amel_OGSv3.2	exon	21174	21766	1	+	.	Parent=GB56032-RA
Group10.3	amel_OGSv3.2	exon	29941	30273	1	+	.	Parent=GB56032-RA
Group10.3	amel_OGSv3.2	exon	43502	43606	.	+	.	Parent=GB56033-RA
Group10.3	amel_OGSv3.2	exon	63223	63297	.	-	.	Parent=GB56030-RA
Group10.3	amel_OGSv3.2	exon	79499	79621	.	-	.	Parent=GB56029-RA
Group10.3	amel_OGSv3.2	exon	85214	85452	.	-	.	Parent=GB56029-RA
Group10.3	amel_OGSv3.2	exon	90873	91137	0.750621	-	.	Parent=GB56028-RA
Group10.3	amel_OGSv3.2	exon	104012	104077	0.750621	-	.	Parent=GB56028-RA
Group10.3	amel_OGSv3.2	exon	159545	159574	0.998213	+	.	Parent=GB56035-RA
Group10.3	amel_OGSv3.2	exon	183661	183855	0.998213	+	.	Parent=GB56035-RA
Group10.3	amel_OGSv3.2	exon	208360	208425	.	-	.	Parent=GB56026-RA
Group10.3	amel_OGSv3.2	exon	213663	214032	1	-	.	Parent=GB56025-RA
Group10.5	amel_OGSv3.2	exon	50915	51136	.	-	.	Parent=GB47915-RA
Group10.5	amel_OGSv3.2	exon	108265	108346	.	+	.	Parent=GB47918-RA
Group10.5	amel_OGSv3.2	exon	125658	126071	.	+	.	Parent=GB47918-RA
Group10.5	amel_OGSv3.2	exon	133654	133680	.	+	.	Parent=GB47918-RA
Group10.5	amel_OGSv3.2	exon	139263	139434	.	+	.	Parent=GB47918-RA
Group10.5	amel_OGSv3.2	exon	144976	145155	.	-	.	Parent=GB47914-RA
Group10.6	amel_OGSv3.2	exon	147023	147100	.	+	.	Parent=GB52331-RA
Group10.6	amel_OGSv3.2	exon	153542	153589	.	+	.	Parent=GB52332-RA
Group10.6	amel_OGSv3.2	exon	182995	183265	.	-	.	Parent=GB52329-RA
Group10.6	amel_OGSv3.2	exon	189762	189881	.	+	.	Parent=GB52334-RA
Group10.7	amel_OGSv3.2	exon	72177	72401	.	-	.	Parent=GB42253-RA
Group10.7	amel_OGSv3.2	exon	78858	79208	.	+	.	Parent=GB42256-RA
Group10.7	amel_OGSv3.2	exon	99658	99705	.	-	.	Parent=GB42253-RA
Group10.7	amel_OGSv3.2	exon	113554	113676	.	+	.	Parent=GB42257-RA
Group10.8	amel_OGSv3.2	exon	28342	28418	.	-	.	Parent=GB51233-RA
Group10.8	amel_OGSv3.2	exon	104116	104811	1	-	.	Parent=GB51232-RA
Group10.8	amel_OGSv3.2	exon	139976	141166	.	-	.	Parent=GB51231-RA
Group10.8	amel_OGSv3.2	exon	160785	160862	.	-	.	Parent=GB51231-RA
Group10.8	amel_OGSv3.2	exon	172754	172870	.	-	.	Parent=GB51231-RA
Group10.8	amel_OGSv3.2	exon	185436	185540	.	-	.	Parent=GB51230-RA
Group10.8	amel_OGSv3.2	exon	198641	198655	.	-	.	Parent=GB51230-RA
Group10.9	amel_OGSv3.2	exon	16439	16513	0.893302	-	.	Parent=GB48723-RA
Group10.9	amel_OGSv3.2	exon	25512	25553	.	-	.	Parent=GB48722-RA
Group10.9	amel_OGSv3.2	exon	57539	57737	0.5	+	.	Parent=GB48725-RA
Group10.9	amel_OGSv3.2	exon	67354	67482	.	+	.	Parent=GB48726-RA
Group10.9	amel_OGSv3.2	exon	117614	117691	.	+	.	Parent=GB48727-RA
Group10.9	amel_OGSv3.2	exon	124504	126385	1	-	.	Parent=GB48721-RA
Group10.9	amel_OGSv3.2	exon	132116	132475	.	-	.	Parent=GB48720-RA
Group10.9	amel_OGSv3.2	exon	141005	141159	1	-	.	Parent=GB48719-RA
Group10.9	amel_OGSv3.2	exon	171306	171565	.	-	.	Parent=GB48718-RA
Group10.9	amel_OGSv3.2	exon	176633	176765	1	-	.	Parent=GB48717-RA
Group10.9	amel_OGSv3.2	exon	181949	182377	.	-	.	Parent=GB48715-RA
Group1.1	amel_OGSv3.2	exon	5569	5857	.	-	.	Parent=GB42164-RA
Group1.1	amel_OGSv3.2	exon	45149	45343	.	-	.	Parent=GB42164-RA
Group1.1	amel_OGSv3.2	exon	79852	79932	.	-	.	Parent=GB42164-RA
Group1.1	amel_OGSv3.2	exon	90330	90583	.	-	.	Parent=GB42163-RA
Group1.1	amel_OGSv3.2	exon	139700	139771	.	-	.	Parent=GB42162-RA
Group1.1	amel_OGSv3.2	exon	155240	155458	.	-	.	Parent=GB42162-RA
Group1.1	amel_OGSv3.2	exon	204921	205070	1	+	.	Parent=GB42165-RA
Group1.1	amel_OGSv3.2	exon	212882	213905	0.999708	-	.	Parent=GB42161-RA
Group1.1	amel_OGSv3.2	exon	222772	223005	1	+	.	Parent=GB42165-RA
Group1.1	amel_OGSv3.2	exon	229547	229635	0.999708	-	.	Parent=GB42161-RA
Group1.1	amel_OGSv3.2	exon	261664	261709	.	+	.	Parent=GB42166-RA
Group1.1	amel_OGSv3.2	exon	300389	300473	0.890955	+	.	Parent=GB42167-RA
Group1.1	amel_OGSv3.2	exon	308584	309243	1	-	.	Parent=GB42160-RA
Group1.1	amel_OGSv3.2	exon	317939	318039	0.890955	+	.	Parent=GB42167-RA
Group1.1	amel_OGSv3.2	exon	323501	324025	0.890955	+	.	Parent=GB42167-RA
Group1.1	amel_OGSv3.2	exon	329333	329459	.	+	.	Parent=GB42168-RA
Group1.1	amel_OGSv3.2	exon	342060	342225	0.999999	+	.	Parent=GB42170-RA
Group1.1	amel_OGSv3.2	exon	347915	348208	.	-	.	Parent=GB42159-RA
Group1.1	amel_OGSv3.2	exon	355089	355214	.	-	.	Parent=GB42157-RA
Group1.1	amel_OGSv3.2	exon	364285	364339	.	+	.	Parent=GB42171-RA
Group1.1	amel_OGSv3.2	exon	371836	372404	1	+	.	Parent=GB42172-RA
Group1.1	amel_OGSv3.2	exon	380472	381221	.	+	.	Parent=GB42173-RA
Group1.1	amel_OGSv3.2	exon	388515	388871	0.998746	-	.	Parent=GB42156-RA
Group1.1	amel_OGSv3.2	exon	395197	395323	0.998746	-	.	Parent=GB42156-RA
Group1.1	amel_OGSv3.2	exon	426567	426716	0.998746	-	.	Parent=GB42156-RA
Group1.1	amel_OGSv3.2	exon	433181	433330	0.998746	-	.	Parent=GB42156-RA
Group1.1	amel_OGSv3.2	exon	501557	501601	0.998746	-	.	Parent=GB42156-RA
Group1.1	amel_OGSv3.2	exon	507599	509541	1	-	.	Parent=GB42155-RA
Group1.1	amel_OGSv3.2	exon	514761	515039	1	-	.	Parent=GB42155-RA
Group1.1	amel_OGSv3.2	exon	520646	520719	0.999994	-	.	Parent=GB42154-RA
Group1.1	amel_OGSv3.2	exon	559154	559540	.	+	.	Parent=GB42178-RA
Group1.1	amel_OGSv3.2	exon	564937	565087	1	-	.	Parent=GB42152-RA
Group1.1	amel_OGSv3.2	exon	645335	645703	.	+	.	Parent=GB42179-RA
Group1.1	amel_OGSv3.2	exon	724386	725371	.	+	.	Parent=GB42180-RA
Group1.1	amel_OGSv3.2	exon	822510	823037	.	-	.	Parent=GB42151-RA
Group1.1	amel_OGSv3.2	exon	885401	885420	.	+	.	Parent=GB42181-RA
Group1.1	amel_OGSv3.2	exon	898824	902098	0.999927	-	.	Parent=GB42150-RA
Group1.1	amel_OGSv3.2	exon	908617	908813	0.999927	-	.	Parent=GB42150-RA
Group1.1	amel_OGSv3.2	exon	915033	915680	0.999927	-	.	Parent=GB42150-RA
Group1.1	amel_OGSv3.2	exon	926565	927500	0.999927	-	.	Parent=GB42150-RA
Group1.1	amel_OGSv3.2	exon	932695	932805	.	-	.	Parent=GB42149-RA
Group1.1	amel_OGSv3.2	exon	938206	938809	.	-	.	Parent=GB42148-RA
Group1.1	amel_OGSv3.2	exon	962622	962737	.	-	.	Parent=GB42147-RA
Group1.1	amel_OGSv3.2	exon	968992	969224	.	-	.	Parent=GB42147-RA
Group1.1	amel_OGSv3.2	exon	976736	976888	0.999686	+	.	Parent=GB42183-RA
Group1.1	amel_OGSv3.2	exon	992140	992559	0.999686	+	.	Parent=GB42183-RA
Group1.1	amel_OGSv3.2	exon	1016796	1017215	.	-	.	Parent=GB42146-RA
Group1.1	amel_OGSv3.2	exon	1119386	1119731	1	+	.	Parent=GB42184-RA
Group1.1	amel_OGSv3.2	exon	1125077	1128829	1	+	.	Parent=GB42184-RA
Group1.1	amel_OGSv3.2	exon	1133941	1134193	1	-	.	Parent=GB42145-RA
Group1.1	amel_OGSv3.2	exon	1140478	1140692	.	+	.	Parent=GB42186-RA
Group1.1	amel_OGSv3.2	exon	1163215	1163392	0.958553	+	.	Parent=GB42187-RA
Group1.1	amel_OGSv3.2	exon	1185777	1185799	0.949828	+	.	Parent=GB42188-RA
Group1.1	amel_OGSv3.2	exon	1238277	1238389	0.949828	+	.	Parent=GB42188-RA
Group1.1	amel_OGSv3.2	exon	1244329	1244471	0.949828	+	.	Parent=GB42188-RA
Group1.1	amel_OGSv3.2	exon	1250419	1250692	0.949828	+	.	Parent=GB42188-RA
Group1.1	amel_OGSv3.2	exon	1256649	1257200	.	-	.	Parent=GB42144-RA
Group1.1	amel_OGSv3.2	exon	1263435	1264585	1	-	.	Parent=GB42143-RA
Group1.1	amel_OGSv3.2	exon	1269635	1269725	1	+	.	Parent=GB42190-RA
Group1.1	amel_OGSv3.2	exon	1274899	1274996	.	+	.	Parent=GB42191-RA
Group1.1	amel_OGSv3.2	exon	1280583	1281271	.	-	.	Parent=GB42142-RA
Group1.1	amel_OGSv3.2	exon	1293142	1293783	.	-	.	Parent=GB42142-RA
Group1.1	amel_OGSv3.2	exon	1339099	1339411	.	-	.	Parent=GB42142-RA
Group1.1	amel_OGSv3.2	exon	1345270	1345579	1	+	.	Parent=GB42192-RA
Group1.1	amel_OGSv3.2	exon	1352703	1352774	0.99996	-	.	Parent=GB42140-RA
Group1.1	amel_OGSv3.2	exon	1357947	1358603	1	+	.	Parent=GB42193-RA
Group1.1	amel_OGSv3.2	exon	1363615	1363998	1	+	.	Parent=GB42194-RA
Group1.1	amel_OGSv3.2	exon	1369699	1369916	1	-	.	Parent=GB42138-RA
Group1.1	amel_OGSv3.2	exon	1375361	1375428	1	+	.	Parent=GB42195-RA
Group1.10	amel_OGSv3.2	exon	25716	27041	1	+	.	Parent=GB40791-RA
Group1.10	amel_OGSv3.2	exon	34042	34096	.	+	.	Parent=GB40793-RA
Group1.10	amel_OGSv3.2	exon	65108	65286	.	-	.	Parent=GB40788-RA
Group1.10	amel_OGSv3.2	exon	71478	71651	.	-	.	Parent=GB40788-RA
Group1.10	amel_OGSv3.2	exon	77861	77944	.	-	.	Parent=GB40787-RA
Group1.10	amel_OGSv3.2	exon	95048	95464	1	-	.	Parent=GB40785-RA
Group1.10	amel_OGSv3.2	exon	102009	102410	1	+	.	Parent=GB40794-RA
Group1.10	amel_OGSv3.2	exon	114140	114152	0.692457	-	.	Parent=GB40784-RA
Group1.10	amel_OGSv3.2	exon	119257	119496	1	-	.	Parent=GB40783-RA
Group1.10	amel_OGSv3.2	exon	124824	125138	1	+	.	Parent=GB40796-RA
Group1.10	amel_OGSv3.2	exon	131041	131220	1	+	.	Parent=GB40797-RA
Group1.10	amel_OGSv3.2	exon	136336	136964	1	+	.	Parent=GB40797-RA
Group1.10	amel_OGSv3.2	exon	142179	142402	1	-	.	Parent=GB40782-RA
Group1.10	amel_OGSv3.2	exon	147461	147608	1	+	.	Parent=GB40799-RA
Group1.10	amel_OGSv3.2	exon	157005	157898	1	-	.	Parent=GB40781-RA
Group1.10	amel_OGSv3.2	exon	163017	163248	1	-	.	Parent=GB40780-RA
Group1.10	amel_OGSv3.2	exon	169219	169866	.	-	.	Parent=GB40778-RA
Group1.10	amel_OGSv3.2	exon	175037	175041	.	-	.	Parent=GB40776-RA
Group1.10	amel_OGSv3.2	exon	180262	181937	.	+	.	Parent=GB40803-RA
Group1.10	amel_OGSv3.2	exon	187111	187238	1	-	.	Parent=GB40775-RA
Group1.10	amel_OGSv3.2	exon	192345	192529	1	+	.	Parent=GB40804-RA
Group1.10	amel_OGSv3.2	exon	197868	198288	0.577553	-	.	Parent=GB40774-RA
Group1.10	amel_OGSv3.2	exon	204577	205331	.	+	.	Parent=GB40806-RA
Group1.10	amel_OGSv3.2	exon	210512	211894	1	-	.	Parent=GB40773-RA
Group1.10	amel_OGSv3.2	exon	218198	218447	1	-	.	Parent=GB40773-RA
Group1.10	amel_OGSv3.2	exon	223559	223806	0.244638	+	.	Parent=GB40808-RA
Group1.10	amel_OGSv3.2	exon	233693	235423	0.244638	+	.	Parent=GB40808-RA
Group1.10	amel_OGSv3.2	exon	240614	241059	1	-	.	Parent=GB40771-RA
Group1.10	amel_OGSv3.2	exon	252005	252303	1	-	.	Parent=GB40770-RA
Group1.10	amel_OGSv3.2	exon	258388	258492	1	-	.	Parent=GB40769-RA
Group1.10	amel_OGSv3.2	exon	283884	284128	.	-	.	Parent=GB40768-RA
Group1.10	amel_OGSv3.2	exon	291359	291533	0.999175	+	.	Parent=GB40809-RA
Group1.10	amel_OGSv3.2	exon	297032	297252	0.999175	+	.	Parent=GB40809-RA
Group1.10	amel_OGSv3.2	exon	309454	309536	0.999175	+	.	Parent=GB40809-RA
Group1.10	amel_OGSv3.2	exon	315225	317488	1	-	.	Parent=GB40767-RA
Group1.10	amel_OGSv3.2	exon	323186	323268	0.994271	-	.	Parent=GB40766-RA
Group1.10	amel_OGSv3.2	exon	328285	328451	0.994271	-	.	Parent=GB40766-RA
Group1.10	amel_OGSv3.2	exon	333674	333837	0.994271	-	.	Parent=GB40766-RA
Group1.10	amel_OGSv3.2	exon	339260	339445	.	-	.	Parent=GB40765-RA
Group1.10	amel_OGSv3.2	exon	346551	346811	.	-	.	Parent=GB40765-RA
Group1.10	amel_OGSv3.2	exon	355079	355276	.	-	.	Parent=GB40765-RA
Group1.10	amel_OGSv3.2	exon	361093	361482	0.994417	-	.	Parent=GB40764-RA
Group1.10	amel_OGSv3.2	exon	366692	366787	0.994417	-	.	Parent=GB40764-RA
Group1.10	amel_OGSv3.2	exon	378931	378991	0.994417	-	.	Parent=GB40764-RA
Group1.10	amel_OGSv3.2	exon	403883	404044	.	+	.	Parent=GB40812-RA
Group1.10	amel_OGSv3.2	exon	414370	414600	.	+	.	Parent=GB40814-RA
Group1.10	amel_OGSv3.2	exon	433519	433570	.	+	.	Parent=GB40815-RA
Group1.10	amel_OGSv3.2	exon	450634	450681	.	-	.	Parent=GB40762-RA
Group1.10	amel_OGSv3.2	exon	460954	461017	.	-	.	Parent=GB40761-RA
Group1.10	amel_OGSv3.2	exon	466421	466497	.	+	.	Parent=GB40816-RA
Group1.10	amel_OGSv3.2	exon	471876	471997	1	-	.	Parent=GB40760-RA
Group1.10	amel_OGSv3.2	exon	477641	477671	0.997757	-	.	Parent=GB40759-RA
Group1.10	amel_OGSv3.2	exon	490753	490967	.	-	.	Parent=GB40758-RA
Group1.10	amel_OGSv3.2	exon	515392	515455	.	-	.	Parent=GB40758-RA
Group1.10	amel_OGSv3.2	exon	521899	522046	1	+	.	Parent=GB40817-RA
Group1.10	amel_OGSv3.2	exon	532690	532805	1	+	.	Parent=GB40818-RA
Group1.10	amel_OGSv3.2	exon	539049	539200	1	+	.	Parent=GB40818-RA
Group1.10	amel_OGSv3.2	exon	553191	553407	1	+	.	Parent=GB40818-RA
Group1.10	amel_OGSv3.2	exon	558585	558694	1	+	.	Parent=GB40818-RA
Group1.10	amel_OGSv3.2	exon	566513	566761	1	+	.	Parent=GB40818-RA
Group1.10	amel_OGSv3.2	exon	571885	572554	1	-	.	Parent=GB40757-RA
Group1.10	amel_OGSv3.2	exon	582507	582677	0.999997	+	.	Parent=GB40819-RA
Group1.10	amel_OGSv3.2	exon	588644	588668	1	-	.	Parent=GB40756-RA
Group1.10	amel_OGSv3.2	exon	598162	598280	.	-	.	Parent=GB40755-RA
Group1.10	amel_OGSv3.2	exon	603653	603954	1	-	.	Parent=GB40754-RA
Group1.10	amel_OGSv3.2	exon	611466	611631	1	-	.	Parent=GB40754-RA
Group1.10	amel_OGSv3.2	exon	621651	622330	0.999991	+	.	Parent=GB40821-RA
Group1.10	amel_OGSv3.2	exon	627963	628275	0.999991	+	.	Parent=GB40821-RA
Group1.10	amel_OGSv3.2	exon	654602	654649	.	+	.	Parent=GB40822-RA
Group1.10	amel_OGSv3.2	exon	664615	664637	.	-	.	Parent=GB40752-RA
Group1.10	amel_OGSv3.2	exon	675720	676397	1	-	.	Parent=GB40751-RA
Group1.10	amel_OGSv3.2	exon	689641	690739	1	-	.	Parent=GB40750-RA
Group1.10	amel_OGSv3.2	exon	695883	696055	0.9999	-	.	Parent=GB40749-RA
Group1.10	amel_OGSv3.2	exon	701183	701374	1	+	.	Parent=GB40823-RA
Group1.10	amel_OGSv3.2	exon	706626	706778	1	+	.	Parent=GB40823-RA
Group1.10	amel_OGSv3.2	exon	713034	713117	.	+	.	Parent=GB40824-RA
Group1.10	amel_OGSv3.2	exon	721504	722688	1	-	.	Parent=GB40747-RA
Group1.10	amel_OGSv3.2	exon	727965	728130	1	-	.	Parent=GB40746-RA
Group1.10	amel_OGSv3.2	exon	734607	734766	1	+	.	Parent=GB40828-RA
Group1.10	amel_OGSv3.2	exon	747700	747760	.	+	.	Parent=GB40829-RA
Group1.10	amel_OGSv3.2	exon	757030	757287	.	+	.	Parent=GB40830-RA
Group1.10	amel_OGSv3.2	exon	765328	765472	0.951782	-	.	Parent=GB40744-RA
Group1.10	amel_OGSv3.2	exon	772055	772102	0.999905	+	.	Parent=GB40831-RA
Group1.10	amel_OGSv3.2	exon	777250	777454	1	-	.	Parent=GB40741-RA
Group1.10	amel_OGSv3.2	exon	783111	783352	1	-	.	Parent=GB40741-RA
Group1.10	amel_OGSv3.2	exon	789769	790242	0.989321	-	.	Parent=GB40740-RA
Group1.10	amel_OGSv3.2	exon	806936	807266	0.989321	-	.	Parent=GB40740-RA
Group1.10	amel_OGSv3.2	exon	828379	829272	0.989321	-	.	Parent=GB40740-RA
Group1.10	amel_OGSv3.2	exon	836954	836988	0.989321	-	.	Parent=GB40740-RA
Group1.10	amel_OGSv3.2	exon	845783	845798	.	-	.	Parent=GB40739-RA
Group1.10	amel_OGSv3.2	exon	874077	874091	.	-	.	Parent=GB40738-RA
Group1.10	amel_OGSv3.2	exon	891280	891532	.	-	.	Parent=GB40737-RA
Group1.10	amel_OGSv3.2	exon	931385	931630	.	-	.	Parent=GB40737-RA
Group1.10	amel_OGSv3.2	exon	938709	938770	.	-	.	Parent=GB40736-RA
Group1.10	amel_OGSv3.2	exon	949591	950830	0.999989	-	.	Parent=GB40735-RA
Group1.10	amel_OGSv3.2	exon	958640	959315	0.999989	-	.	Parent=GB40735-RA
Group1.10	amel_OGSv3.2	exon	969796	970639	1	-	.	Parent=GB40734-RA
Group1.10	amel_OGSv3.2	exon	975853	976988	1	+	.	Parent=GB40833-RA
Group1.10	amel_OGSv3.2	exon	982840	984089	0.999898	-	.	Parent=GB40731-RA
Group1.10	amel_OGSv3.2	exon	992630	992713	0.999898	-	.	Parent=GB40731-RA
Group1.10	amel_OGSv3.2	exon	1003946	1004076	1	-	.	Parent=GB40730-RA
Group1.10	amel_OGSv3.2	exon	1009739	1009989	1	-	.	Parent=GB40730-RA
Group1.10	amel_OGSv3.2	exon	1017984	1018115	1	-	.	Parent=GB40730-RA
Group1.10	amel_OGSv3.2	exon	1025092	1025179	.	+	.	Parent=GB40836-RA
Group1.10	amel_OGSv3.2	exon	1031377	1031415	.	+	.	Parent=GB40836-RA
Group1.10	amel_OGSv3.2	exon	1037680	1037700	0.997681	+	.	Parent=GB40837-RA
Group1.10	amel_OGSv3.2	exon	1044551	1044829	1	+	.	Parent=GB40838-RA
Group1.10	amel_OGSv3.2	exon	1051675	1051912	1	+	.	Parent=GB40838-RA
Group1.10	amel_OGSv3.2	exon	1056925	1056958	.	+	.	Parent=GB40839-RA
Group1.10	amel_OGSv3.2	exon	1062845	1063287	.	+	.	Parent=GB40839-RA
Group1.10	amel_OGSv3.2	exon	1071211	1071244	.	+	.	Parent=GB40841-RA
Group1.10	amel_OGSv3.2	exon	1077585	1077828	.	+	.	Parent=GB40842-RA
Group1.10	amel_OGSv3.2	exon	1084233	1084560	.	+	.	Parent=GB40842-RA
Group1.10	amel_OGSv3.2	exon	1089644	1089949	0.999766	-	.	Parent=GB40728-RA
Group1.10	amel_OGSv3.2	exon	1096498	1097273	1	-	.	Parent=GB40727-RA
Group1.10	amel_OGSv3.2	exon	1104933	1105046	.	+	.	Parent=GB40845-RA
Group1.10	amel_OGSv3.2	exon	1110370	1110372	.	+	.	Parent=GB40846-RA
Group1.10	amel_OGSv3.2	exon	1119760	1119799	.	+	.	Parent=GB40848-RA
Group1.10	amel_OGSv3.2	exon	1131870	1131962	.	+	.	Parent=GB40850-RA
Group1.10	amel_OGSv3.2	exon	1137376	1137467	1	-	.	Parent=GB40726-RA
Group1.10	amel_OGSv3.2	exon	1142655	1142755	.	+	.	Parent=GB40851-RA
Group1.10	amel_OGSv3.2	exon	1160595	1160684	.	+	.	Parent=GB40853-RA
Group1.10	amel_OGSv3.2	exon	1176904	1176906	.	+	.	Parent=GB40854-RA
Group1.10	amel_OGSv3.2	exon	1183150	1183235	.	+	.	Parent=GB40855-RA
Group1.10	amel_OGSv3.2	exon	1214040	1214249	.	-	.	Parent=GB40724-RA
Group1.10	amel_OGSv3.2	exon	1224677	1224823	0.978114	+	.	Parent=GB40856-RA
Group1.10	amel_OGSv3.2	exon	1235238	1235396	0.978114	+	.	Parent=GB40856-RA
Group1.10	amel_OGSv3.2	exon	1242151	1242169	0.498791	+	.	Parent=GB40857-RA
Group1.10	amel_OGSv3.2	exon	1247494	1247664	.	-	.	Parent=GB40723-RA
Group1.10	amel_OGSv3.2	exon	1254491	1254586	.	-	.	Parent=GB40721-RA
Group1.10	amel_OGSv3.2	exon	1261786	1267170	.	+	.	Parent=GB40859-RA
Group1.10	amel_OGSv3.2	exon	1272354	1272443	0.999996	-	.	Parent=GB40719-RA
Group1.10	amel_OGSv3.2	exon	1277948	1277953	.	+	.	Parent=GB40860-RA
Group1.10	amel_OGSv3.2	exon	1283250	1283301	1	+	.	Parent=GB40861-RA
Group1.10	amel_OGSv3.2	exon	1288386	1288491	0.999986	-	.	Parent=GB40717-RA
Group1.10	amel_OGSv3.2	exon	1293888	1293992	.	-	.	Parent=GB40716-RA
Group1.10	amel_OGSv3.2	exon	1302750	1302914	.	+	.	Parent=GB40864-RA
Group1.10	amel_OGSv3.2	exon	1340116	1340123	0.945261	+	.	Parent=GB40865-RA
Group1.10	amel_OGSv3.2	exon	1347454	1347482	.	-	.	Parent=GB40714-RA
Group1.10	amel_OGSv3.2	exon	1359247	1359536	0.945261	+	.	Parent=GB40865-RA
Group1.10	amel_OGSv3.2	exon	1365531	1366107	1	-	.	Parent=GB40713-RA
Group1.10	amel_OGSv3.2	exon	1374883	1375091	1	-	.	Parent=GB40712-RA
Group1.10	amel_OGSv3.2	exon	1381375	1383492	0.763096	+	.	Parent=GB40866-RA
Group1.10	amel_OGSv3.2	exon	1389397	1389923	1	+	.	Parent=GB40867-RA
Group1.10	amel_OGSv3.2	exon	1398771	1398905	1	+	.	Parent=GB40867-RA
Group1.10	amel_OGSv3.2	exon	1404145	1404312	1	+	.	Parent=GB40867-RA
Group11.1	amel_OGSv3.2	exon	148905	149174	.	-	.	Parent=GB46632-RA
Group11.1	amel_OGSv3.2	exon	161587	161755	.	-	.	Parent=GB46631-RA
Group11.1	amel_OGSv3.2	exon	168549	169561	1	-	.	Parent=GB46630-RA
Group11.1	amel_OGSv3.2	exon	175772	175833	1	-	.	Parent=GB46630-RA
Group11.1	amel_OGSv3.2	exon	185000	185305	1	-	.	Parent=GB46630-RA
Group11.1	amel_OGSv3.2	exon	190662	191597	.	+	.	Parent=GB46634-RA
Group11.1	amel_OGSv3.2	exon	206913	207047	1	+	.	Parent=GB46635-RA
Group11.1	amel_OGSv3.2	exon	212447	212587	0.999999	-	.	Parent=GB46628-RA
Group11.1	amel_OGSv3.2	exon	217854	218035	1	+	.	Parent=GB46636-RA
Group11.1	amel_OGSv3.2	exon	223048	223400	0.999872	-	.	Parent=GB46627-RA
Group11.1	amel_OGSv3.2	exon	232039	232156	.	-	.	Parent=GB46626-RA
Group11.1	amel_OGSv3.2	exon	244545	244620	.	-	.	Parent=GB46626-RA
Group11.1	amel_OGSv3.2	exon	257541	257551	.	-	.	Parent=GB46625-RA
Group11.1	amel_OGSv3.2	exon	262894	263058	0.999667	+	.	Parent=GB46637-RA
Group11.1	amel_OGSv3.2	exon	270972	271064	.	-	.	Parent=GB46624-RA
Group11.1	amel_OGSv3.2	exon	339255	339631	0.980913	-	.	Parent=GB46623-RA
Group11.1	amel_OGSv3.2	exon	364231	364749	1	+	.	Parent=GB46638-RA
Group11.1	amel_OGSv3.2	exon	370614	370774	1	+	.	Parent=GB46638-RA
Group11.1	amel_OGSv3.2	exon	375794	375907	1	-	.	Parent=GB46621-RA
Group11.1	amel_OGSv3.2	exon	381021	381083	0.999975	-	.	Parent=GB46620-RA
Group11.1	amel_OGSv3.2	exon	386305	386470	0.999975	-	.	Parent=GB46620-RA
Group11.1	amel_OGSv3.2	exon	392156	392542	0.999999	+	.	Parent=GB46640-RA
Group11.1	amel_OGSv3.2	exon	397905	397973	.	+	.	Parent=GB46641-RA
Group11.1	amel_OGSv3.2	exon	403405	403704	1	-	.	Parent=GB46619-RA
Group11.1	amel_OGSv3.2	exon	409795	410312	1	+	.	Parent=GB46643-RA
Group11.1	amel_OGSv3.2	exon	417188	418220	1	-	.	Parent=GB46618-RA
Group11.1	amel_OGSv3.2	exon	423318	423543	1	-	.	Parent=GB46618-RA
Group11.1	amel_OGSv3.2	exon	429690	429805	1	-	.	Parent=GB46618-RA
Group11.1	amel_OGSv3.2	exon	439584	440496	0.987652	-	.	Parent=GB46616-RA
Group11.1	amel_OGSv3.2	exon	446201	446253	0.987652	-	.	Parent=GB46616-RA
Group11.1	amel_OGSv3.2	exon	451288	451488	1	-	.	Parent=GB46615-RA
Group11.1	amel_OGSv3.2	exon	458152	458266	0.996089	-	.	Parent=GB46614-RA
Group11.1	amel_OGSv3.2	exon	467228	467352	0.996089	-	.	Parent=GB46614-RA
Group11.1	amel_OGSv3.2	exon	472636	472758	0.996089	-	.	Parent=GB46614-RA
Group11.1	amel_OGSv3.2	exon	507068	507376	.	+	.	Parent=GB46646-RA
Group11.1	amel_OGSv3.2	exon	513443	513467	.	+	.	Parent=GB46648-RA
Group11.1	amel_OGSv3.2	exon	518673	519145	1	-	.	Parent=GB46613-RA
Group11.1	amel_OGSv3.2	exon	525742	526436	0.49996	-	.	Parent=GB46612-RA
Group11.1	amel_OGSv3.2	exon	534062	534181	.	-	.	Parent=GB46611-RA
Group11.1	amel_OGSv3.2	exon	539218	539277	.	+	.	Parent=GB46650-RA
Group11.1	amel_OGSv3.2	exon	544343	544641	.	-	.	Parent=GB46606-RA
Group11.1	amel_OGSv3.2	exon	550157	550189	.	+	.	Parent=GB46653-RA
Group11.1	amel_OGSv3.2	exon	555475	555717	.	-	.	Parent=GB46605-RA
Group11.1	amel_OGSv3.2	exon	560773	560930	1	-	.	Parent=GB46603-RA
Group11.1	amel_OGSv3.2	exon	566952	567181	0.833836	+	.	Parent=GB46655-RA
Group11.1	amel_OGSv3.2	exon	572188	572271	1	-	.	Parent=GB46601-RA
Group11.1	amel_OGSv3.2	exon	578249	578610	.	-	.	Parent=GB46599-RA
Group11.1	amel_OGSv3.2	exon	584276	584358	1	-	.	Parent=GB46598-RA
Group11.1	amel_OGSv3.2	exon	589524	589754	1	-	.	Parent=GB46597-RA
Group11.1	amel_OGSv3.2	exon	596640	597053	1	-	.	Parent=GB46597-RA
Group11.1	amel_OGSv3.2	exon	603979	604735	1	-	.	Parent=GB46597-RA
Group11.1	amel_OGSv3.2	exon	614786	614966	1	+	.	Parent=GB46661-RA
Group11.1	amel_OGSv3.2	exon	621016	621117	.	+	.	Parent=GB46662-RA
Group11.1	amel_OGSv3.2	exon	635836	635886	.	+	.	Parent=GB46662-RA
Group11.1	amel_OGSv3.2	exon	642213	642461	.	+	.	Parent=GB46663-RA
Group11.1	amel_OGSv3.2	exon	647861	648066	.	+	.	Parent=GB46663-RA
Group11.1	amel_OGSv3.2	exon	654309	654398	.	+	.	Parent=GB46664-RA
Group11.11	amel_OGSv3.2	exon	14508	14700	1	+	.	Parent=GB55056-RA
Group11.11	amel_OGSv3.2	exon	34166	34229	.	+	.	Parent=GB55058-RA
Group11.11	amel_OGSv3.2	exon	71591	71733	.	+	.	Parent=GB55058-RA
Group11.11	amel_OGSv3.2	exon	81490	81587	.	+	.	Parent=GB55058-RA
Group11.11	amel_OGSv3.2	exon	112805	112874	.	+	.	Parent=GB55058-RA
Group11.11	amel_OGSv3.2	exon	120100	120275	0.575472	+	.	Parent=GB55059-RA
Group11.11	amel_OGSv3.2	exon	133702	134039	0.575472	+	.	Parent=GB55059-RA
Group11.11	amel_OGSv3.2	exon	142944	143095	0.575472	+	.	Parent=GB55059-RA
Group11.11	amel_OGSv3.2	exon	148362	148541	0.575472	+	.	Parent=GB55059-RA
Group11.11	amel_OGSv3.2	exon	168029	168185	0.575472	+	.	Parent=GB55059-RA
Group11.11	amel_OGSv3.2	exon	183550	183701	0.575472	+	.	Parent=GB55059-RA
Group11.11	amel_OGSv3.2	exon	193161	193493	0.575472	+	.	Parent=GB55059-RA
Group11.11	amel_OGSv3.2	exon	198794	199055	0.575472	+	.	Parent=GB55059-RA
Group11.11	amel_OGSv3.2	exon	211413	211535	1	-	.	Parent=GB55054-RA
Group11.11	amel_OGSv3.2	exon	220832	221044	1	-	.	Parent=GB55054-RA
Group11.11	amel_OGSv3.2	exon	227019	227227	1	-	.	Parent=GB55054-RA
Group11.11	amel_OGSv3.2	exon	232381	232593	.	-	.	Parent=GB55053-RA
Group11.11	amel_OGSv3.2	exon	239353	239594	1	+	.	Parent=GB55060-RA
Group11.11	amel_OGSv3.2	exon	260918	261118	1	+	.	Parent=GB55060-RA
Group11.11	amel_OGSv3.2	exon	276410	276838	.	-	.	Parent=GB55051-RA
Group11.12	amel_OGSv3.2	exon	6730	6918	.	-	.	Parent=GB54046-RA
Group11.12	amel_OGSv3.2	exon	12941	13341	1	-	.	Parent=GB54044-RA
Group11.12	amel_OGSv3.2	exon	21739	21924	1	-	.	Parent=GB54043-RA
Group11.12	amel_OGSv3.2	exon	30035	30769	.	-	.	Parent=GB54042-RA
Group11.12	amel_OGSv3.2	exon	36099	36346	.	+	.	Parent=GB54050-RA
Group11.12	amel_OGSv3.2	exon	42424	42481	1	+	.	Parent=GB54051-RA
Group11.12	amel_OGSv3.2	exon	48931	49005	1	+	.	Parent=GB54051-RA
Group11.12	amel_OGSv3.2	exon	54356	54829	.	-	.	Parent=GB54040-RA
Group11.12	amel_OGSv3.2	exon	63273	63538	.	-	.	Parent=GB54040-RA
Group11.12	amel_OGSv3.2	exon	68546	68577	.	-	.	Parent=GB54038-RA
Group11.12	amel_OGSv3.2	exon	75798	75891	0.472636	-	.	Parent=GB54037-RA
Group11.12	amel_OGSv3.2	exon	85580	85692	.	-	.	Parent=GB54036-RA
Group11.12	amel_OGSv3.2	exon	106858	106945	.	-	.	Parent=GB54036-RA
Group11.12	amel_OGSv3.2	exon	112065	112274	0.999919	-	.	Parent=GB54035-RA
Group11.12	amel_OGSv3.2	exon	117885	118153	0.999919	-	.	Parent=GB54035-RA
Group11.12	amel_OGSv3.2	exon	123621	123839	1	+	.	Parent=GB54052-RA
Group11.12	amel_OGSv3.2	exon	130805	130855	.	+	.	Parent=GB54053-RA
Group11.12	amel_OGSv3.2	exon	135920	136073	.	+	.	Parent=GB54054-RA
Group11.12	amel_OGSv3.2	exon	141083	141250	.	+	.	Parent=GB54054-RA
Group11.12	amel_OGSv3.2	exon	147524	147587	1	+	.	Parent=GB54056-RA
Group11.12	amel_OGSv3.2	exon	153991	155455	1	-	.	Parent=GB54033-RA
Group11.12	amel_OGSv3.2	exon	160693	160825	1	+	.	Parent=GB54057-RA
Group11.12	amel_OGSv3.2	exon	169550	169762	.	-	.	Parent=GB54032-RA
Group11.12	amel_OGSv3.2	exon	190763	190974	.	-	.	Parent=GB54032-RA
Group11.12	amel_OGSv3.2	exon	210962	211153	.	-	.	Parent=GB54032-RA
Group11.12	amel_OGSv3.2	exon	222343	222379	.	+	.	Parent=GB54058-RA
Group11.12	amel_OGSv3.2	exon	278209	278927	.	-	.	Parent=GB54031-RA
Group11.12	amel_OGSv3.2	exon	291237	291421	.	+	.	Parent=GB54059-RA
Group11.12	amel_OGSv3.2	exon	339142	339147	.	+	.	Parent=GB54060-RA
Group11.12	amel_OGSv3.2	exon	346510	346653	.	+	.	Parent=GB54060-RA
Group11.12	amel_OGSv3.2	exon	411094	413485	0.995454	-	.	Parent=GB54030-RA
Group11.12	amel_OGSv3.2	exon	424656	427447	0.995454	-	.	Parent=GB54030-RA
Group11.12	amel_OGSv3.2	exon	530050	530064	.	+	.	Parent=GB54061-RA
Group11.12	amel_OGSv3.2	exon	712493	712648	.	+	.	Parent=GB54061-RA
Group11.12	amel_OGSv3.2	exon	724769	725095	.	+	.	Parent=GB54062-RA
Group11.12	amel_OGSv3.2	exon	742085	742137	.	+	.	Parent=GB54063-RA
Group11.12	amel_OGSv3.2	exon	770361	770475	.	+	.	Parent=GB54063-RA
Group11.12	amel_OGSv3.2	exon	839599	839606	.	+	.	Parent=GB54065-RA
Group11.12	amel_OGSv3.2	exon	853277	853349	.	-	.	Parent=GB54029-RA
Group11.13	amel_OGSv3.2	exon	40410	40419	.	+	.	Parent=GB49834-RA
Group11.13	amel_OGSv3.2	exon	64890	64892	.	-	.	Parent=GB49832-RA
Group11.13	amel_OGSv3.2	exon	80132	80779	.	+	.	Parent=GB49836-RA
Group11.13	amel_OGSv3.2	exon	85780	86003	1	+	.	Parent=GB49837-RA
Group11.13	amel_OGSv3.2	exon	91465	91592	1	+	.	Parent=GB49838-RA
Group11.13	amel_OGSv3.2	exon	105838	105970	1	+	.	Parent=GB49839-RA
Group11.13	amel_OGSv3.2	exon	111236	111931	1	+	.	Parent=GB49839-RA
Group11.13	amel_OGSv3.2	exon	119420	119928	.	-	.	Parent=GB49827-RA
Group11.13	amel_OGSv3.2	exon	131549	131740	.	+	.	Parent=GB49842-RA
Group11.13	amel_OGSv3.2	exon	138401	138462	.	+	.	Parent=GB49843-RA
Group11.13	amel_OGSv3.2	exon	143485	143898	0.99999	+	.	Parent=GB49844-RA
Group11.13	amel_OGSv3.2	exon	150181	150216	0.99999	+	.	Parent=GB49844-RA
Group11.13	amel_OGSv3.2	exon	158641	158914	1	-	.	Parent=GB49826-RA
Group11.13	amel_OGSv3.2	exon	185398	185573	0.996382	+	.	Parent=GB49845-RA
Group11.13	amel_OGSv3.2	exon	193507	193800	0.996382	+	.	Parent=GB49845-RA
Group11.13	amel_OGSv3.2	exon	199550	199817	0.996382	+	.	Parent=GB49845-RA
Group11.13	amel_OGSv3.2	exon	205064	205369	0.996382	+	.	Parent=GB49845-RA
Group11.13	amel_OGSv3.2	exon	212603	212770	0.996382	+	.	Parent=GB49845-RA
Group11.13	amel_OGSv3.2	exon	217783	217991	.	-	.	Parent=GB49825-RA
Group11.14	amel_OGSv3.2	exon	41840	42236	1	+	.	Parent=GB43519-RA
Group11.14	amel_OGSv3.2	exon	50500	50568	1	+	.	Parent=GB43519-RA
Group11.14	amel_OGSv3.2	exon	56675	56814	1	-	.	Parent=GB43516-RA
Group11.14	amel_OGSv3.2	exon	62780	62867	.	-	.	Parent=GB43514-RA
Group11.14	amel_OGSv3.2	exon	68008	68208	0.999999	-	.	Parent=GB43513-RA
Group11.14	amel_OGSv3.2	exon	73577	73716	1	-	.	Parent=GB43512-RA
Group11.14	amel_OGSv3.2	exon	80553	80825	1	-	.	Parent=GB43510-RA
Group11.14	amel_OGSv3.2	exon	85984	86169	1	-	.	Parent=GB43509-RA
Group11.14	amel_OGSv3.2	exon	91546	91600	.	-	.	Parent=GB43508-RA
Group11.14	amel_OGSv3.2	exon	96924	97092	.	-	.	Parent=GB43507-RA
Group11.14	amel_OGSv3.2	exon	102392	102510	.	-	.	Parent=GB43506-RA
Group11.14	amel_OGSv3.2	exon	111188	111190	.	-	.	Parent=GB43504-RA
Group11.14	amel_OGSv3.2	exon	117369	117515	1	-	.	Parent=GB43502-RA
Group11.14	amel_OGSv3.2	exon	122754	123168	1	-	.	Parent=GB43502-RA
Group11.14	amel_OGSv3.2	exon	130154	130601	.	+	.	Parent=GB43526-RA
Group11.14	amel_OGSv3.2	exon	136501	136747	.	+	.	Parent=GB43526-RA
Group11.14	amel_OGSv3.2	exon	146635	147769	0.894188	-	.	Parent=GB43501-RA
Group11.14	amel_OGSv3.2	exon	153912	155184	1	-	.	Parent=GB43500-RA
Group11.14	amel_OGSv3.2	exon	168004	168195	.	-	.	Parent=GB43499-RA
Group11.14	amel_OGSv3.2	exon	173378	173448	.	-	.	Parent=GB43498-RA
Group11.14	amel_OGSv3.2	exon	180701	181345	.	-	.	Parent=GB43497-RA
Group11.14	amel_OGSv3.2	exon	194149	194270	.	-	.	Parent=GB43497-RA
Group11.14	amel_OGSv3.2	exon	200185	200604	.	-	.	Parent=GB43497-RA
Group11.14	amel_OGSv3.2	exon	208669	208809	.	-	.	Parent=GB43497-RA
Group11.14	amel_OGSv3.2	exon	214900	215166	.	-	.	Parent=GB43497-RA
Group11.14	amel_OGSv3.2	exon	220168	220346	.	-	.	Parent=GB43497-RA
Group11.14	amel_OGSv3.2	exon	225719	225830	.	-	.	Parent=GB43497-RA
Group11.14	amel_OGSv3.2	exon	235124	235305	.	-	.	Parent=GB43497-RA
Group11.14	amel_OGSv3.2	exon	247168	247329	.	-	.	Parent=GB43497-RA
Group11.14	amel_OGSv3.2	exon	262544	262698	.	-	.	Parent=GB43497-RA
Group11.14	amel_OGSv3.2	exon	282984	283173	.	-	.	Parent=GB43497-RA
Group11.14	amel_OGSv3.2	exon	456824	456887	.	-	.	Parent=GB43497-RA
Group11.14	amel_OGSv3.2	exon	524841	525031	.	-	.	Parent=GB43496-RA
Group11.14	amel_OGSv3.2	exon	566531	566636	.	-	.	Parent=GB43496-RA
Group11.14	amel_OGSv3.2	exon	613994	614244	0.999576	-	.	Parent=GB43495-RA
Group11.14	amel_OGSv3.2	exon	629318	629433	0.999576	-	.	Parent=GB43495-RA
Group11.14	amel_OGSv3.2	exon	661459	661594	0.999576	-	.	Parent=GB43495-RA
Group11.15	amel_OGSv3.2	exon	36627	36722	0.50965	-	.	Parent=GB53505-RA
Group11.15	amel_OGSv3.2	exon	62186	62317	.	-	.	Parent=GB53504-RA
Group11.15	amel_OGSv3.2	exon	68224	82058	0.955185	-	.	Parent=GB53503-RA
Group11.15	amel_OGSv3.2	exon	98337	98524	.	-	.	Parent=GB53500-RA
Group11.15	amel_OGSv3.2	exon	108057	108138	.	-	.	Parent=GB53500-RA
Group11.15	amel_OGSv3.2	exon	124404	124436	.	-	.	Parent=GB53500-RA
Group11.15	amel_OGSv3.2	exon	203932	204097	1	+	.	Parent=GB53506-RA
Group11.15	amel_OGSv3.2	exon	211274	211353	1	+	.	Parent=GB53506-RA
Group11.16	amel_OGSv3.2	exon	36587	36657	.	+	.	Parent=GB47254-RA
Group11.16	amel_OGSv3.2	exon	50272	50493	.	-	.	Parent=GB47253-RA
Group11.16	amel_OGSv3.2	exon	57435	57656	.	-	.	Parent=GB47252-RA
Group11.16	amel_OGSv3.2	exon	96183	96454	.	+	.	Parent=GB47254-RA
Group11.16	amel_OGSv3.2	exon	110797	110862	.	+	.	Parent=GB47254-RA
Group11.16	amel_OGSv3.2	exon	195045	195233	.	+	.	Parent=GB47255-RA
Group11.16	amel_OGSv3.2	exon	224885	225017	.	+	.	Parent=GB47256-RA
Group11.16	amel_OGSv3.2	exon	246168	246304	.	-	.	Parent=GB47251-RA
Group11.16	amel_OGSv3.2	exon	266958	267012	.	-	.	Parent=GB47251-RA
Group11.16	amel_OGSv3.2	exon	284036	284164	.	+	.	Parent=GB47257-RA
Group11.16	amel_OGSv3.2	exon	314006	314092	.	+	.	Parent=GB47257-RA
Group11.16	amel_OGSv3.2	exon	322369	322450	.	+	.	Parent=GB47257-RA
Group11.16	amel_OGSv3.2	exon	335088	335129	0.72399	+	.	Parent=GB47258-RA
Group11.16	amel_OGSv3.2	exon	340332	340426	0.72399	+	.	Parent=GB47258-RA
Group11.16	amel_OGSv3.2	exon	345477	345626	.	-	.	Parent=GB47250-RA
Group11.16	amel_OGSv3.2	exon	351794	351981	.	-	.	Parent=GB47249-RA
Group11.16	amel_OGSv3.2	exon	357771	358257	1	-	.	Parent=GB47248-RA
Group11.16	amel_OGSv3.2	exon	364084	364203	1	-	.	Parent=GB47248-RA
Group11.16	amel_OGSv3.2	exon	370146	370236	0.998207	+	.	Parent=GB47260-RA
Group11.16	amel_OGSv3.2	exon	375855	375892	0.990619	-	.	Parent=GB47247-RA
Group11.16	amel_OGSv3.2	exon	381103	381203	.	-	.	Parent=GB47245-RA
Group11.16	amel_OGSv3.2	exon	386266	386452	.	-	.	Parent=GB47244-RA
Group11.16	amel_OGSv3.2	exon	391583	391858	.	-	.	Parent=GB47243-RA
Group11.16	amel_OGSv3.2	exon	403670	403858	.	-	.	Parent=GB47243-RA
Group11.16	amel_OGSv3.2	exon	454697	454881	.	-	.	Parent=GB47242-RA
Group11.16	amel_OGSv3.2	exon	503949	504048	.	-	.	Parent=GB47242-RA
Group11.16	amel_OGSv3.2	exon	530152	530234	.	-	.	Parent=GB47241-RA
Group11.16	amel_OGSv3.2	exon	539494	539504	.	+	.	Parent=GB47262-RA
Group11.16	amel_OGSv3.2	exon	544828	544951	.	+	.	Parent=GB47262-RA
Group11.16	amel_OGSv3.2	exon	616945	617102	.	+	.	Parent=GB47263-RA
Group11.16	amel_OGSv3.2	exon	635753	636056	.	+	.	Parent=GB47263-RA
Group11.16	amel_OGSv3.2	exon	697455	697523	.	+	.	Parent=GB47264-RA
Group11.16	amel_OGSv3.2	exon	715681	715719	.	+	.	Parent=GB47264-RA
Group11.16	amel_OGSv3.2	exon	730729	730810	.	-	.	Parent=GB47241-RA
Group11.16	amel_OGSv3.2	exon	736939	737847	1	-	.	Parent=GB47239-RA
Group11.16	amel_OGSv3.2	exon	743257	743378	1	-	.	Parent=GB47239-RA
Group11.16	amel_OGSv3.2	exon	749586	751252	0.752723	-	.	Parent=GB47237-RA
Group11.16	amel_OGSv3.2	exon	758091	758789	0.752723	-	.	Parent=GB47237-RA
Group11.16	amel_OGSv3.2	exon	769729	770169	1	-	.	Parent=GB47236-RA
Group11.16	amel_OGSv3.2	exon	775347	776195	1	+	.	Parent=GB47268-RA
Group11.16	amel_OGSv3.2	exon	785383	785591	.	-	.	Parent=GB47234-RA
Group11.16	amel_OGSv3.2	exon	797768	798019	.	-	.	Parent=GB47234-RA
Group11.16	amel_OGSv3.2	exon	803502	803638	1	-	.	Parent=GB47233-RA
Group11.16	amel_OGSv3.2	exon	808922	809049	1	-	.	Parent=GB47232-RA
Group11.16	amel_OGSv3.2	exon	814937	815012	.	+	.	Parent=GB47270-RA
Group11.16	amel_OGSv3.2	exon	820371	820670	0.752826	+	.	Parent=GB47271-RA
Group11.16	amel_OGSv3.2	exon	827764	828697	1	-	.	Parent=GB47231-RA
Group11.16	amel_OGSv3.2	exon	834081	834230	.	+	.	Parent=GB47272-RA
Group11.16	amel_OGSv3.2	exon	839438	839693	1	-	.	Parent=GB47230-RA
Group11.16	amel_OGSv3.2	exon	844764	844991	0.999999	+	.	Parent=GB47273-RA
Group11.16	amel_OGSv3.2	exon	858905	859628	1	+	.	Parent=GB47274-RA
Group11.16	amel_OGSv3.2	exon	882902	883064	1	+	.	Parent=GB47274-RA
Group11.16	amel_OGSv3.2	exon	892954	893078	.	-	.	Parent=GB47229-RA
Group11.16	amel_OGSv3.2	exon	905370	905589	.	+	.	Parent=GB47275-RA
Group11.16	amel_OGSv3.2	exon	918473	918539	.	+	.	Parent=GB47277-RA
Group11.16	amel_OGSv3.2	exon	927040	927644	0.986469	+	.	Parent=GB47278-RA
Group11.16	amel_OGSv3.2	exon	934942	935120	0.986469	+	.	Parent=GB47278-RA
Group11.16	amel_OGSv3.2	exon	940802	941245	0.582258	+	.	Parent=GB47279-RA
Group11.16	amel_OGSv3.2	exon	946608	946757	0.997225	+	.	Parent=GB47280-RA
Group11.16	amel_OGSv3.2	exon	952098	953190	0.997225	+	.	Parent=GB47280-RA
Group11.16	amel_OGSv3.2	exon	959034	959175	.	+	.	Parent=GB47281-RA
Group11.16	amel_OGSv3.2	exon	966525	966818	.	+	.	Parent=GB47283-RA
Group11.16	amel_OGSv3.2	exon	972417	972434	.	+	.	Parent=GB47284-RA
Group11.16	amel_OGSv3.2	exon	981102	981398	.	-	.	Parent=GB47225-RA
Group11.16	amel_OGSv3.2	exon	987048	987085	.	+	.	Parent=GB47287-RA
Group11.16	amel_OGSv3.2	exon	993238	993359	.	+	.	Parent=GB47289-RA
Group11.16	amel_OGSv3.2	exon	1021446	1021481	.	+	.	Parent=GB47290-RA
Group11.16	amel_OGSv3.2	exon	1031049	1031085	.	+	.	Parent=GB47291-RA
Group11.16	amel_OGSv3.2	exon	1046877	1046938	.	+	.	Parent=GB47291-RA
Group11.16	amel_OGSv3.2	exon	1063237	1063258	.	+	.	Parent=GB47292-RA
Group11.16	amel_OGSv3.2	exon	1121052	1128148	1	-	.	Parent=GB47224-RA
Group11.16	amel_OGSv3.2	exon	1140017	1140202	.	-	.	Parent=GB47222-RA
Group11.16	amel_OGSv3.2	exon	1147860	1147980	.	-	.	Parent=GB47221-RA
Group11.16	amel_OGSv3.2	exon	1204964	1205138	.	-	.	Parent=GB47221-RA
Group11.16	amel_OGSv3.2	exon	1281172	1281176	.	-	.	Parent=GB47220-RA
Group11.16	amel_OGSv3.2	exon	1312949	1313237	.	-	.	Parent=GB47219-RA
Group11.16	amel_OGSv3.2	exon	1324233	1325040	.	+	.	Parent=GB47295-RA
Group11.16	amel_OGSv3.2	exon	1330292	1330579	1	+	.	Parent=GB47296-RA
Group11.16	amel_OGSv3.2	exon	1335584	1335606	.	+	.	Parent=GB47297-RA
Group11.16	amel_OGSv3.2	exon	1342520	1342626	0.578038	-	.	Parent=GB47217-RA
Group11.16	amel_OGSv3.2	exon	1352920	1353113	1	+	.	Parent=GB47299-RA
Group11.16	amel_OGSv3.2	exon	1359830	1359989	1	+	.	Parent=GB47299-RA
Group11.16	amel_OGSv3.2	exon	1368611	1368721	0.578038	-	.	Parent=GB47217-RA
Group11.16	amel_OGSv3.2	exon	1373973	1374386	.	+	.	Parent=GB47301-RA
Group11.16	amel_OGSv3.2	exon	1380043	1380485	0.997543	+	.	Parent=GB47302-RA
Group11.16	amel_OGSv3.2	exon	1387336	1387521	1	+	.	Parent=GB47303-RA
Group11.16	amel_OGSv3.2	exon	1393701	1393818	0.578038	-	.	Parent=GB47217-RA
Group11.16	amel_OGSv3.2	exon	1418005	1418172	0.578038	-	.	Parent=GB47217-RA
Group11.16	amel_OGSv3.2	exon	1440555	1440649	0.864488	-	.	Parent=GB47216-RA
Group11.16	amel_OGSv3.2	exon	1448147	1449517	.	-	.	Parent=GB47215-RA
Group11.16	amel_OGSv3.2	exon	1454765	1454926	1	+	.	Parent=GB47305-RA
Group11.16	amel_OGSv3.2	exon	1460087	1460110	.	-	.	Parent=GB47213-RA
Group11.16	amel_OGSv3.2	exon	1465799	1466475	1	+	.	Parent=GB47307-RA
Group11.16	amel_OGSv3.2	exon	1475046	1476286	0.877538	-	.	Parent=GB47209-RA
Group11.16	amel_OGSv3.2	exon	1481743	1481862	1	-	.	Parent=GB47208-RA
Group11.16	amel_OGSv3.2	exon	1487142	1487420	0.999999	+	.	Parent=GB47308-RA
Group11.16	amel_OGSv3.2	exon	1492909	1493053	0.999999	+	.	Parent=GB47308-RA
Group11.16	amel_OGSv3.2	exon	1498098	1498244	0.999999	+	.	Parent=GB47308-RA
Group11.16	amel_OGSv3.2	exon	1504487	1504785	0.999994	+	.	Parent=GB47309-RA
Group11.16	amel_OGSv3.2	exon	1510174	1510225	.	-	.	Parent=GB47204-RA
Group11.16	amel_OGSv3.2	exon	1517098	1517360	1	+	.	Parent=GB47310-RA
Group11.16	amel_OGSv3.2	exon	1522986	1523461	0.999958	-	.	Parent=GB47203-RA
Group11.16	amel_OGSv3.2	exon	1529277	1530017	1	-	.	Parent=GB47202-RA
Group11.16	amel_OGSv3.2	exon	1535103	1535207	.	-	.	Parent=GB47201-RA
Group11.16	amel_OGSv3.2	exon	1541098	1541276	.	+	.	Parent=GB47313-RA
Group11.16	amel_OGSv3.2	exon	1547212	1547398	1	+	.	Parent=GB47315-RA
Group11.16	amel_OGSv3.2	exon	1552662	1553044	.	-	.	Parent=GB47199-RA
Group11.16	amel_OGSv3.2	exon	1558952	1558999	.	-	.	Parent=GB47198-RA
Group11.18	amel_OGSv3.2	exon	53780	53825	0.996232	-	.	Parent=GB45089-RA
Group11.18	amel_OGSv3.2	exon	58995	59181	1	+	.	Parent=GB45091-RA
Group11.18	amel_OGSv3.2	exon	64233	64343	1	+	.	Parent=GB45091-RA
Group11.18	amel_OGSv3.2	exon	106644	106701	0.995095	+	.	Parent=GB45092-RA
Group11.18	amel_OGSv3.2	exon	148955	149054	0.996232	-	.	Parent=GB45089-RA
Group11.18	amel_OGSv3.2	exon	225342	225478	0.995095	+	.	Parent=GB45092-RA
Group11.18	amel_OGSv3.2	exon	239062	239253	0.995095	+	.	Parent=GB45092-RA
Group11.18	amel_OGSv3.2	exon	260423	260518	0.995095	+	.	Parent=GB45092-RA
Group11.18	amel_OGSv3.2	exon	267192	267258	0.995095	+	.	Parent=GB45092-RA
Group11.18	amel_OGSv3.2	exon	281715	281869	0.995095	+	.	Parent=GB45092-RA
Group11.18	amel_OGSv3.2	exon	304765	304911	0.955192	+	.	Parent=GB45093-RA
Group11.18	amel_OGSv3.2	exon	371041	371853	.	-	.	Parent=GB45088-RA
Group11.18	amel_OGSv3.2	exon	377706	379557	1	-	.	Parent=GB45087-RA
Group11.18	amel_OGSv3.2	exon	385043	385189	0.999999	-	.	Parent=GB45086-RA
Group11.18	amel_OGSv3.2	exon	392476	393913	0.472073	+	.	Parent=GB45095-RA
Group11.18	amel_OGSv3.2	exon	398979	399318	.	+	.	Parent=GB45096-RA
Group11.18	amel_OGSv3.2	exon	404649	404773	.	+	.	Parent=GB45098-RA
Group11.18	amel_OGSv3.2	exon	409929	409975	.	+	.	Parent=GB45100-RA
Group11.18	amel_OGSv3.2	exon	415492	415554	.	+	.	Parent=GB45100-RA
Group11.18	amel_OGSv3.2	exon	421068	421413	.	+	.	Parent=GB45101-RA
Group11.18	amel_OGSv3.2	exon	427172	427344	.	+	.	Parent=GB45101-RA
Group11.18	amel_OGSv3.2	exon	432447	432694	.	+	.	Parent=GB45101-RA
Group11.18	amel_OGSv3.2	exon	438050	438358	0.99949	-	.	Parent=GB45084-RA
Group11.18	amel_OGSv3.2	exon	443538	443787	1	-	.	Parent=GB45083-RA
Group11.18	amel_OGSv3.2	exon	448929	449061	1	-	.	Parent=GB45082-RA
Group11.18	amel_OGSv3.2	exon	454149	454254	0.998413	-	.	Parent=GB45081-RA
Group11.18	amel_OGSv3.2	exon	459265	459434	0.998413	-	.	Parent=GB45081-RA
Group11.18	amel_OGSv3.2	exon	464830	464947	.	-	.	Parent=GB45079-RA
Group11.18	amel_OGSv3.2	exon	470400	470532	.	-	.	Parent=GB45079-RA
Group11.18	amel_OGSv3.2	exon	476397	476447	.	-	.	Parent=GB45078-RA
Group11.18	amel_OGSv3.2	exon	481531	481566	.	-	.	Parent=GB45078-RA
Group11.18	amel_OGSv3.2	exon	486681	486832	.	+	.	Parent=GB45106-RA
Group11.18	amel_OGSv3.2	exon	492486	492760	1	-	.	Parent=GB45077-RA
Group11.18	amel_OGSv3.2	exon	497796	497910	1	+	.	Parent=GB45107-RA
Group11.18	amel_OGSv3.2	exon	502950	503284	1	+	.	Parent=GB45107-RA
Group11.18	amel_OGSv3.2	exon	515111	515323	.	+	.	Parent=GB45108-RA
Group11.18	amel_OGSv3.2	exon	525265	525467	.	-	.	Parent=GB45076-RA
Group11.18	amel_OGSv3.2	exon	609636	610672	0.767192	-	.	Parent=GB45075-RA
Group11.18	amel_OGSv3.2	exon	616558	616715	0.767192	-	.	Parent=GB45075-RA
Group11.18	amel_OGSv3.2	exon	622092	622286	0.767192	-	.	Parent=GB45075-RA
Group11.18	amel_OGSv3.2	exon	635269	635534	0.767192	-	.	Parent=GB45075-RA
Group11.18	amel_OGSv3.2	exon	654349	654438	0.767192	-	.	Parent=GB45075-RA
Group11.18	amel_OGSv3.2	exon	716248	716402	0.767192	-	.	Parent=GB45075-RA
Group11.18	amel_OGSv3.2	exon	725683	726654	.	-	.	Parent=GB45074-RA
Group11.18	amel_OGSv3.2	exon	734680	734777	0.999999	+	.	Parent=GB45110-RA
Group11.18	amel_OGSv3.2	exon	739922	740094	.	-	.	Parent=GB45073-RA
Group11.18	amel_OGSv3.2	exon	745712	746040	.	-	.	Parent=GB45073-RA
Group11.18	amel_OGSv3.2	exon	751201	751338	.	-	.	Parent=GB45073-RA
Group11.18	amel_OGSv3.2	exon	761275	761417	.	-	.	Parent=GB45073-RA
Group11.18	amel_OGSv3.2	exon	769587	770207	.	-	.	Parent=GB45072-RA
Group11.18	amel_OGSv3.2	exon	776617	776761	1	-	.	Parent=GB45071-RA
Group11.18	amel_OGSv3.2	exon	782289	782437	.	+	.	Parent=GB45111-RA
Group11.18	amel_OGSv3.2	exon	796351	798261	0.979143	-	.	Parent=GB45070-RA
Group11.18	amel_OGSv3.2	exon	803731	803866	0.979143	-	.	Parent=GB45070-RA
Group11.18	amel_OGSv3.2	exon	841922	841951	.	-	.	Parent=GB45069-RA
Group11.18	amel_OGSv3.2	exon	872762	873136	.	-	.	Parent=GB45069-RA
Group11.18	amel_OGSv3.2	exon	906500	906684	.	-	.	Parent=GB45068-RA
Group11.18	amel_OGSv3.2	exon	939517	939756	.	-	.	Parent=GB45067-RA
Group11.18	amel_OGSv3.2	exon	952748	953018	.	-	.	Parent=GB45067-RA
Group11.18	amel_OGSv3.2	exon	960995	961467	.	-	.	Parent=GB45067-RA
Group11.18	amel_OGSv3.2	exon	1031684	1031864	.	-	.	Parent=GB45065-RA
Group11.18	amel_OGSv3.2	exon	1037857	1038076	.	-	.	Parent=GB45064-RA
Group11.18	amel_OGSv3.2	exon	1043098	1043412	.	-	.	Parent=GB45064-RA
Group11.18	amel_OGSv3.2	exon	1071183	1075415	0.550296	-	.	Parent=GB45063-RA
Group11.18	amel_OGSv3.2	exon	1081220	1081452	0.550296	-	.	Parent=GB45063-RA
Group11.18	amel_OGSv3.2	exon	1087785	1088095	0.550296	-	.	Parent=GB45063-RA
Group11.18	amel_OGSv3.2	exon	1094758	1094826	0.550296	-	.	Parent=GB45063-RA
Group11.18	amel_OGSv3.2	exon	1150121	1150391	0.956035	-	.	Parent=GB45062-RA
Group11.18	amel_OGSv3.2	exon	1158119	1158639	0.956035	-	.	Parent=GB45062-RA
Group11.18	amel_OGSv3.2	exon	1180152	1180542	0.956035	-	.	Parent=GB45062-RA
Group11.18	amel_OGSv3.2	exon	1194786	1194833	0.956035	-	.	Parent=GB45062-RA
Group11.18	amel_OGSv3.2	exon	1201388	1201624	.	+	.	Parent=GB45112-RA
Group11.18	amel_OGSv3.2	exon	1221130	1221175	.	-	.	Parent=GB45061-RA
Group11.18	amel_OGSv3.2	exon	1241125	1241184	.	-	.	Parent=GB45060-RA
Group11.18	amel_OGSv3.2	exon	1251766	1251930	0.999882	+	.	Parent=GB45113-RA
Group11.18	amel_OGSv3.2	exon	1260072	1260389	0.999999	+	.	Parent=GB45114-RA
Group11.18	amel_OGSv3.2	exon	1265600	1265782	.	-	.	Parent=GB45057-RA
Group11.18	amel_OGSv3.2	exon	1274422	1274461	.	-	.	Parent=GB45057-RA
Group11.18	amel_OGSv3.2	exon	1281918	1281931	0.865962	-	.	Parent=GB45056-RA
Group11.18	amel_OGSv3.2	exon	1288323	1288992	0.865962	-	.	Parent=GB45056-RA
Group11.18	amel_OGSv3.2	exon	1298239	1305668	0.999686	-	.	Parent=GB45055-RA
Group11.18	amel_OGSv3.2	exon	1323453	1323506	1	+	.	Parent=GB45115-RA
Group11.18	amel_OGSv3.2	exon	1328650	1328869	0.998575	-	.	Parent=GB45054-RA
Group11.18	amel_OGSv3.2	exon	1338113	1338172	0.998575	-	.	Parent=GB45054-RA
Group11.18	amel_OGSv3.2	exon	1349667	1349735	.	-	.	Parent=GB45053-RA
Group11.18	amel_OGSv3.2	exon	1365858	1366204	.	-	.	Parent=GB45053-RA
Group11.18	amel_OGSv3.2	exon	1393481	1395687	0.998106	-	.	Parent=GB45052-RA
Group11.18	amel_OGSv3.2	exon	1408655	1408871	0.998106	-	.	Parent=GB45052-RA
Group11.18	amel_OGSv3.2	exon	1418506	1418565	0.998106	-	.	Parent=GB45052-RA
Group11.18	amel_OGSv3.2	exon	1430020	1430036	0.998106	-	.	Parent=GB45052-RA
Group11.18	amel_OGSv3.2	exon	1435418	1437736	0.761061	-	.	Parent=GB45051-RA
Group11.18	amel_OGSv3.2	exon	1454904	1454931	0.761061	-	.	Parent=GB45051-RA
Group11.18	amel_OGSv3.2	exon	1462652	1462654	.	+	.	Parent=GB45118-RA
Group11.18	amel_OGSv3.2	exon	1495803	1496123	0.963931	-	.	Parent=GB45049-RA
Group11.18	amel_OGSv3.2	exon	1501878	1502066	0.963931	-	.	Parent=GB45049-RA
Group11.18	amel_OGSv3.2	exon	1507100	1507536	0.963931	-	.	Parent=GB45049-RA
Group11.18	amel_OGSv3.2	exon	1512639	1513167	1	+	.	Parent=GB45119-RA
Group11.18	amel_OGSv3.2	exon	1518203	1518543	1	+	.	Parent=GB45120-RA
Group11.18	amel_OGSv3.2	exon	1524342	1524719	1	-	.	Parent=GB45046-RA
Group11.18	amel_OGSv3.2	exon	1531750	1532043	.	-	.	Parent=GB45045-RA
Group11.18	amel_OGSv3.2	exon	1537296	1537341	1	+	.	Parent=GB45126-RA
Group11.18	amel_OGSv3.2	exon	1546106	1546210	.	-	.	Parent=GB45044-RA
Group11.18	amel_OGSv3.2	exon	1551870	1551875	.	-	.	Parent=GB45043-RA
Group11.18	amel_OGSv3.2	exon	1557386	1557517	1	+	.	Parent=GB45127-RA
Group11.18	amel_OGSv3.2	exon	1562547	1562632	1	-	.	Parent=GB45041-RA
Group11.18	amel_OGSv3.2	exon	1568391	1568586	1	+	.	Parent=GB45128-RA
Group11.18	amel_OGSv3.2	exon	1574567	1574770	1	-	.	Parent=GB45040-RA
Group11.18	amel_OGSv3.2	exon	1662979	1663013	0.800605	+	.	Parent=GB45130-RA
Group11.18	amel_OGSv3.2	exon	1750818	1750869	.	+	.	Parent=GB45131-RA
Group11.18	amel_OGSv3.2	exon	1757078	1757326	1	-	.	Parent=GB45039-RA
Group11.18	amel_OGSv3.2	exon	1762573	1762680	1	+	.	Parent=GB45134-RA
Group11.18	amel_OGSv3.2	exon	1768102	1768813	1	-	.	Parent=GB45038-RA
Group11.18	amel_OGSv3.2	exon	1773998	1774514	1	+	.	Parent=GB45135-RA
Group11.18	amel_OGSv3.2	exon	1781654	1781976	1	+	.	Parent=GB45137-RA
Group11.18	amel_OGSv3.2	exon	1788646	1788718	.	+	.	Parent=GB45138-RA
Group11.18	amel_OGSv3.2	exon	1829352	1829635	.	+	.	Parent=GB45138-RA
Group11.18	amel_OGSv3.2	exon	1834682	1835200	.	+	.	Parent=GB45138-RA
Group11.18	amel_OGSv3.2	exon	1840302	1840634	1	-	.	Parent=GB45037-RA
Group11.18	amel_OGSv3.2	exon	1845953	1846058	1	-	.	Parent=GB45036-RA
Group11.18	amel_OGSv3.2	exon	1858526	1858870	1	-	.	Parent=GB45036-RA
Group11.18	amel_OGSv3.2	exon	1865679	1866594	0.981787	-	.	Parent=GB45035-RA
Group11.18	amel_OGSv3.2	exon	1876198	1876260	0.981787	-	.	Parent=GB45035-RA
Group11.18	amel_OGSv3.2	exon	1934145	1934460	1	+	.	Parent=GB45139-RA
Group11.18	amel_OGSv3.2	exon	1943800	1943847	.	-	.	Parent=GB45034-RA
Group11.18	amel_OGSv3.2	exon	1948948	1948957	.	-	.	Parent=GB45034-RA
Group11.18	amel_OGSv3.2	exon	1958356	1958666	1	+	.	Parent=GB45140-RA
Group11.18	amel_OGSv3.2	exon	1963699	1963910	1	+	.	Parent=GB45140-RA
Group11.18	amel_OGSv3.2	exon	1981864	1982159	1	+	.	Parent=GB45140-RA
Group11.18	amel_OGSv3.2	exon	1993495	1993963	1	+	.	Parent=GB45141-RA
Group11.18	amel_OGSv3.2	exon	2010408	2010475	0.653054	+	.	Parent=GB45142-RA
Group11.18	amel_OGSv3.2	exon	2016889	2017097	0.653054	+	.	Parent=GB45142-RA
Group11.18	amel_OGSv3.2	exon	2040708	2040996	0.653054	+	.	Parent=GB45142-RA
Group11.18	amel_OGSv3.2	exon	2046477	2053843	0.653054	+	.	Parent=GB45142-RA
Group11.18	amel_OGSv3.2	exon	2062637	2062997	1	-	.	Parent=GB45031-RA
Group11.18	amel_OGSv3.2	exon	2100465	2100571	0.997211	+	.	Parent=GB45143-RA
Group11.18	amel_OGSv3.2	exon	2106409	2106995	0.468023	-	.	Parent=GB45029-RA
Group11.18	amel_OGSv3.2	exon	2112052	2112126	0.468023	-	.	Parent=GB45029-RA
Group11.18	amel_OGSv3.2	exon	2120802	2120947	0.468023	-	.	Parent=GB45029-RA
Group11.18	amel_OGSv3.2	exon	2132001	2132102	0.468023	-	.	Parent=GB45029-RA
Group11.18	amel_OGSv3.2	exon	2218959	2219269	.	-	.	Parent=GB45028-RA
Group11.18	amel_OGSv3.2	exon	2224992	2225061	.	-	.	Parent=GB45028-RA
Group11.18	amel_OGSv3.2	exon	2230300	2230729	1	+	.	Parent=GB45144-RA
Group11.18	amel_OGSv3.2	exon	2237243	2237323	.	-	.	Parent=GB45027-RA
Group11.18	amel_OGSv3.2	exon	2243921	2244220	0.988046	+	.	Parent=GB45145-RA
Group11.18	amel_OGSv3.2	exon	2249621	2249805	1	+	.	Parent=GB45146-RA
Group11.18	amel_OGSv3.2	exon	2256345	2257164	1	-	.	Parent=GB45024-RA
Group11.18	amel_OGSv3.2	exon	2264802	2265142	.	+	.	Parent=GB45147-RA
Group11.18	amel_OGSv3.2	exon	2270739	2270830	1	+	.	Parent=GB45148-RA
Group11.18	amel_OGSv3.2	exon	2275983	2276156	1	-	.	Parent=GB45023-RA
Group11.18	amel_OGSv3.2	exon	2296264	2296505	1	+	.	Parent=GB45149-RA
Group11.18	amel_OGSv3.2	exon	2305949	2306328	1	+	.	Parent=GB45150-RA
Group11.18	amel_OGSv3.2	exon	2312177	2312482	1	+	.	Parent=GB45150-RA
Group11.18	amel_OGSv3.2	exon	2318880	2319174	.	-	.	Parent=GB45020-RA
Group11.18	amel_OGSv3.2	exon	2331994	2331999	.	-	.	Parent=GB45020-RA
Group11.18	amel_OGSv3.2	exon	2344445	2344843	0.999999	+	.	Parent=GB45151-RA
Group11.18	amel_OGSv3.2	exon	2368741	2369357	1	-	.	Parent=GB45019-RA
Group11.18	amel_OGSv3.2	exon	2377553	2377702	0.680252	+	.	Parent=GB45152-RA
Group11.18	amel_OGSv3.2	exon	2383684	2384623	1	-	.	Parent=GB45018-RA
Group11.18	amel_OGSv3.2	exon	2392616	2392792	0.999994	-	.	Parent=GB45017-RA
Group11.18	amel_OGSv3.2	exon	2397983	2398070	0.999994	-	.	Parent=GB45017-RA
Group11.18	amel_OGSv3.2	exon	2420998	2421220	0.999994	-	.	Parent=GB45017-RA
Group11.18	amel_OGSv3.2	exon	2444328	2444415	0.999994	-	.	Parent=GB45017-RA
Group11.18	amel_OGSv3.2	exon	2453365	2453469	0.999994	-	.	Parent=GB45017-RA
Group11.18	amel_OGSv3.2	exon	2515583	2515732	0.999994	-	.	Parent=GB45017-RA
Group11.18	amel_OGSv3.2	exon	2550741	2550776	.	-	.	Parent=GB45016-RA
Group11.18	amel_OGSv3.2	exon	2556069	2556217	1	-	.	Parent=GB45015-RA
Group11.18	amel_OGSv3.2	exon	2561304	2561927	1	+	.	Parent=GB45155-RA
Group11.18	amel_OGSv3.2	exon	2567270	2567419	1	-	.	Parent=GB45013-RA
Group11.18	amel_OGSv3.2	exon	2572773	2572802	1	+	.	Parent=GB45156-RA
Group11.18	amel_OGSv3.2	exon	2578147	2578337	1	-	.	Parent=GB45012-RA
Group11.18	amel_OGSv3.2	exon	2583914	2584376	1	+	.	Parent=GB45157-RA
Group11.18	amel_OGSv3.2	exon	2591333	2593823	1	+	.	Parent=GB45157-RA
Group11.18	amel_OGSv3.2	exon	2639099	2643251	1	-	.	Parent=GB45009-RA
Group11.18	amel_OGSv3.2	exon	2648289	2648410	1	-	.	Parent=GB45009-RA
Group11.18	amel_OGSv3.2	exon	2654354	2654883	0.999996	+	.	Parent=GB45159-RA
Group11.18	amel_OGSv3.2	exon	2661161	2661184	.	-	.	Parent=GB45007-RA
Group11.18	amel_OGSv3.2	exon	2669779	2669830	.	+	.	Parent=GB45160-RA
Group11.18	amel_OGSv3.2	exon	2675011	2675081	.	+	.	Parent=GB45160-RA
Group11.18	amel_OGSv3.2	exon	2683138	2685321	0.858923	-	.	Parent=GB45005-RA
Group11.18	amel_OGSv3.2	exon	2691168	2691228	0.858923	-	.	Parent=GB45005-RA
Group11.18	amel_OGSv3.2	exon	2697960	2698211	0.858923	-	.	Parent=GB45005-RA
Group11.18	amel_OGSv3.2	exon	2706964	2707027	0.858923	-	.	Parent=GB45005-RA
Group11.18	amel_OGSv3.2	exon	2712458	2712481	0.858923	-	.	Parent=GB45005-RA
Group11.18	amel_OGSv3.2	exon	2718050	2718352	0.858923	-	.	Parent=GB45005-RA
Group11.18	amel_OGSv3.2	exon	2730370	2730445	0.99977	+	.	Parent=GB45161-RA
Group11.18	amel_OGSv3.2	exon	2738864	2739049	0.999442	+	.	Parent=GB45164-RA
Group11.18	amel_OGSv3.2	exon	2744674	2745012	0.999442	+	.	Parent=GB45164-RA
Group11.18	amel_OGSv3.2	exon	2752235	2752240	0.999737	+	.	Parent=GB45165-RA
Group11.18	amel_OGSv3.2	exon	2758807	2759120	0.955071	-	.	Parent=GB45002-RA
Group11.18	amel_OGSv3.2	exon	2764654	2764918	0.999737	+	.	Parent=GB45165-RA
Group11.18	amel_OGSv3.2	exon	2770224	2770547	0.999737	+	.	Parent=GB45165-RA
Group11.18	amel_OGSv3.2	exon	2777691	2778121	.	-	.	Parent=GB45001-RA
Group11.18	amel_OGSv3.2	exon	2783459	2783813	.	-	.	Parent=GB45001-RA
Group11.18	amel_OGSv3.2	exon	2789002	2789089	.	-	.	Parent=GB45001-RA
Group11.18	amel_OGSv3.2	exon	2795237	2795253	.	+	.	Parent=GB45167-RA
Group11.18	amel_OGSv3.2	exon	2800348	2800377	.	+	.	Parent=GB45167-RA
Group11.18	amel_OGSv3.2	exon	2806097	2806337	1	+	.	Parent=GB45170-RA
Group11.18	amel_OGSv3.2	exon	2811891	2812170	0.586458	-	.	Parent=GB45000-RA
Group11.18	amel_OGSv3.2	exon	2817657	2818191	.	-	.	Parent=GB44999-RA
Group11.18	amel_OGSv3.2	exon	2823679	2823858	.	-	.	Parent=GB44999-RA
Group11.18	amel_OGSv3.2	exon	2834166	2834552	0.999992	+	.	Parent=GB45173-RA
Group11.18	amel_OGSv3.2	exon	2848161	2848346	0.999992	+	.	Parent=GB45173-RA
Group11.18	amel_OGSv3.2	exon	2855469	2855716	1	-	.	Parent=GB44998-RA
Group11.18	amel_OGSv3.2	exon	2861368	2861438	0.880777	-	.	Parent=GB44997-RA
Group11.18	amel_OGSv3.2	exon	2868336	2868527	1	+	.	Parent=GB45174-RA
Group11.18	amel_OGSv3.2	exon	2873538	2873834	1	-	.	Parent=GB44996-RA
Group11.18	amel_OGSv3.2	exon	2878879	2878950	1	+	.	Parent=GB45175-RA
Group11.18	amel_OGSv3.2	exon	2884283	2884525	0.999999	+	.	Parent=GB45176-RA
Group11.18	amel_OGSv3.2	exon	2899711	2899938	.	+	.	Parent=GB45177-RA
Group11.18	amel_OGSv3.2	exon	2905681	2907431	.	+	.	Parent=GB45177-RA
Group11.18	amel_OGSv3.2	exon	2919145	2919149	.	-	.	Parent=GB44993-RA
Group11.18	amel_OGSv3.2	exon	2924565	2924700	.	+	.	Parent=GB45179-RA
Group11.18	amel_OGSv3.2	exon	2929970	2930124	.	+	.	Parent=GB45180-RA
Group11.18	amel_OGSv3.2	exon	2936006	2937628	0.999815	-	.	Parent=GB44991-RA
Group11.18	amel_OGSv3.2	exon	2942648	2943651	1	-	.	Parent=GB44990-RA
Group11.18	amel_OGSv3.2	exon	2951360	2951604	1	-	.	Parent=GB44988-RA
Group11.18	amel_OGSv3.2	exon	2956676	2956801	1	-	.	Parent=GB44988-RA
Group11.18	amel_OGSv3.2	exon	2962085	2962211	1	+	.	Parent=GB45183-RA
Group11.18	amel_OGSv3.2	exon	2968415	2968659	1	-	.	Parent=GB44987-RA
Group11.18	amel_OGSv3.2	exon	2975343	2975475	1	+	.	Parent=GB45184-RA
Group11.18	amel_OGSv3.2	exon	2980912	2981331	1	+	.	Parent=GB45185-RA
Group11.18	amel_OGSv3.2	exon	2986511	2986751	1	+	.	Parent=GB45186-RA
Group11.18	amel_OGSv3.2	exon	2992199	2992498	0.998623	-	.	Parent=GB44983-RA
Group11.18	amel_OGSv3.2	exon	2997811	2997975	1	-	.	Parent=GB44982-RA
Group11.18	amel_OGSv3.2	exon	3003180	3003290	1	-	.	Parent=GB44981-RA
Group11.18	amel_OGSv3.2	exon	3008549	3008703	1	-	.	Parent=GB44981-RA
Group11.18	amel_OGSv3.2	exon	3013738	3013854	.	-	.	Parent=GB44980-RA
Group11.18	amel_OGSv3.2	exon	3020555	3020678	.	-	.	Parent=GB44980-RA
Group11.18	amel_OGSv3.2	exon	3027268	3027349	1	+	.	Parent=GB45188-RA
Group11.18	amel_OGSv3.2	exon	3032494	3032674	0.935774	-	.	Parent=GB44978-RA
Group11.18	amel_OGSv3.2	exon	3037752	3037900	1	+	.	Parent=GB45189-RA
Group11.18	amel_OGSv3.2	exon	3044020	3044582	0.998423	-	.	Parent=GB44976-RA
Group11.18	amel_OGSv3.2	exon	3156008	3156027	.	+	.	Parent=GB45190-RA
Group11.18	amel_OGSv3.2	exon	3164896	3164961	.	+	.	Parent=GB45191-RA
Group11.18	amel_OGSv3.2	exon	3184390	3184880	1	-	.	Parent=GB44975-RA
Group11.18	amel_OGSv3.2	exon	3190533	3190590	0.999931	+	.	Parent=GB45192-RA
Group11.18	amel_OGSv3.2	exon	3199466	3199554	0.999931	+	.	Parent=GB45192-RA
Group11.18	amel_OGSv3.2	exon	3213751	3214187	0.842107	-	.	Parent=GB44974-RA
Group11.18	amel_OGSv3.2	exon	3220295	3220410	0.842107	-	.	Parent=GB44974-RA
Group11.18	amel_OGSv3.2	exon	3265606	3265716	0.842107	-	.	Parent=GB44974-RA
Group11.18	amel_OGSv3.2	exon	3275824	3278182	0.842107	-	.	Parent=GB44974-RA
Group11.18	amel_OGSv3.2	exon	3290750	3290918	0.999817	-	.	Parent=GB44973-RA
Group11.18	amel_OGSv3.2	exon	3300348	3301749	1	-	.	Parent=GB44972-RA
Group11.18	amel_OGSv3.2	exon	3308447	3308834	1	-	.	Parent=GB44972-RA
Group11.18	amel_OGSv3.2	exon	3343030	3343235	1	-	.	Parent=GB44971-RA
Group11.18	amel_OGSv3.2	exon	3350945	3352286	1	-	.	Parent=GB44970-RA
Group11.18	amel_OGSv3.2	exon	3357685	3357875	0.999996	+	.	Parent=GB45195-RA
Group11.18	amel_OGSv3.2	exon	3364144	3364539	1	-	.	Parent=GB44969-RA
Group11.18	amel_OGSv3.2	exon	3372484	3372629	.	-	.	Parent=GB44968-RA
Group11.18	amel_OGSv3.2	exon	3379756	3379868	.	-	.	Parent=GB44968-RA
Group11.18	amel_OGSv3.2	exon	3386201	3386760	.	-	.	Parent=GB44968-RA
Group11.18	amel_OGSv3.2	exon	3403537	3404044	0.999997	+	.	Parent=GB45197-RA
Group11.18	amel_OGSv3.2	exon	3409565	3409962	1	-	.	Parent=GB44967-RA
Group11.18	amel_OGSv3.2	exon	3415055	3415964	1	-	.	Parent=GB44964-RA
Group11.18	amel_OGSv3.2	exon	3426482	3428053	1	-	.	Parent=GB44963-RA
Group11.18	amel_OGSv3.2	exon	3433829	3433843	.	+	.	Parent=GB45199-RA
Group11.18	amel_OGSv3.2	exon	3451252	3451520	.	-	.	Parent=GB44962-RA
Group11.18	amel_OGSv3.2	exon	3461790	3461831	.	-	.	Parent=GB44961-RA
Group11.18	amel_OGSv3.2	exon	3468607	3468747	.	-	.	Parent=GB44961-RA
Group11.18	amel_OGSv3.2	exon	3474163	3474261	.	-	.	Parent=GB44961-RA
Group11.18	amel_OGSv3.2	exon	3481624	3481807	.	-	.	Parent=GB44961-RA
Group11.18	amel_OGSv3.2	exon	3510265	3510420	.	-	.	Parent=GB44961-RA
Group11.18	amel_OGSv3.2	exon	3517035	3517042	.	+	.	Parent=GB45201-RA
Group11.18	amel_OGSv3.2	exon	3522061	3522335	.	-	.	Parent=GB44961-RA
Group11.18	amel_OGSv3.2	exon	3527808	3528116	1	-	.	Parent=GB44960-RA
Group11.18	amel_OGSv3.2	exon	3537784	3537831	0.995208	-	.	Parent=GB44959-RA
Group11.18	amel_OGSv3.2	exon	3543694	3543874	.	-	.	Parent=GB44957-RA
Group11.18	amel_OGSv3.2	exon	3549620	3549910	1	+	.	Parent=GB45203-RA
Group11.18	amel_OGSv3.2	exon	3555812	3555939	.	-	.	Parent=GB44956-RA
Group11.18	amel_OGSv3.2	exon	3569631	3570174	1	-	.	Parent=GB44954-RA
Group11.18	amel_OGSv3.2	exon	3596944	3597042	.	-	.	Parent=GB44952-RA
Group11.18	amel_OGSv3.2	exon	3603329	3603402	.	+	.	Parent=GB45205-RA
Group11.18	amel_OGSv3.2	exon	3612233	3612497	.	-	.	Parent=GB44948-RA
Group11.18	amel_OGSv3.2	exon	3618752	3618983	.	-	.	Parent=GB44948-RA
Group11.18	amel_OGSv3.2	exon	3627476	3627499	.	-	.	Parent=GB44947-RA
Group11.18	amel_OGSv3.2	exon	3635173	3636161	0.668476	-	.	Parent=GB44946-RA
Group11.18	amel_OGSv3.2	exon	3641316	3641709	.	+	.	Parent=GB45207-RA
Group11.18	amel_OGSv3.2	exon	3646900	3647127	.	-	.	Parent=GB44945-RA
Group11.18	amel_OGSv3.2	exon	3652451	3652725	1	-	.	Parent=GB44944-RA
Group11.18	amel_OGSv3.2	exon	3659321	3659344	.	+	.	Parent=GB45211-RA
Group11.18	amel_OGSv3.2	exon	3664728	3664756	.	+	.	Parent=GB45211-RA
Group11.18	amel_OGSv3.2	exon	3669758	3670032	1	+	.	Parent=GB45212-RA
Group11.18	amel_OGSv3.2	exon	3675177	3675329	1	+	.	Parent=GB45212-RA
Group11.18	amel_OGSv3.2	exon	3680372	3680543	.	-	.	Parent=GB44942-RA
Group11.18	amel_OGSv3.2	exon	3688062	3688122	.	+	.	Parent=GB45213-RA
Group11.18	amel_OGSv3.2	exon	3693360	3693455	.	+	.	Parent=GB45213-RA
Group11.18	amel_OGSv3.2	exon	3698767	3699384	1	-	.	Parent=GB44941-RA
Group11.18	amel_OGSv3.2	exon	3704530	3705116	0.999998	+	.	Parent=GB45214-RA
Group11.18	amel_OGSv3.2	exon	3710127	3710345	0.999998	+	.	Parent=GB45214-RA
Group11.18	amel_OGSv3.2	exon	3715896	3716724	.	+	.	Parent=GB45215-RA
Group11.18	amel_OGSv3.2	exon	3725049	3725235	1	-	.	Parent=GB44939-RA
Group11.18	amel_OGSv3.2	exon	3730610	3730795	0.999932	-	.	Parent=GB44938-RA
Group11.18	amel_OGSv3.2	exon	3735815	3735876	.	+	.	Parent=GB45216-RA
Group11.18	amel_OGSv3.2	exon	3740901	3740930	.	+	.	Parent=GB45216-RA
Group11.18	amel_OGSv3.2	exon	3749733	3749837	.	+	.	Parent=GB45216-RA
Group11.18	amel_OGSv3.2	exon	3756399	3756419	.	+	.	Parent=GB45218-RA
Group11.18	amel_OGSv3.2	exon	3767451	3767499	.	+	.	Parent=GB45220-RA
Group11.18	amel_OGSv3.2	exon	3773867	3773884	.	+	.	Parent=GB45221-RA
Group11.18	amel_OGSv3.2	exon	3782772	3784243	1	-	.	Parent=GB44936-RA
Group11.18	amel_OGSv3.2	exon	3791544	3791661	.	+	.	Parent=GB45222-RA
Group11.18	amel_OGSv3.2	exon	3796736	3797023	0.999999	-	.	Parent=GB44935-RA
Group11.18	amel_OGSv3.2	exon	3802096	3802565	1	-	.	Parent=GB44934-RA
Group11.18	amel_OGSv3.2	exon	3808107	3808575	1	-	.	Parent=GB44934-RA
Group11.18	amel_OGSv3.2	exon	3813660	3814403	0.999999	-	.	Parent=GB44933-RA
Group11.18	amel_OGSv3.2	exon	3819703	3820233	.	+	.	Parent=GB45227-RA
Group11.18	amel_OGSv3.2	exon	3825319	3825919	.	-	.	Parent=GB44931-RA
Group11.18	amel_OGSv3.2	exon	3831004	3831337	0.999999	+	.	Parent=GB45228-RA
Group11.18	amel_OGSv3.2	exon	3836393	3836877	1	-	.	Parent=GB44929-RA
Group11.18	amel_OGSv3.2	exon	3855985	3857181	.	-	.	Parent=GB44928-RA
Group11.18	amel_OGSv3.2	exon	3862400	3862510	1	-	.	Parent=GB44927-RA
Group11.18	amel_OGSv3.2	exon	3867530	3868021	1	+	.	Parent=GB45229-RA
Group11.18	amel_OGSv3.2	exon	3874082	3874119	.	+	.	Parent=GB45230-RA
Group11.18	amel_OGSv3.2	exon	3880739	3880774	.	+	.	Parent=GB45232-RA
Group11.18	amel_OGSv3.2	exon	3890856	3890930	.	-	.	Parent=GB44923-RA
Group11.18	amel_OGSv3.2	exon	3900684	3900746	.	-	.	Parent=GB44919-RA
Group11.18	amel_OGSv3.2	exon	3905919	3906022	.	+	.	Parent=GB45234-RA
Group11.18	amel_OGSv3.2	exon	3911954	3912102	1	+	.	Parent=GB45235-RA
Group11.18	amel_OGSv3.2	exon	3918311	3918782	1	-	.	Parent=GB44918-RA
Group11.18	amel_OGSv3.2	exon	3929980	3930035	.	+	.	Parent=GB45236-RA
Group11.18	amel_OGSv3.2	exon	3935975	3936154	0.406534	-	.	Parent=GB44917-RA
Group11.18	amel_OGSv3.2	exon	3941620	3941775	0.406534	-	.	Parent=GB44917-RA
Group11.18	amel_OGSv3.2	exon	3947895	3948031	0.406534	-	.	Parent=GB44917-RA
Group11.18	amel_OGSv3.2	exon	3957375	3957659	.	+	.	Parent=GB45238-RA
Group11.18	amel_OGSv3.2	exon	3965914	3965982	.	+	.	Parent=GB45240-RA
Group11.18	amel_OGSv3.2	exon	3973415	3973490	0.406534	-	.	Parent=GB44917-RA
Group11.18	amel_OGSv3.2	exon	4017748	4017822	.	+	.	Parent=GB45242-RA
Group11.18	amel_OGSv3.2	exon	4029505	4029572	.	+	.	Parent=GB45243-RA
Group11.18	amel_OGSv3.2	exon	4041049	4041084	.	+	.	Parent=GB45244-RA
Group11.18	amel_OGSv3.2	exon	4048739	4048945	.	-	.	Parent=GB44915-RA
Group11.18	amel_OGSv3.2	exon	4061192	4061311	.	+	.	Parent=GB45244-RA
Group11.18	amel_OGSv3.2	exon	4082589	4083931	1	-	.	Parent=GB44914-RA
Group11.18	amel_OGSv3.2	exon	4096245	4096394	.	+	.	Parent=GB45244-RA
Group11.18	amel_OGSv3.2	exon	4112080	4112318	1	-	.	Parent=GB44913-RA
Group11.18	amel_OGSv3.2	exon	4119954	4120007	.	+	.	Parent=GB45246-RA
Group11.18	amel_OGSv3.2	exon	4142538	4142640	1	-	.	Parent=GB44913-RA
Group11.18	amel_OGSv3.2	exon	4148293	4148529	1	-	.	Parent=GB44913-RA
Group11.18	amel_OGSv3.2	exon	4153560	4153743	.	-	.	Parent=GB44912-RA
Group11.18	amel_OGSv3.2	exon	4159243	4159265	.	-	.	Parent=GB44912-RA
Group11.18	amel_OGSv3.2	exon	4164766	4165322	0.482065	+	.	Parent=GB45248-RA
Group11.18	amel_OGSv3.2	exon	4170991	4171181	0.482065	+	.	Parent=GB45248-RA
Group11.18	amel_OGSv3.2	exon	4176227	4176356	0.482065	+	.	Parent=GB45248-RA
Group11.18	amel_OGSv3.2	exon	4181599	4181886	0.999999	-	.	Parent=GB44910-RA
Group11.18	amel_OGSv3.2	exon	4186978	4187288	0.997211	+	.	Parent=GB45249-RA
Group11.18	amel_OGSv3.2	exon	4192348	4192485	0.999667	-	.	Parent=GB44909-RA
Group11.18	amel_OGSv3.2	exon	4197913	4199029	0.72392	+	.	Parent=GB45250-RA
Group11.18	amel_OGSv3.2	exon	4205254	4205489	0.999724	+	.	Parent=GB45251-RA
Group11.18	amel_OGSv3.2	exon	4211217	4211538	0.999999	-	.	Parent=GB44906-RA
Group11.18	amel_OGSv3.2	exon	4216753	4217039	0.999643	+	.	Parent=GB45253-RA
Group11.18	amel_OGSv3.2	exon	4226281	4226634	1	-	.	Parent=GB44905-RA
Group11.18	amel_OGSv3.2	exon	4234484	4236257	1	-	.	Parent=GB44903-RA
Group11.18	amel_OGSv3.2	exon	4241395	4241499	1	-	.	Parent=GB44902-RA
Group11.18	amel_OGSv3.2	exon	4246665	4246782	1	-	.	Parent=GB44901-RA
Group11.18	amel_OGSv3.2	exon	4253144	4253271	.	-	.	Parent=GB44900-RA
Group11.18	amel_OGSv3.2	exon	4260159	4260173	.	+	.	Parent=GB45258-RA
Group11.18	amel_OGSv3.2	exon	4265749	4266065	1	+	.	Parent=GB45259-RA
Group11.18	amel_OGSv3.2	exon	4271375	4271511	1	+	.	Parent=GB45259-RA
Group11.18	amel_OGSv3.2	exon	4276744	4276856	1	+	.	Parent=GB45260-RA
Group11.18	amel_OGSv3.2	exon	4281895	4282036	1	+	.	Parent=GB45260-RA
Group11.18	amel_OGSv3.2	exon	4287176	4287366	1	+	.	Parent=GB45260-RA
Group11.18	amel_OGSv3.2	exon	4294776	4295015	1	-	.	Parent=GB44899-RA
Group11.18	amel_OGSv3.2	exon	4300158	4300483	1	-	.	Parent=GB44899-RA
Group11.18	amel_OGSv3.2	exon	4307885	4308007	.	+	.	Parent=GB45261-RA
Group11.18	amel_OGSv3.2	exon	4313134	4314162	1	-	.	Parent=GB44897-RA
Group11.18	amel_OGSv3.2	exon	4321313	4322007	1	-	.	Parent=GB44896-RA
Group11.18	amel_OGSv3.2	exon	4327184	4327656	1	+	.	Parent=GB45263-RA
Group11.18	amel_OGSv3.2	exon	4334720	4334882	.	-	.	Parent=GB44895-RA
Group11.18	amel_OGSv3.2	exon	4339888	4339994	1	-	.	Parent=GB44894-RA
Group11.18	amel_OGSv3.2	exon	4345157	4345491	1	-	.	Parent=GB44893-RA
Group11.18	amel_OGSv3.2	exon	4350709	4350842	0.761578	+	.	Parent=GB45265-RA
Group11.18	amel_OGSv3.2	exon	4357823	4358036	1	+	.	Parent=GB45266-RA
Group11.18	amel_OGSv3.2	exon	4365281	4365466	.	+	.	Parent=GB45269-RA
Group11.18	amel_OGSv3.2	exon	4374099	4374692	1	-	.	Parent=GB44890-RA
Group11.18	amel_OGSv3.2	exon	4379922	4380129	0.999929	-	.	Parent=GB44889-RA
Group11.18	amel_OGSv3.2	exon	4385476	4385517	1	+	.	Parent=GB45271-RA
Group11.18	amel_OGSv3.2	exon	4391904	4392407	1	+	.	Parent=GB45272-RA
Group11.18	amel_OGSv3.2	exon	4397687	4397854	1	+	.	Parent=GB45273-RA
Group11.18	amel_OGSv3.2	exon	4403556	4404943	1	-	.	Parent=GB44888-RA
Group11.18	amel_OGSv3.2	exon	4409969	4410096	.	+	.	Parent=GB45274-RA
Group11.18	amel_OGSv3.2	exon	4415218	4415259	1	-	.	Parent=GB44886-RA
Group11.18	amel_OGSv3.2	exon	4420423	4420718	1	+	.	Parent=GB45275-RA
Group11.18	amel_OGSv3.2	exon	4427097	4427170	.	+	.	Parent=GB45277-RA
Group11.18	amel_OGSv3.2	exon	4432203	4432537	.	+	.	Parent=GB45277-RA
Group11.18	amel_OGSv3.2	exon	4437729	4438247	0.999999	+	.	Parent=GB45278-RA
Group11.18	amel_OGSv3.2	exon	4444724	4445571	1	-	.	Parent=GB44885-RA
Group11.18	amel_OGSv3.2	exon	4452495	4452873	0.979328	-	.	Parent=GB44884-RA
Group11.18	amel_OGSv3.2	exon	4457933	4458105	0.979328	-	.	Parent=GB44884-RA
Group11.18	amel_OGSv3.2	exon	4463313	4463517	1	+	.	Parent=GB45280-RA
Group11.18	amel_OGSv3.2	exon	4468789	4468952	1	+	.	Parent=GB45281-RA
Group11.18	amel_OGSv3.2	exon	4474260	4474668	1	+	.	Parent=GB45281-RA
Group11.18	amel_OGSv3.2	exon	4480660	4480958	0.999999	-	.	Parent=GB44883-RA
Group11.18	amel_OGSv3.2	exon	4486118	4486279	0.502935	+	.	Parent=GB45282-RA
Group11.18	amel_OGSv3.2	exon	4491798	4491889	0.864875	+	.	Parent=GB45283-RA
Group11.18	amel_OGSv3.2	exon	4497047	4497190	1	-	.	Parent=GB44881-RA
Group11.18	amel_OGSv3.2	exon	4502231	4502432	1	+	.	Parent=GB45284-RA
Group11.18	amel_OGSv3.2	exon	4507872	4508519	1	-	.	Parent=GB44880-RA
Group11.18	amel_OGSv3.2	exon	4513676	4513897	1	+	.	Parent=GB45285-RA
Group11.18	amel_OGSv3.2	exon	4519202	4519504	.	+	.	Parent=GB45286-RA
Group11.18	amel_OGSv3.2	exon	4528256	4528331	.	+	.	Parent=GB45287-RA
Group11.18	amel_OGSv3.2	exon	4541056	4542542	0.463785	-	.	Parent=GB44876-RA
Group11.18	amel_OGSv3.2	exon	4576627	4576764	0.463785	-	.	Parent=GB44876-RA
Group11.18	amel_OGSv3.2	exon	4594121	4594196	0.463785	-	.	Parent=GB44876-RA
Group11.18	amel_OGSv3.2	exon	4600973	4601193	1	+	.	Parent=GB45288-RA
Group11.18	amel_OGSv3.2	exon	4616759	4616837	.	+	.	Parent=GB45289-RA
Group11.18	amel_OGSv3.2	exon	4627615	4627700	.	+	.	Parent=GB45290-RA
Group11.18	amel_OGSv3.2	exon	4635267	4635284	.	+	.	Parent=GB45291-RA
Group11.18	amel_OGSv3.2	exon	4640349	4640436	.	+	.	Parent=GB45292-RA
Group11.18	amel_OGSv3.2	exon	4652669	4652769	.	+	.	Parent=GB45292-RA
Group11.18	amel_OGSv3.2	exon	4659627	4659895	.	+	.	Parent=GB45292-RA
Group11.18	amel_OGSv3.2	exon	4668442	4668557	.	+	.	Parent=GB45292-RA
Group11.18	amel_OGSv3.2	exon	4673811	4677753	0.999581	+	.	Parent=GB45293-RA
Group11.18	amel_OGSv3.2	exon	4683051	4683171	1	-	.	Parent=GB44871-RA
Group11.18	amel_OGSv3.2	exon	4688426	4688560	1	-	.	Parent=GB44870-RA
Group11.18	amel_OGSv3.2	exon	4693689	4693900	1	-	.	Parent=GB44869-RA
Group11.18	amel_OGSv3.2	exon	4699081	4699167	.	-	.	Parent=GB44868-RA
Group11.18	amel_OGSv3.2	exon	4704807	4704886	.	-	.	Parent=GB44866-RA
Group11.18	amel_OGSv3.2	exon	4709917	4710130	0.903792	-	.	Parent=GB44865-RA
Group11.18	amel_OGSv3.2	exon	4715415	4715787	1	+	.	Parent=GB45297-RA
Group11.18	amel_OGSv3.2	exon	4720881	4721184	1	+	.	Parent=GB45298-RA
Group11.18	amel_OGSv3.2	exon	4726628	4726651	.	+	.	Parent=GB45299-RA
Group11.18	amel_OGSv3.2	exon	4731777	4731892	.	+	.	Parent=GB45300-RA
Group11.20	amel_OGSv3.2	exon	8196	9060	.	+	.	Parent=GB43167-RA
Group11.20	amel_OGSv3.2	exon	16762	17133	1	+	.	Parent=GB43168-RA
Group11.20	amel_OGSv3.2	exon	22156	22869	1	+	.	Parent=GB43168-RA
Group11.20	amel_OGSv3.2	exon	29201	29553	0.999951	-	.	Parent=GB43163-RA
Group11.20	amel_OGSv3.2	exon	34561	34932	0.999999	-	.	Parent=GB43162-RA
Group11.20	amel_OGSv3.2	exon	45306	45686	1	-	.	Parent=GB43161-RA
Group11.20	amel_OGSv3.2	exon	50689	50889	1	-	.	Parent=GB43160-RA
Group11.20	amel_OGSv3.2	exon	56871	60788	1	-	.	Parent=GB43158-RA
Group11.20	amel_OGSv3.2	exon	66025	66213	.	+	.	Parent=GB43171-RA
Group11.20	amel_OGSv3.2	exon	73207	73586	0.987807	-	.	Parent=GB43157-RA
Group11.20	amel_OGSv3.2	exon	78624	78854	0.999132	+	.	Parent=GB43172-RA
Group11.20	amel_OGSv3.2	exon	83925	84015	0.999378	+	.	Parent=GB43173-RA
Group11.20	amel_OGSv3.2	exon	89361	89589	0.999378	+	.	Parent=GB43173-RA
Group11.20	amel_OGSv3.2	exon	94853	95141	0.999378	+	.	Parent=GB43173-RA
Group11.20	amel_OGSv3.2	exon	100646	100655	.	+	.	Parent=GB43175-RA
Group11.20	amel_OGSv3.2	exon	105663	105777	1	-	.	Parent=GB43155-RA
Group11.20	amel_OGSv3.2	exon	111705	111830	.	-	.	Parent=GB43153-RA
Group11.20	amel_OGSv3.2	exon	117594	117698	.	+	.	Parent=GB43176-RA
Group11.20	amel_OGSv3.2	exon	122795	123094	1	+	.	Parent=GB43178-RA
Group11.20	amel_OGSv3.2	exon	128536	128840	1	+	.	Parent=GB43179-RA
Group11.20	amel_OGSv3.2	exon	135982	136590	1	-	.	Parent=GB43150-RA
Group11.20	amel_OGSv3.2	exon	142623	142880	0.999999	+	.	Parent=GB43180-RA
Group11.20	amel_OGSv3.2	exon	149220	149265	1	+	.	Parent=GB43181-RA
Group11.20	amel_OGSv3.2	exon	156337	156387	.	+	.	Parent=GB43182-RA
Group11.20	amel_OGSv3.2	exon	161938	162088	.	-	.	Parent=GB43145-RA
Group11.20	amel_OGSv3.2	exon	169261	169435	.	-	.	Parent=GB43145-RA
Group11.20	amel_OGSv3.2	exon	178924	179095	.	-	.	Parent=GB43144-RA
Group11.20	amel_OGSv3.2	exon	184390	184498	.	-	.	Parent=GB43143-RA
Group11.20	amel_OGSv3.2	exon	194784	194796	.	-	.	Parent=GB43142-RA
Group11.20	amel_OGSv3.2	exon	199801	199996	.	-	.	Parent=GB43141-RA
Group11.20	amel_OGSv3.2	exon	207319	207619	.	-	.	Parent=GB43139-RA
Group11.20	amel_OGSv3.2	exon	214387	214551	0.281949	-	.	Parent=GB43138-RA
Group11.20	amel_OGSv3.2	exon	220910	221083	0.281949	-	.	Parent=GB43138-RA
Group11.20	amel_OGSv3.2	exon	226422	226570	0.281949	-	.	Parent=GB43138-RA
Group11.20	amel_OGSv3.2	exon	240886	241140	.	-	.	Parent=GB43137-RA
Group11.20	amel_OGSv3.2	exon	248268	248326	.	-	.	Parent=GB43136-RA
Group11.20	amel_OGSv3.2	exon	253571	253765	1	+	.	Parent=GB43184-RA
Group11.20	amel_OGSv3.2	exon	259815	260096	1	+	.	Parent=GB43185-RA
Group11.20	amel_OGSv3.2	exon	265318	265603	1	-	.	Parent=GB43134-RA
Group11.20	amel_OGSv3.2	exon	278758	279107	0.888908	-	.	Parent=GB43133-RA
Group11.20	amel_OGSv3.2	exon	284233	284466	1	+	.	Parent=GB43186-RA
Group11.20	amel_OGSv3.2	exon	289778	289903	1	-	.	Parent=GB43131-RA
Group11.20	amel_OGSv3.2	exon	295469	295514	1	+	.	Parent=GB43188-RA
Group11.20	amel_OGSv3.2	exon	315675	315901	1	+	.	Parent=GB43188-RA
Group11.20	amel_OGSv3.2	exon	321309	321742	1	+	.	Parent=GB43189-RA
Group11.20	amel_OGSv3.2	exon	330445	330582	0.951782	-	.	Parent=GB43130-RA
Group11.20	amel_OGSv3.2	exon	341644	341857	0.951782	-	.	Parent=GB43130-RA
Group11.20	amel_OGSv3.2	exon	347424	347605	0.951782	-	.	Parent=GB43130-RA
Group11.20	amel_OGSv3.2	exon	381058	381323	0.951782	-	.	Parent=GB43130-RA
Group11.20	amel_OGSv3.2	exon	391184	391459	0.988713	-	.	Parent=GB43129-RA
Group11.20	amel_OGSv3.2	exon	405718	406030	.	+	.	Parent=GB43191-RA
Group11.20	amel_OGSv3.2	exon	414529	414695	.	+	.	Parent=GB43191-RA
Group11.20	amel_OGSv3.2	exon	419954	420094	.	-	.	Parent=GB43128-RA
Group11.20	amel_OGSv3.2	exon	425279	425357	1	-	.	Parent=GB43127-RA
Group11.20	amel_OGSv3.2	exon	430457	430707	1	+	.	Parent=GB43192-RA
Group11.20	amel_OGSv3.2	exon	437922	438006	1	-	.	Parent=GB43126-RA
Group11.20	amel_OGSv3.2	exon	443166	443292	1	-	.	Parent=GB43125-RA
Group11.20	amel_OGSv3.2	exon	448448	448784	1	-	.	Parent=GB43124-RA
Group11.20	amel_OGSv3.2	exon	458278	458512	.	+	.	Parent=GB43198-RA
Group11.20	amel_OGSv3.2	exon	464294	465994	0.747598	-	.	Parent=GB43123-RA
Group11.20	amel_OGSv3.2	exon	474218	474295	0.747598	-	.	Parent=GB43123-RA
Group11.20	amel_OGSv3.2	exon	480198	480258	0.747598	-	.	Parent=GB43123-RA
Group11.20	amel_OGSv3.2	exon	485362	485478	.	-	.	Parent=GB43122-RA
Group11.20	amel_OGSv3.2	exon	490581	490826	.	-	.	Parent=GB43121-RA
Group11.20	amel_OGSv3.2	exon	501940	502086	.	-	.	Parent=GB43120-RA
Group11.20	amel_OGSv3.2	exon	507993	508324	1	+	.	Parent=GB43201-RA
Group11.20	amel_OGSv3.2	exon	513689	514749	0.999914	-	.	Parent=GB43119-RA
Group11.20	amel_OGSv3.2	exon	526582	526902	0.999914	-	.	Parent=GB43119-RA
Group11.20	amel_OGSv3.2	exon	532073	532219	.	+	.	Parent=GB43202-RA
Group11.20	amel_OGSv3.2	exon	538607	539327	.	-	.	Parent=GB43118-RA
Group11.20	amel_OGSv3.2	exon	544388	544742	0.903792	+	.	Parent=GB43203-RA
Group11.20	amel_OGSv3.2	exon	549801	549913	0.903792	+	.	Parent=GB43203-RA
Group11.20	amel_OGSv3.2	exon	555301	555979	1	-	.	Parent=GB43116-RA
Group11.20	amel_OGSv3.2	exon	562015	562197	.	+	.	Parent=GB43205-RA
Group11.20	amel_OGSv3.2	exon	567246	567356	.	-	.	Parent=GB43114-RA
Group11.20	amel_OGSv3.2	exon	574955	575842	0.999995	+	.	Parent=GB43206-RA
Group11.20	amel_OGSv3.2	exon	580941	581060	0.659956	+	.	Parent=GB43207-RA
Group11.20	amel_OGSv3.2	exon	587132	587326	1	-	.	Parent=GB43113-RA
Group11.20	amel_OGSv3.2	exon	592746	593258	1	+	.	Parent=GB43208-RA
Group11.20	amel_OGSv3.2	exon	599176	600664	1	-	.	Parent=GB43111-RA
Group11.20	amel_OGSv3.2	exon	612058	612099	.	-	.	Parent=GB43110-RA
Group11.20	amel_OGSv3.2	exon	618182	620979	.	-	.	Parent=GB43110-RA
Group11.20	amel_OGSv3.2	exon	627216	627305	1	+	.	Parent=GB43210-RA
Group11.20	amel_OGSv3.2	exon	634114	634323	.	-	.	Parent=GB43108-RA
Group11.20	amel_OGSv3.2	exon	639598	641639	.	+	.	Parent=GB43212-RA
Group11.20	amel_OGSv3.2	exon	648993	649106	0.999988	+	.	Parent=GB43214-RA
Group11.20	amel_OGSv3.2	exon	654237	657417	0.999988	+	.	Parent=GB43214-RA
Group11.20	amel_OGSv3.2	exon	662475	662880	0.999988	+	.	Parent=GB43214-RA
Group11.20	amel_OGSv3.2	exon	671190	671551	.	-	.	Parent=GB43105-RA
Group11.20	amel_OGSv3.2	exon	677344	677433	.	-	.	Parent=GB43104-RA
Group11.20	amel_OGSv3.2	exon	684132	684999	0.999975	+	.	Parent=GB43216-RA
Group11.20	amel_OGSv3.2	exon	690060	690221	0.999975	+	.	Parent=GB43216-RA
Group11.20	amel_OGSv3.2	exon	696598	696840	0.999995	+	.	Parent=GB43217-RA
Group11.20	amel_OGSv3.2	exon	701962	702266	.	-	.	Parent=GB43102-RA
Group11.20	amel_OGSv3.2	exon	707292	707429	1	+	.	Parent=GB43218-RA
Group11.20	amel_OGSv3.2	exon	714104	714234	.	+	.	Parent=GB43219-RA
Group11.20	amel_OGSv3.2	exon	719913	721536	.	-	.	Parent=GB43099-RA
Group11.20	amel_OGSv3.2	exon	726882	727009	.	-	.	Parent=GB43098-RA
Group11.20	amel_OGSv3.2	exon	733728	734147	.	-	.	Parent=GB43096-RA
Group11.20	amel_OGSv3.2	exon	740665	740776	.	+	.	Parent=GB43221-RA
Group11.20	amel_OGSv3.2	exon	746278	746406	.	+	.	Parent=GB43222-RA
Group11.20	amel_OGSv3.2	exon	751433	751585	.	+	.	Parent=GB43222-RA
Group11.20	amel_OGSv3.2	exon	757716	757974	.	-	.	Parent=GB43095-RA
Group11.20	amel_OGSv3.2	exon	767503	767742	.	-	.	Parent=GB43094-RA
Group11.20	amel_OGSv3.2	exon	773034	773308	0.998755	-	.	Parent=GB43093-RA
Group11.20	amel_OGSv3.2	exon	780974	781390	1	+	.	Parent=GB43225-RA
Group11.20	amel_OGSv3.2	exon	791078	791155	1	-	.	Parent=GB43092-RA
Group11.20	amel_OGSv3.2	exon	797094	797174	.	+	.	Parent=GB43227-RA
Group11.20	amel_OGSv3.2	exon	802417	802539	1	+	.	Parent=GB43228-RA
Group11.20	amel_OGSv3.2	exon	810186	810189	.	-	.	Parent=GB43090-RA
Group11.20	amel_OGSv3.2	exon	815739	815876	1	-	.	Parent=GB43089-RA
Group11.20	amel_OGSv3.2	exon	821538	821787	1	-	.	Parent=GB43089-RA
Group11.20	amel_OGSv3.2	exon	826879	827186	1	-	.	Parent=GB43088-RA
Group11.20	amel_OGSv3.2	exon	832547	832793	1	+	.	Parent=GB43230-RA
Group11.20	amel_OGSv3.2	exon	838564	838766	1	-	.	Parent=GB43087-RA
Group11.20	amel_OGSv3.2	exon	843946	845190	1	+	.	Parent=GB43232-RA
Group11.20	amel_OGSv3.2	exon	850625	850915	.	-	.	Parent=GB43085-RA
Group11.20	amel_OGSv3.2	exon	858558	858694	0.986329	+	.	Parent=GB43234-RA
Group11.20	amel_OGSv3.2	exon	863732	863872	0.986329	+	.	Parent=GB43234-RA
Group11.20	amel_OGSv3.2	exon	870512	873434	0.999784	-	.	Parent=GB43084-RA
Group11.20	amel_OGSv3.2	exon	888609	888706	0.999784	-	.	Parent=GB43084-RA
Group11.20	amel_OGSv3.2	exon	897058	897325	.	-	.	Parent=GB43081-RA
Group11.20	amel_OGSv3.2	exon	902617	903725	.	-	.	Parent=GB43080-RA
Group11.20	amel_OGSv3.2	exon	908790	908921	.	-	.	Parent=GB43080-RA
Group11.20	amel_OGSv3.2	exon	914153	914370	.	-	.	Parent=GB43079-RA
Group11.20	amel_OGSv3.2	exon	920057	920457	.	-	.	Parent=GB43077-RA
Group11.20	amel_OGSv3.2	exon	925616	925718	.	-	.	Parent=GB43077-RA
Group11.20	amel_OGSv3.2	exon	931211	931261	.	-	.	Parent=GB43077-RA
Group11.20	amel_OGSv3.2	exon	936491	936729	.	-	.	Parent=GB43076-RA
Group11.20	amel_OGSv3.2	exon	941839	942037	.	-	.	Parent=GB43075-RA
Group11.20	amel_OGSv3.2	exon	947285	947575	1	-	.	Parent=GB43074-RA
Group11.20	amel_OGSv3.2	exon	953405	953486	1	+	.	Parent=GB43238-RA
Group11.20	amel_OGSv3.2	exon	959456	959599	1	+	.	Parent=GB43238-RA
Group11.20	amel_OGSv3.2	exon	965511	966290	1	+	.	Parent=GB43239-RA
Group11.20	amel_OGSv3.2	exon	971591	971684	1	+	.	Parent=GB43239-RA
Group11.20	amel_OGSv3.2	exon	977301	977407	1	+	.	Parent=GB43239-RA
Group11.3	amel_OGSv3.2	exon	19703	19953	0.999718	+	.	Parent=GB43963-RA
Group11.3	amel_OGSv3.2	exon	25000	25763	0.999718	+	.	Parent=GB43963-RA
Group11.3	amel_OGSv3.2	exon	34046	34197	1	-	.	Parent=GB43960-RA
Group11.3	amel_OGSv3.2	exon	50537	50553	1	-	.	Parent=GB43960-RA
Group11.3	amel_OGSv3.2	exon	64250	64797	1	-	.	Parent=GB43959-RA
Group11.3	amel_OGSv3.2	exon	71137	71342	.	-	.	Parent=GB43958-RA
Group11.3	amel_OGSv3.2	exon	92764	92825	.	-	.	Parent=GB43957-RA
Group11.3	amel_OGSv3.2	exon	112370	112398	.	-	.	Parent=GB43956-RA
Group11.3	amel_OGSv3.2	exon	117809	118256	1	-	.	Parent=GB43955-RA
Group11.3	amel_OGSv3.2	exon	124375	124652	0.999999	+	.	Parent=GB43968-RA
Group11.3	amel_OGSv3.2	exon	130400	130547	0.998342	-	.	Parent=GB43953-RA
Group11.3	amel_OGSv3.2	exon	137625	137742	0.998342	-	.	Parent=GB43953-RA
Group11.3	amel_OGSv3.2	exon	151926	152163	0.998342	-	.	Parent=GB43953-RA
Group11.3	amel_OGSv3.2	exon	157659	158168	0.998342	-	.	Parent=GB43953-RA
Group11.3	amel_OGSv3.2	exon	166359	166809	0.998342	-	.	Parent=GB43953-RA
Group11.3	amel_OGSv3.2	exon	175854	175944	.	+	.	Parent=GB43969-RA
Group11.3	amel_OGSv3.2	exon	187452	187674	1	-	.	Parent=GB43952-RA
Group11.3	amel_OGSv3.2	exon	199673	200333	.	-	.	Parent=GB43949-RA
Group11.3	amel_OGSv3.2	exon	208638	208872	.	-	.	Parent=GB43949-RA
Group11.3	amel_OGSv3.2	exon	213991	214011	.	+	.	Parent=GB43971-RA
Group11.3	amel_OGSv3.2	exon	235270	235361	0.787171	-	.	Parent=GB43948-RA
Group11.3	amel_OGSv3.2	exon	271756	271869	0.787171	-	.	Parent=GB43948-RA
Group11.3	amel_OGSv3.2	exon	277662	277763	.	+	.	Parent=GB43972-RA
Group11.3	amel_OGSv3.2	exon	285899	286172	1	+	.	Parent=GB43976-RA
Group11.3	amel_OGSv3.2	exon	302986	303079	1	+	.	Parent=GB43976-RA
Group11.3	amel_OGSv3.2	exon	308760	308934	.	+	.	Parent=GB43977-RA
Group11.3	amel_OGSv3.2	exon	320360	320364	.	-	.	Parent=GB43946-RA
Group11.3	amel_OGSv3.2	exon	325490	325634	.	-	.	Parent=GB43946-RA
Group11.3	amel_OGSv3.2	exon	330905	330990	0.999129	+	.	Parent=GB43980-RA
Group11.3	amel_OGSv3.2	exon	337547	338489	0.999129	+	.	Parent=GB43980-RA
Group11.3	amel_OGSv3.2	exon	343614	343996	0.999998	-	.	Parent=GB43945-RA
Group11.3	amel_OGSv3.2	exon	350140	350217	.	+	.	Parent=GB43981-RA
Group11.3	amel_OGSv3.2	exon	358652	359289	0.916593	+	.	Parent=GB43983-RA
Group11.3	amel_OGSv3.2	exon	365324	365560	0.916593	+	.	Parent=GB43983-RA
Group11.3	amel_OGSv3.2	exon	374626	374838	0.916593	+	.	Parent=GB43983-RA
Group11.3	amel_OGSv3.2	exon	380013	380227	0.916593	+	.	Parent=GB43983-RA
Group11.3	amel_OGSv3.2	exon	385901	387965	0.752703	-	.	Parent=GB43942-RA
Group11.3	amel_OGSv3.2	exon	393270	393531	1	+	.	Parent=GB43984-RA
Group11.3	amel_OGSv3.2	exon	398727	398870	.	-	.	Parent=GB43941-RA
Group11.3	amel_OGSv3.2	exon	404760	404816	.	-	.	Parent=GB43940-RA
Group11.3	amel_OGSv3.2	exon	410442	410516	.	+	.	Parent=GB43985-RA
Group11.3	amel_OGSv3.2	exon	415626	415689	0.864504	+	.	Parent=GB43986-RA
Group11.3	amel_OGSv3.2	exon	422237	423093	0.96416	-	.	Parent=GB43938-RA
Group11.3	amel_OGSv3.2	exon	429040	429078	.	+	.	Parent=GB43988-RA
Group11.3	amel_OGSv3.2	exon	436302	436602	0.999934	-	.	Parent=GB43937-RA
Group11.3	amel_OGSv3.2	exon	443905	443911	0.999934	-	.	Parent=GB43937-RA
Group11.3	amel_OGSv3.2	exon	504070	504147	.	-	.	Parent=GB43936-RA
Group11.3	amel_OGSv3.2	exon	520860	521161	1	+	.	Parent=GB43989-RA
Group11.3	amel_OGSv3.2	exon	527352	528316	1	-	.	Parent=GB43935-RA
Group11.3	amel_OGSv3.2	exon	539502	539526	1	-	.	Parent=GB43935-RA
Group11.3	amel_OGSv3.2	exon	553417	553588	.	-	.	Parent=GB43934-RA
Group11.3	amel_OGSv3.2	exon	561020	561107	.	-	.	Parent=GB43934-RA
Group11.3	amel_OGSv3.2	exon	578290	578312	.	-	.	Parent=GB43934-RA
Group11.3	amel_OGSv3.2	exon	600370	600591	1	+	.	Parent=GB43990-RA
Group11.3	amel_OGSv3.2	exon	605941	606251	.	-	.	Parent=GB43932-RA
Group1.14	amel_OGSv3.2	exon	6034	6245	1	+	.	Parent=GB51838-RA
Group1.14	amel_OGSv3.2	exon	11632	11800	.	+	.	Parent=GB51840-RA
Group1.14	amel_OGSv3.2	exon	18098	18270	1	+	.	Parent=GB51841-RA
Group1.14	amel_OGSv3.2	exon	23659	23678	.	+	.	Parent=GB51842-RA
Group1.14	amel_OGSv3.2	exon	43825	44633	1	+	.	Parent=GB51843-RA
Group1.14	amel_OGSv3.2	exon	51209	52509	1	+	.	Parent=GB51843-RA
Group1.14	amel_OGSv3.2	exon	59412	59498	1	+	.	Parent=GB51844-RA
Group1.14	amel_OGSv3.2	exon	65029	65290	.	-	.	Parent=GB51835-RA
Group1.14	amel_OGSv3.2	exon	70643	70740	1	-	.	Parent=GB51834-RA
Group1.14	amel_OGSv3.2	exon	75931	76025	1	-	.	Parent=GB51833-RA
Group1.14	amel_OGSv3.2	exon	84811	85025	.	+	.	Parent=GB51846-RA
Group1.14	amel_OGSv3.2	exon	90211	90456	0.951782	+	.	Parent=GB51847-RA
Group1.14	amel_OGSv3.2	exon	97045	97323	.	+	.	Parent=GB51850-RA
Group1.14	amel_OGSv3.2	exon	110446	110613	.	-	.	Parent=GB51831-RA
Group1.14	amel_OGSv3.2	exon	116960	117054	1	+	.	Parent=GB51852-RA
Group1.14	amel_OGSv3.2	exon	122104	122260	1	+	.	Parent=GB51852-RA
Group1.14	amel_OGSv3.2	exon	127443	128127	1	+	.	Parent=GB51852-RA
Group1.14	amel_OGSv3.2	exon	136338	136464	0.924136	+	.	Parent=GB51854-RA
Group1.14	amel_OGSv3.2	exon	145894	145914	0.924136	+	.	Parent=GB51854-RA
Group1.14	amel_OGSv3.2	exon	151160	151404	0.924136	+	.	Parent=GB51854-RA
Group1.14	amel_OGSv3.2	exon	158654	158776	0.924136	+	.	Parent=GB51854-RA
Group1.14	amel_OGSv3.2	exon	176790	177357	0.999965	-	.	Parent=GB51830-RA
Group1.14	amel_OGSv3.2	exon	183705	186880	0.999991	-	.	Parent=GB51828-RA
Group1.14	amel_OGSv3.2	exon	193885	193967	0.999991	-	.	Parent=GB51828-RA
Group1.14	amel_OGSv3.2	exon	199419	199559	.	-	.	Parent=GB51827-RA
Group1.14	amel_OGSv3.2	exon	204903	205073	.	-	.	Parent=GB51825-RA
Group1.14	amel_OGSv3.2	exon	218583	218651	.	+	.	Parent=GB51857-RA
Group1.14	amel_OGSv3.2	exon	228449	229558	0.999993	-	.	Parent=GB51823-RA
Group1.14	amel_OGSv3.2	exon	237897	238322	1	-	.	Parent=GB51822-RA
Group1.14	amel_OGSv3.2	exon	244474	245756	.	-	.	Parent=GB51821-RA
Group1.14	amel_OGSv3.2	exon	251785	252189	1	-	.	Parent=GB51820-RA
Group1.14	amel_OGSv3.2	exon	257842	259719	1	-	.	Parent=GB51819-RA
Group1.14	amel_OGSv3.2	exon	267183	267528	1	-	.	Parent=GB51819-RA
Group1.14	amel_OGSv3.2	exon	275635	277021	.	-	.	Parent=GB51818-RA
Group1.14	amel_OGSv3.2	exon	285657	286957	.	-	.	Parent=GB51817-RA
Group1.14	amel_OGSv3.2	exon	293818	295110	1	-	.	Parent=GB51816-RA
Group1.14	amel_OGSv3.2	exon	305461	305816	1	-	.	Parent=GB51815-RA
Group1.14	amel_OGSv3.2	exon	312528	312613	0.999999	-	.	Parent=GB51814-RA
Group1.14	amel_OGSv3.2	exon	319554	319952	.	-	.	Parent=GB51813-RA
Group1.14	amel_OGSv3.2	exon	325182	325583	.	-	.	Parent=GB51813-RA
Group1.14	amel_OGSv3.2	exon	330664	330731	.	-	.	Parent=GB51811-RA
Group1.14	amel_OGSv3.2	exon	335813	335996	0.999999	+	.	Parent=GB51863-RA
Group1.14	amel_OGSv3.2	exon	347300	352429	0.845233	-	.	Parent=GB51809-RA
Group1.14	amel_OGSv3.2	exon	359601	359769	0.845233	-	.	Parent=GB51809-RA
Group1.14	amel_OGSv3.2	exon	371456	371530	0.845233	-	.	Parent=GB51809-RA
Group1.14	amel_OGSv3.2	exon	379395	379727	1	-	.	Parent=GB51808-RA
Group1.14	amel_OGSv3.2	exon	384816	384974	.	-	.	Parent=GB51807-RA
Group1.14	amel_OGSv3.2	exon	390187	390271	.	-	.	Parent=GB51806-RA
Group1.14	amel_OGSv3.2	exon	397615	398506	0.605628	-	.	Parent=GB51805-RA
Group1.14	amel_OGSv3.2	exon	407618	407703	0.605628	-	.	Parent=GB51805-RA
Group1.14	amel_OGSv3.2	exon	416847	416897	.	+	.	Parent=GB51865-RA
Group1.14	amel_OGSv3.2	exon	432169	432454	1	-	.	Parent=GB51803-RA
Group1.14	amel_OGSv3.2	exon	442818	443546	1	+	.	Parent=GB51866-RA
Group1.14	amel_OGSv3.2	exon	448608	448860	1	-	.	Parent=GB51802-RA
Group11.4	amel_OGSv3.2	exon	15417	16227	.	+	.	Parent=GB52238-RA
Group11.4	amel_OGSv3.2	exon	23631	23796	.	-	.	Parent=GB52237-RA
Group11.4	amel_OGSv3.2	exon	29875	35137	0.487444	+	.	Parent=GB52239-RA
Group11.4	amel_OGSv3.2	exon	48910	49064	0.487444	+	.	Parent=GB52239-RA
Group11.4	amel_OGSv3.2	exon	56606	56984	0.999999	-	.	Parent=GB52236-RA
Group11.4	amel_OGSv3.2	exon	62508	62599	1	-	.	Parent=GB52234-RA
Group1.15	amel_OGSv3.2	exon	6065	6193	.	+	.	Parent=GB48977-RA
Group1.15	amel_OGSv3.2	exon	12352	12836	1	-	.	Parent=GB48974-RA
Group1.15	amel_OGSv3.2	exon	19028	19115	1	+	.	Parent=GB48980-RA
Group1.15	amel_OGSv3.2	exon	24165	24239	1	+	.	Parent=GB48982-RA
Group1.15	amel_OGSv3.2	exon	30583	30743	0.999951	-	.	Parent=GB48973-RA
Group1.15	amel_OGSv3.2	exon	35822	35842	0.999951	-	.	Parent=GB48973-RA
[truncated: 12,675 more rows]
