# Supplementary material for: Declining genetic diversity of European honeybees along the twentieth century
Source: Sci Rep. 2020 Jun 29;10:10520. doi: 10.1038/s41598-020-67370-2 (PMC7324561; doi:10.1038/s41598-020-67370-2)
Supplement: Supplementary file 4 — Supplementary Table S3 [file 41598_2020_67370_MOESM4_ESM.xlsx]

## Sheet: Sheet1
Supplementary Table S3 – List of top 5% Apis mellifera genes with the highest values of Fst in three comparisons: Historic vs Modern C lineage; Historic vs Modern M lineage North; and Historic vs Modern M lineage South.
Populations compared	Chromossome region	Fst
Historic vs Modern C	gi|323388972|ref|NC_007085.3|:4298413-4299966	0.999986
Historic vs Modern C	gi|323388982|ref|NC_007075.3|:14619717-14620398	0.999957
Historic vs Modern C	gi|323388987|ref|NC_007070.3|:21252834-21255170	0.999926
Historic vs Modern C	gi|323388973|ref|NC_007084.3|:8016169-8017863	0.999812
Historic vs Modern C	gi|323388987|ref|NC_007070.3|:28394186-28396504	0.999803
Historic vs Modern C	gi|323388978|ref|NC_007079.3|:12493053-12495944	0.999793
Historic vs Modern C	gi|323388976|ref|NC_007081.3|:1504167-1505794	0.999765
Historic vs Modern C	gi|323388980|ref|NC_007077.3|:2729154-2730924	0.999762
Historic vs Modern C	gi|323388987|ref|NC_007070.3|:17698869-17700701	0.999729
Historic vs Modern C	gi|323388987|ref|NC_007070.3|:2697537-2698217	0.99971
Historic vs Modern C	gi|323388977|ref|NC_007080.3|:5178282-5182253	0.998923
Historic vs Modern C	gi|323388986|ref|NC_007071.3|:11191840-11193531	0.998397
Historic vs Modern C	gi|323388973|ref|NC_007084.3|:3841329-3842958	0.997687
Historic vs Modern C	gi|323388986|ref|NC_007071.3|:9997927-9998958	0.945053
Historic vs Modern C	gi|323388979|ref|NC_007078.3|:1610020-1614116	0.923534
Historic vs Modern C	gi|323388979|ref|NC_007078.3|:2601348-2601464	0.902766
Historic vs Modern C	gi|323388977|ref|NC_007080.3|:12539901-12543540	0.875782
Historic vs Modern C	gi|323388974|ref|NC_007083.3|:7263213-7265120	0.860714
Historic vs Modern C	gi|323388974|ref|NC_007083.3|:966838-970592	0.823811
Historic vs Modern C	gi|323388987|ref|NC_007070.3|:4681665-4682487	0.822229
Historic vs Modern C	gi|323388983|ref|NC_007074.3|:7540633-7542984	0.806491
Historic vs Modern C	gi|323388987|ref|NC_007070.3|:15827279-15832982	0.790091
Historic vs Modern C	gi|323388981|ref|NC_007076.3|:9011812-9014158	0.778979
Historic vs Modern C	gi|323388975|ref|NC_007082.3|:9277269-9279059	0.778542
Historic vs Modern C	gi|323388978|ref|NC_007079.3|:10116047-10117706	0.77104
Historic vs Modern C	gi|323388979|ref|NC_007078.3|:4699092-4705014	0.765146
Historic vs Modern C	gi|323388987|ref|NC_007070.3|:26966057-26969449	0.762535
Historic vs Modern C	gi|323388985|ref|NC_007072.3|:11761362-11764246	0.755679
Historic vs Modern C	gi|323388981|ref|NC_007076.3|:2940641-2942015	0.754421
Historic vs Modern C	gi|323388980|ref|NC_007077.3|:7860747-7862048	0.75231
Historic vs Modern C	gi|323388973|ref|NC_007084.3|:8199027-8201547	0.742572
Historic vs Modern C	gi|323388974|ref|NC_007083.3|:9655189-9655889	0.737135
Historic vs Modern C	gi|323388981|ref|NC_007076.3|:2721631-2723131	0.733152
Historic vs Modern C	gi|323388979|ref|NC_007078.3|:3252250-3254231	0.733075
Historic vs Modern C	gi|323388973|ref|NC_007084.3|:7426555-7427983	0.732802
Historic vs Modern C	gi|323388986|ref|NC_007071.3|:14168370-14172365	0.732699
Historic vs Modern C	gi|323388975|ref|NC_007082.3|:5512930-5514429	0.725483
Historic vs Modern C	gi|323388977|ref|NC_007080.3|:1563401-1564852	0.723208
Historic vs Modern C	gi|323388986|ref|NC_007071.3|:9662813-9663983	0.713444
Historic vs Modern C	gi|323388985|ref|NC_007072.3|:7167419-7169444	0.694126
Historic vs Modern C	gi|323388982|ref|NC_007075.3|:9504349-9506495	0.693544
Historic vs Modern C	gi|323388980|ref|NC_007077.3|:12984309-12987108	0.681542
Historic vs Modern C	gi|323388985|ref|NC_007072.3|:2043203-2043691	0.678053
Historic vs Modern C	gi|323388979|ref|NC_007078.3|:5494033-5497127	0.677248
Historic vs Modern C	gi|323388985|ref|NC_007072.3|:9245-11707	0.677248
Historic vs Modern C	gi|323388982|ref|NC_007075.3|:4565706-4565855	0.669849
Historic vs Modern C	gi|323388986|ref|NC_007071.3|:9655163-9656689	0.669282
Historic vs Modern C	gi|323388987|ref|NC_007070.3|:10625382-10626987	0.663318
Historic vs Modern C	gi|323388982|ref|NC_007075.3|:7206362-7209828	0.660958
Historic vs Modern C	gi|323388976|ref|NC_007081.3|:5356314-5356901	0.659558
Historic vs Modern C	gi|323388982|ref|NC_007075.3|:17554542-17556695	0.657618
Historic vs Modern C	gi|323388984|ref|NC_007073.3|:7766880-7768152	0.653338
Historic vs Modern C	gi|323388974|ref|NC_007083.3|:8362383-8364130	0.647784
Historic vs Modern C	gi|323388983|ref|NC_007074.3|:9861946-9863112	0.641066
Historic vs Modern C	gi|323388984|ref|NC_007073.3|:4776184-4785815	0.63912
Historic vs Modern C	gi|323388980|ref|NC_007077.3|:13395036-13396803	0.637697
Historic vs Modern C	gi|323388976|ref|NC_007081.3|:3926439-3934159	0.637644
Historic vs Modern C	gi|323388974|ref|NC_007083.3|:10073713-10076568	0.631034
Historic vs Modern C	gi|323388977|ref|NC_007080.3|:3148645-3152199	0.62932
Historic vs Modern C	gi|323388975|ref|NC_007082.3|:7394376-7394988	0.628976
Historic vs Modern C	gi|323388985|ref|NC_007072.3|:4904924-4906926	0.625076
Historic vs Modern C	gi|323388986|ref|NC_007071.3|:3540470-3540669	0.622802
Historic vs Modern C	gi|323388976|ref|NC_007081.3|:6267350-6269392	0.617592
Historic vs Modern C	gi|323388973|ref|NC_007084.3|:8146927-8150025	0.615634
Historic vs Modern C	gi|323388974|ref|NC_007083.3|:9287577-9288737	0.613245
Historic vs Modern C	gi|323388977|ref|NC_007080.3|:8765147-8767575	0.610778
Historic vs Modern C	gi|323388985|ref|NC_007072.3|:5039505-5044259	0.609808
Historic vs Modern C	gi|323388977|ref|NC_007080.3|:14690524-14694152	0.606135
Historic vs Modern C	gi|323388979|ref|NC_007078.3|:1499103-1503101	0.605208
Historic vs Modern C	gi|323388979|ref|NC_007078.3|:8434525-8436681	0.603667
Historic vs Modern C	gi|323388983|ref|NC_007074.3|:4983325-4986773	0.602826
Historic vs Modern C	gi|323388975|ref|NC_007082.3|:8732920-8733087	0.6
Historic vs Modern C	gi|323388976|ref|NC_007081.3|:6283281-6284177	0.6
Historic vs Modern C	gi|323388982|ref|NC_007075.3|:15409834-15410001	0.6
Historic vs Modern C	gi|323388983|ref|NC_007074.3|:13505471-13506872	0.599987
Historic vs Modern C	gi|323388983|ref|NC_007074.3|:7298496-7299610	0.599448
Historic vs Modern C	gi|323388973|ref|NC_007084.3|:4551244-4552332	0.595308
Historic vs Modern C	gi|323388974|ref|NC_007083.3|:752448-754055	0.595208
Historic vs Modern C	gi|323388975|ref|NC_007082.3|:3204555-3205634	0.594576
Historic vs Modern C	gi|323388986|ref|NC_007071.3|:15418966-15421590	0.593396
Historic vs Modern C	gi|323388987|ref|NC_007070.3|:27093625-27095207	0.593253
Historic vs Modern C	gi|323388977|ref|NC_007080.3|:13940368-13945046	0.585783
Historic vs Modern C	gi|323388984|ref|NC_007073.3|:9371464-9375964	0.580491
Historic vs Modern C	gi|323388983|ref|NC_007074.3|:2568728-2573242	0.578426
Historic vs Modern C	gi|323388987|ref|NC_007070.3|:13805133-13809325	0.577998
Historic vs Modern C	gi|323388981|ref|NC_007076.3|:2659947-2661267	0.57743
Historic vs Modern C	gi|323388986|ref|NC_007071.3|:5244984-5249183	0.576953
Historic vs Modern C	gi|323388982|ref|NC_007075.3|:17554726-17555640	0.5746
Historic vs Modern C	gi|323388981|ref|NC_007076.3|:11288337-11290276	0.573318
Historic vs Modern C	gi|323388975|ref|NC_007082.3|:9188693-9189867	0.569222
Historic vs Modern C	gi|323388986|ref|NC_007071.3|:13596997-13597460	0.569016
Historic vs Modern C	gi|323388975|ref|NC_007082.3|:2824801-2825479	0.568614
Historic vs Modern C	gi|323388983|ref|NC_007074.3|:13068557-13076258	0.568581
Historic vs Modern C	gi|323388984|ref|NC_007073.3|:11127439-11131430	0.568365
Historic vs Modern C	gi|323388976|ref|NC_007081.3|:805359-808340	0.566163
Historic vs Modern C	gi|323388977|ref|NC_007080.3|:8703865-8707098	0.566037
Historic vs Modern C	gi|323388974|ref|NC_007083.3|:8791929-8793598	0.565964
Historic vs Modern C	gi|323388978|ref|NC_007079.3|:11135871-11140677	0.562456
Historic vs Modern C	gi|323388974|ref|NC_007083.3|:7854748-7857723	0.561314
Historic vs Modern C	gi|323388973|ref|NC_007084.3|:6778657-6780167	0.560688
Historic vs Modern C	gi|323388981|ref|NC_007076.3|:5438595-5445841	0.558786
Historic vs Modern C	gi|323388976|ref|NC_007081.3|:1332775-1339477	0.557147
Historic vs Modern C	gi|323388976|ref|NC_007081.3|:5348242-5350421	0.556112
Historic vs Modern C	gi|323388976|ref|NC_007081.3|:9206119-9207931	0.555853
Historic vs Modern C	gi|323388987|ref|NC_007070.3|:6399692-6401642	0.555231
Historic vs Modern C	gi|323388974|ref|NC_007083.3|:5919823-5921035	0.552411
Historic vs Modern C	gi|323388987|ref|NC_007070.3|:3424540-3428793	0.551701
Historic vs Modern C	gi|323388980|ref|NC_007077.3|:7481016-7484861	0.551591
Historic vs Modern C	gi|323388984|ref|NC_007073.3|:9380413-9389968	0.551512
Historic vs Modern C	gi|323388974|ref|NC_007083.3|:8927357-8931091	0.546821
Historic vs Modern C	gi|323388977|ref|NC_007080.3|:10674469-10680259	0.537047
Historic vs Modern C	gi|323388983|ref|NC_007074.3|:13809980-13811800	0.53673
Historic vs Modern C	gi|323388978|ref|NC_007079.3|:11223261-11224144	0.534548
Historic vs Modern C	gi|323388972|ref|NC_007085.3|:3546687-3547409	0.531986
Historic vs Modern C	gi|323388986|ref|NC_007071.3|:12092786-12101327	0.53105
Historic vs Modern C	gi|323388980|ref|NC_007077.3|:12965651-12968265	0.530555
Historic vs Modern C	gi|323388980|ref|NC_007077.3|:13442337-13443654	0.528433
Historic vs Modern C	gi|323388981|ref|NC_007076.3|:1733130-1734932	0.525911
Historic vs Modern C	gi|323388977|ref|NC_007080.3|:12922368-12923264	0.525515
Historic vs Modern C	gi|323388986|ref|NC_007071.3|:15465583-15469648	0.524934
Historic vs Modern C	gi|323388977|ref|NC_007080.3|:8567740-8569443	0.524217
Historic vs Modern C	gi|323388986|ref|NC_007071.3|:9398981-9399972	0.52386
Historic vs Modern C	gi|323388980|ref|NC_007077.3|:3513893-3516133	0.520557
Historic vs Modern C	gi|323388981|ref|NC_007076.3|:7986255-7989968	0.519155
Historic vs Modern C	gi|323388972|ref|NC_007085.3|:3555690-3559215	0.518895
Historic vs Modern C	gi|323388987|ref|NC_007070.3|:5593287-5594856	0.518529
Historic vs Modern C	gi|323388986|ref|NC_007071.3|:15330583-15334074	0.51797
Historic vs Modern C	gi|323388978|ref|NC_007079.3|:9623493-9629364	0.515478
Historic vs Modern C	gi|323388979|ref|NC_007078.3|:10250565-10255007	0.511004
Historic vs Modern C	gi|323388979|ref|NC_007078.3|:10048680-10054778	0.510487
Historic vs Modern C	gi|323388973|ref|NC_007084.3|:1077835-1079740	0.505581
Historic vs Modern C	gi|323388981|ref|NC_007076.3|:6040705-6042026	0.505056
Historic vs Modern C	gi|323388977|ref|NC_007080.3|:11847990-11849002	0.503293
Historic vs Modern C	gi|323388973|ref|NC_007084.3|:2570898-2572427	0.502738
Historic vs Modern C	gi|323388974|ref|NC_007083.3|:9652092-9653238	0.500876
Historic vs Modern C	gi|323388974|ref|NC_007083.3|:9053606-9054407	0.50041
Historic vs Modern C	gi|323388987|ref|NC_007070.3|:22277783-22277923	0.500266
Historic vs Modern C	gi|323388986|ref|NC_007071.3|:4181944-4188253	0.498969
Historic vs Modern C	gi|323388977|ref|NC_007080.3|:12789198-12795550	0.49685
Historic vs Modern C	gi|323388982|ref|NC_007075.3|:6096545-6103060	0.492053
Historic vs Modern C	gi|323388986|ref|NC_007071.3|:4319478-4329968	0.489459
Historic vs Modern C	gi|323388979|ref|NC_007078.3|:1833952-1836989	0.488799
Historic vs Modern C	gi|323388980|ref|NC_007077.3|:9778218-9778604	0.488494
Historic vs Modern C	gi|323388982|ref|NC_007075.3|:11079830-11080066	0.485708
Historic vs Modern C	gi|323388980|ref|NC_007077.3|:1058784-1059992	0.484706
Historic vs Modern C	gi|323388980|ref|NC_007077.3|:4223764-4224070	0.484642
Historic vs Modern C	gi|323388974|ref|NC_007083.3|:9337537-9338232	0.482819
Historic vs Modern C	gi|323388982|ref|NC_007075.3|:10784256-10792555	0.482682
Historic vs Modern C	gi|323388973|ref|NC_007084.3|:3537883-3547583	0.480673
Historic vs Modern C	gi|323388972|ref|NC_007085.3|:4879684-4881171	0.480461
Historic vs Modern C	gi|323388977|ref|NC_007080.3|:8368107-8370620	0.479277
Historic vs Modern C	gi|323388974|ref|NC_007083.3|:7454903-7456520	0.479155
Historic vs Modern C	gi|323388985|ref|NC_007072.3|:7406336-7407344	0.477956
Historic vs Modern C	gi|323388982|ref|NC_007075.3|:4847393-4872697	0.477841
Historic vs Modern C	gi|323388987|ref|NC_007070.3|:4737361-4740840	0.476224
Historic vs Modern C	gi|323388977|ref|NC_007080.3|:4890481-4909964	0.474377
Historic vs Modern C	gi|323388982|ref|NC_007075.3|:5776219-5778896	0.47436
Historic vs Modern C	gi|323388986|ref|NC_007071.3|:11199383-11200525	0.474183
Historic vs Modern C	gi|323388977|ref|NC_007080.3|:14695963-14701263	0.474053
Historic vs Modern C	gi|323388973|ref|NC_007084.3|:8290704-8293017	0.474008
Historic vs Modern C	gi|323388975|ref|NC_007082.3|:5949913-5953460	0.470999
Historic vs Modern C	gi|323388983|ref|NC_007074.3|:5256992-5265935	0.470993
Historic vs Modern C	gi|323388982|ref|NC_007075.3|:8192691-8194131	0.469809
Historic vs Modern C	gi|323388978|ref|NC_007079.3|:7782034-7790086	0.468292
Historic vs Modern C	gi|323388987|ref|NC_007070.3|:28401126-28402775	0.468132
Historic vs Modern C	gi|323388979|ref|NC_007078.3|:3208909-3211765	0.468002
Historic vs Modern C	gi|323388973|ref|NC_007084.3|:1952614-1963816	0.467948
Historic vs Modern C	gi|323388984|ref|NC_007073.3|:10411057-10412473	0.46767
Historic vs Modern C	gi|323388982|ref|NC_007075.3|:5998401-6000455	0.467314
Historic vs Modern C	gi|323388972|ref|NC_007085.3|:4682602-4687546	0.466994
Historic vs Modern C	gi|323388972|ref|NC_007085.3|:4033018-4034622	0.466942
Historic vs Modern C	gi|323388987|ref|NC_007070.3|:10770395-10775607	0.466818
Historic vs Modern C	gi|323388985|ref|NC_007072.3|:2900217-2906497	0.466789
Historic vs Modern C	gi|323388978|ref|NC_007079.3|:10504184-10506229	0.466753
Historic vs Modern C	gi|323388976|ref|NC_007081.3|:2940302-2941156	0.466752
Historic vs Modern C	gi|323388979|ref|NC_007078.3|:10506681-10507537	0.466741
Historic vs Modern C	gi|323388976|ref|NC_007081.3|:3889313-3895528	0.466725
Historic vs Modern C	gi|323388978|ref|NC_007079.3|:8627032-8627935	0.466719
Historic vs Modern C	gi|323388974|ref|NC_007083.3|:8878792-8885931	0.466715
Historic vs Modern C	gi|323388977|ref|NC_007080.3|:168726-172226	0.466704
Historic vs Modern C	gi|323388977|ref|NC_007080.3|:13276507-13280715	0.466687
Historic vs Modern C	gi|323388981|ref|NC_007076.3|:12520238-12522434	0.466678
Historic vs Modern C	gi|323388987|ref|NC_007070.3|:25684977-25687571	0.466676
Historic vs Modern C	gi|323388987|ref|NC_007070.3|:12060150-12063220	0.466675
Historic vs Modern C	gi|323388985|ref|NC_007072.3|:9610220-9612475	0.466674
Historic vs Modern C	gi|323388987|ref|NC_007070.3|:2854072-2858165	0.466673
Historic vs Modern C	gi|323388974|ref|NC_007083.3|:8514580-8519004	0.466668
Historic vs Modern C	gi|323388977|ref|NC_007080.3|:10442553-10446442	0.466667
Historic vs Modern C	gi|323388980|ref|NC_007077.3|:6574159-6577859	0.466667
Historic vs Modern C	gi|323388982|ref|NC_007075.3|:17100437-17103605	0.466665
Historic vs Modern C	gi|323388982|ref|NC_007075.3|:6452185-6452313	0.466659
Historic vs Modern C	gi|323388973|ref|NC_007084.3|:6220643-6221332	0.466531
Historic vs Modern C	gi|323388972|ref|NC_007085.3|:4497435-4498337	0.466423
Historic vs Modern C	gi|323388978|ref|NC_007079.3|:9854663-9856369	0.466378
Historic vs Modern C	gi|323388980|ref|NC_007077.3|:13195415-13196290	0.466086
Historic vs Modern C	gi|323388983|ref|NC_007074.3|:14112034-14113163	0.465707
Historic vs Modern C	gi|323388976|ref|NC_007081.3|:6432234-6433145	0.465677
Historic vs Modern C	gi|323388978|ref|NC_007079.3|:12534107-12534455	0.465617
Historic vs Modern C	gi|323388987|ref|NC_007070.3|:7207787-7210013	0.464765
Historic vs Modern C	gi|323388980|ref|NC_007077.3|:5900715-5901427	0.464522
Historic vs Modern C	gi|323388979|ref|NC_007078.3|:750632-757110	0.464454
Historic vs Modern C	gi|323388986|ref|NC_007071.3|:15192371-15194232	0.463625
Historic vs Modern C	gi|323388986|ref|NC_007071.3|:15021351-15023729	0.46326
Historic vs Modern C	gi|323388976|ref|NC_007081.3|:8879668-8883197	0.463238
Historic vs Modern C	gi|323388974|ref|NC_007083.3|:2889389-2890535	0.462686
Historic vs Modern C	gi|323388982|ref|NC_007075.3|:17563935-17567478	0.462042
Historic vs Modern C	gi|323388973|ref|NC_007084.3|:2300388-2317194	0.461279
Historic vs Modern C	gi|323388978|ref|NC_007079.3|:9258290-9259642	0.459944
Historic vs Modern C	gi|323388973|ref|NC_007084.3|:6927647-6928201	0.458909
Historic vs Modern C	gi|323388979|ref|NC_007078.3|:6884345-6888585	0.45865
Historic vs Modern C	gi|323388987|ref|NC_007070.3|:1542034-1547103	0.45824
Historic vs Modern C	gi|323388984|ref|NC_007073.3|:11981267-11988167	0.458063
Historic vs Modern C	gi|323388973|ref|NC_007084.3|:7367641-7371514	0.458028
Historic vs Modern C	gi|323388979|ref|NC_007078.3|:5134612-5140417	0.45656
Historic vs Modern C	gi|323388978|ref|NC_007079.3|:4889541-4895316	0.456149
Historic vs Modern C	gi|323388975|ref|NC_007082.3|:1173932-1189673	0.4549
Historic vs Modern C	gi|323388987|ref|NC_007070.3|:14430340-14438125	0.454874
Historic vs Modern C	gi|323388972|ref|NC_007085.3|:6532658-6538898	0.454826
Historic vs Modern C	gi|323388983|ref|NC_007074.3|:9823929-9827109	0.454794
Historic vs Modern C	gi|323388981|ref|NC_007076.3|:3709526-3714165	0.454752
Historic vs Modern C	gi|323388974|ref|NC_007083.3|:5252653-5259347	0.454677
Historic vs Modern C	gi|323388973|ref|NC_007084.3|:8248779-8252026	0.454044
Historic vs Modern C	gi|323388980|ref|NC_007077.3|:13019610-13020871	0.45401
Historic vs Modern C	gi|323388982|ref|NC_007075.3|:3051662-3054250	0.453946
Historic vs Modern C	gi|323388974|ref|NC_007083.3|:7457179-7461922	0.452001
Historic vs Modern C	gi|323388980|ref|NC_007077.3|:7362267-7399175	0.451899
Historic vs Modern C	gi|323388972|ref|NC_007085.3|:4742965-4746369	0.450462
Historic vs Modern C	gi|323388977|ref|NC_007080.3|:2610927-2614033	0.449969
Historic vs Modern C	gi|323388987|ref|NC_007070.3|:12032222-12038354	0.448971
Historic vs Modern C	gi|323388982|ref|NC_007075.3|:1311429-1315108	0.44792
Historic vs Modern C	gi|323388986|ref|NC_007071.3|:5052473-5056678	0.445981
Historic vs Modern C	gi|323388979|ref|NC_007078.3|:1484891-1487805	0.445907
Historic vs Modern C	gi|323388974|ref|NC_007083.3|:2577673-2596825	0.445626
Historic vs Modern C	gi|323388982|ref|NC_007075.3|:14287864-14295041	0.445103
Historic vs Modern C	gi|323388972|ref|NC_007085.3|:2045716-2045895	0.445078
Historic vs Modern C	gi|323388985|ref|NC_007072.3|:7204852-7210130	0.444102
Historic vs Modern C	gi|323388981|ref|NC_007076.3|:11081272-11084844	0.443466
Historic vs Modern C	gi|323388982|ref|NC_007075.3|:4767721-4779921	0.44346
Historic vs Modern C	gi|323388977|ref|NC_007080.3|:2794961-2798758	0.443353
Historic vs Modern C	gi|323388987|ref|NC_007070.3|:4793581-4796056	0.442772
Historic vs Modern C	gi|323388978|ref|NC_007079.3|:10687809-10696922	0.442688
Historic vs Modern C	gi|323388984|ref|NC_007073.3|:5629382-5632080	0.442266
Historic vs Modern C	gi|323388983|ref|NC_007074.3|:9888650-9892650	0.441495
Historic vs Modern C	gi|323388981|ref|NC_007076.3|:10865714-10883934	0.441329
Historic vs Modern C	gi|323388977|ref|NC_007080.3|:12206121-12216809	0.440865
Historic vs Modern C	gi|323388977|ref|NC_007080.3|:10862976-10890028	0.439842
Historic vs Modern C	gi|323388987|ref|NC_007070.3|:27519450-27524442	0.439412
Historic vs Modern C	gi|323388975|ref|NC_007082.3|:4569757-4572678	0.437412
Historic vs Modern C	gi|323388975|ref|NC_007082.3|:5394081-5417991	0.43716
Historic vs Modern C	gi|323388978|ref|NC_007079.3|:10108678-10112732	0.436908
Historic vs Modern C	gi|323388978|ref|NC_007079.3|:10418370-10420564	0.436484
Historic vs Modern C	gi|323388978|ref|NC_007079.3|:3014998-3016378	0.435961
Historic vs Modern C	gi|323388987|ref|NC_007070.3|:4487467-4488985	0.434879
Historic vs Modern C	gi|323388987|ref|NC_007070.3|:27131725-27133079	0.434712
Historic vs Modern C	gi|323388987|ref|NC_007070.3|:13704530-13708404	0.434688
Historic vs Modern C	gi|323388983|ref|NC_007074.3|:7583130-7600003	0.433834
Historic vs Modern C	gi|323388980|ref|NC_007077.3|:10501144-10506635	0.432807
Historic vs Modern C	gi|323388980|ref|NC_007077.3|:13479899-13483319	0.43257
Historic vs Modern C	gi|323388983|ref|NC_007074.3|:13767082-13769126	0.432439
Historic vs Modern C	gi|323388973|ref|NC_007084.3|:6766398-6767240	0.432163
Historic vs Modern C	gi|323388977|ref|NC_007080.3|:10110141-10110471	0.431909
Historic vs Modern C	gi|323388980|ref|NC_007077.3|:3876366-3879379	0.431766
Historic vs Modern C	gi|323388974|ref|NC_007083.3|:1857899-1860393	0.430893
Historic vs Modern C	gi|323388987|ref|NC_007070.3|:8055772-8058897	0.430316
Historic vs Modern C	gi|323388973|ref|NC_007084.3|:3659073-3663295	0.430265
Historic vs Modern C	gi|323388978|ref|NC_007079.3|:4973481-4981147	0.430157
Historic vs Modern C	gi|323388972|ref|NC_007085.3|:2375330-2379580	0.42876
Historic vs Modern C	gi|323388986|ref|NC_007071.3|:15398737-15406165	0.428483
Historic vs Modern C	gi|323388974|ref|NC_007083.3|:9700553-9701073	0.428069
Historic vs Modern C	gi|323388972|ref|NC_007085.3|:4859117-4860266	0.427612
Historic vs Modern C	gi|323388987|ref|NC_007070.3|:9733904-9736598	0.427346
Historic vs Modern C	gi|323388985|ref|NC_007072.3|:793055-799053	0.425074
Historic vs Modern C	gi|323388978|ref|NC_007079.3|:9996215-10000023	0.424397
Historic vs Modern C	gi|323388984|ref|NC_007073.3|:3409420-3412809	0.424025
Historic vs Modern C	gi|323388975|ref|NC_007082.3|:1725151-1726050	0.423893
Historic vs Modern C	gi|323388981|ref|NC_007076.3|:12773022-12781302	0.423556
Historic vs Modern C	gi|323388980|ref|NC_007077.3|:6326376-6331989	0.423297
Historic vs Modern C	gi|323388973|ref|NC_007084.3|:8711267-8712445	0.422948
Historic vs Modern C	gi|323388987|ref|NC_007070.3|:20222781-20229137	0.422853
Historic vs Modern C	gi|323388977|ref|NC_007080.3|:6096272-6098730	0.422726
Historic vs Modern C	gi|323388981|ref|NC_007076.3|:5925121-5966189	0.42264
Historic vs Modern C	gi|323388975|ref|NC_007082.3|:830807-842928	0.422238
Historic vs Modern C	gi|323388982|ref|NC_007075.3|:4022219-4030057	0.421771
Historic vs Modern M North	gi|323388986|ref|NC_007071.3|:14527109-14528725	0.99993
Historic vs Modern M North	gi|323388987|ref|NC_007070.3|:5303343-5304228	0.999905
Historic vs Modern M North	gi|323388987|ref|NC_007070.3|:6090426-6092082	0.999652
Historic vs Modern M North	gi|323388978|ref|NC_007079.3|:6403870-6406675	0.999624
Historic vs Modern M North	gi|323388984|ref|NC_007073.3|:9287743-9289266	0.988545
Historic vs Modern M North	gi|323388987|ref|NC_007070.3|:3244011-3245650	0.850297
Historic vs Modern M North	gi|323388987|ref|NC_007070.3|:28394186-28396504	0.811571
Historic vs Modern M North	gi|323388977|ref|NC_007080.3|:2820206-2821279	0.810712
Historic vs Modern M North	gi|323388978|ref|NC_007079.3|:3500673-3501995	0.802471
Historic vs Modern M North	gi|323388987|ref|NC_007070.3|:17307048-17310045	0.782001
Historic vs Modern M North	gi|323388977|ref|NC_007080.3|:14186336-14187947	0.732545
Historic vs Modern M North	gi|323388975|ref|NC_007082.3|:1093984-1101996	0.7187
Historic vs Modern M North	gi|323388984|ref|NC_007073.3|:10099666-10103764	0.657353
Historic vs Modern M North	gi|323388980|ref|NC_007077.3|:10181976-10186243	0.656373
Historic vs Modern M North	gi|323388984|ref|NC_007073.3|:11796617-11797466	0.643667
Historic vs Modern M North	gi|323388972|ref|NC_007085.3|:4240530-4241070	0.637794
Historic vs Modern M North	gi|323388987|ref|NC_007070.3|:13932396-13933712	0.632897
Historic vs Modern M North	gi|323388987|ref|NC_007070.3|:25703040-25704665	0.627893
Historic vs Modern M North	gi|323388981|ref|NC_007076.3|:7497806-7499401	0.617099
Historic vs Modern M North	gi|323388973|ref|NC_007084.3|:6927647-6928201	0.6
Historic vs Modern M North	gi|323388981|ref|NC_007076.3|:8977397-8977742	0.6
Historic vs Modern M North	gi|323388984|ref|NC_007073.3|:6451945-6456600	0.599981
Historic vs Modern M North	gi|323388983|ref|NC_007074.3|:7642173-7643719	0.599612
Historic vs Modern M North	gi|323388987|ref|NC_007070.3|:12976871-12978197	0.597909
Historic vs Modern M North	gi|323388983|ref|NC_007074.3|:9796725-9797401	0.591588
Historic vs Modern M North	gi|323388978|ref|NC_007079.3|:3642847-3645401	0.58773
Historic vs Modern M North	gi|323388973|ref|NC_007084.3|:7842190-7845651	0.585844
Historic vs Modern M North	gi|323388987|ref|NC_007070.3|:4640343-4641408	0.579618
Historic vs Modern M North	gi|323388979|ref|NC_007078.3|:6089-7977	0.566194
Historic vs Modern M North	gi|323388984|ref|NC_007073.3|:12313073-12313908	0.546549
Historic vs Modern M North	gi|323388977|ref|NC_007080.3|:9381145-9385824	0.536288
Historic vs Modern M North	gi|323388987|ref|NC_007070.3|:28401126-28402775	0.534973
Historic vs Modern M North	gi|323388974|ref|NC_007083.3|:2879752-2881599	0.533942
Historic vs Modern M North	gi|323388982|ref|NC_007075.3|:5364411-5373036	0.533061
Historic vs Modern M North	gi|323388986|ref|NC_007071.3|:9622188-9622984	0.523503
Historic vs Modern M North	gi|323388978|ref|NC_007079.3|:8414177-8415551	0.521604
Historic vs Modern M North	gi|323388976|ref|NC_007081.3|:1618327-1619502	0.511027
Historic vs Modern M North	gi|323388977|ref|NC_007080.3|:13827607-13829496	0.510832
Historic vs Modern M North	gi|323388980|ref|NC_007077.3|:8398245-8399558	0.508997
Historic vs Modern M North	gi|323388982|ref|NC_007075.3|:9189249-9189761	0.508946
Historic vs Modern M North	gi|323388987|ref|NC_007070.3|:21471665-21473440	0.505809
Historic vs Modern M North	gi|323388986|ref|NC_007071.3|:3183098-3183838	0.502649
Historic vs Modern M North	gi|323388987|ref|NC_007070.3|:14004793-14006381	0.501505
Historic vs Modern M North	gi|323388981|ref|NC_007076.3|:6121275-6123649	0.500893
Historic vs Modern M North	gi|323388977|ref|NC_007080.3|:1359745-1360565	0.499876
Historic vs Modern M North	gi|323388981|ref|NC_007076.3|:3709526-3714165	0.49674
Historic vs Modern M North	gi|323388987|ref|NC_007070.3|:7088781-7091997	0.495996
Historic vs Modern M North	gi|323388974|ref|NC_007083.3|:945194-945418	0.494017
Historic vs Modern M North	gi|323388977|ref|NC_007080.3|:4750655-4763030	0.493974
Historic vs Modern M North	gi|323388980|ref|NC_007077.3|:6241303-6243746	0.492935
Historic vs Modern M North	gi|323388984|ref|NC_007073.3|:9432889-9465166	0.488334
Historic vs Modern M North	gi|323388987|ref|NC_007070.3|:2177989-2178846	0.486964
Historic vs Modern M North	gi|323388983|ref|NC_007074.3|:2177133-2177975	0.482525
Historic vs Modern M North	gi|323388983|ref|NC_007074.3|:13754543-13757912	0.475782
Historic vs Modern M North	gi|323388977|ref|NC_007080.3|:2610927-2614033	0.472212
Historic vs Modern M North	gi|323388978|ref|NC_007079.3|:11399101-11401717	0.466793
Historic vs Modern M North	gi|323388979|ref|NC_007078.3|:1651232-1654093	0.466671
Historic vs Modern M North	gi|323388972|ref|NC_007085.3|:4369944-4370591	0.466667
Historic vs Modern M North	gi|323388978|ref|NC_007079.3|:9494061-9494215	0.466667
Historic vs Modern M North	gi|323388983|ref|NC_007074.3|:5888936-5889145	0.466667
Historic vs Modern M North	gi|323388972|ref|NC_007085.3|:5684676-5685590	0.466657
Historic vs Modern M North	gi|323388982|ref|NC_007075.3|:8882087-8882779	0.462931
Historic vs Modern M North	gi|323388986|ref|NC_007071.3|:15413854-15415254	0.461757
Historic vs Modern M North	gi|323388978|ref|NC_007079.3|:11430420-11434028	0.461116
Historic vs Modern M North	gi|323388973|ref|NC_007084.3|:9915597-9920331	0.4572
Historic vs Modern M North	gi|323388987|ref|NC_007070.3|:27994508-27995847	0.456556
Historic vs Modern M North	gi|323388983|ref|NC_007074.3|:10550710-10551151	0.454924
Historic vs Modern M North	gi|323388973|ref|NC_007084.3|:2287169-2289991	0.45492
Historic vs Modern M North	gi|323388977|ref|NC_007080.3|:14275405-14275637	0.453627
Historic vs Modern M North	gi|323388974|ref|NC_007083.3|:738641-739882	0.452395
Historic vs Modern M North	gi|323388986|ref|NC_007071.3|:369918-378682	0.452201
Historic vs Modern M North	gi|323388986|ref|NC_007071.3|:9561427-9567391	0.450481
Historic vs Modern M North	gi|323388979|ref|NC_007078.3|:10843188-10843845	0.449757
Historic vs Modern M North	gi|323388975|ref|NC_007082.3|:9173672-9174688	0.447615
Historic vs Modern M North	gi|323388983|ref|NC_007074.3|:3902273-3905019	0.446767
Historic vs Modern M North	gi|323388978|ref|NC_007079.3|:3985992-3989095	0.445432
Historic vs Modern M North	gi|323388981|ref|NC_007076.3|:6548392-6585911	0.444225
Historic vs Modern M North	gi|323388974|ref|NC_007083.3|:5919823-5921035	0.444037
Historic vs Modern M North	gi|323388983|ref|NC_007074.3|:7540633-7542984	0.443289
Historic vs Modern M North	gi|323388986|ref|NC_007071.3|:14707523-14710727	0.442775
Historic vs Modern M North	gi|323388973|ref|NC_007084.3|:3484470-3486271	0.439614
Historic vs Modern M North	gi|323388986|ref|NC_007071.3|:9660584-9662115	0.438436
Historic vs Modern M North	gi|323388980|ref|NC_007077.3|:12984309-12987108	0.432425
Historic vs Modern M North	gi|323388980|ref|NC_007077.3|:432495-432722	0.42485
Historic vs Modern M North	gi|323388980|ref|NC_007077.3|:8515587-8523414	0.423804
Historic vs Modern M North	gi|323388980|ref|NC_007077.3|:9221471-9222641	0.422373
Historic vs Modern M North	gi|323388983|ref|NC_007074.3|:14100714-14103490	0.420498
Historic vs Modern M North	gi|323388978|ref|NC_007079.3|:12598542-12604387	0.420159
Historic vs Modern M North	gi|323388986|ref|NC_007071.3|:12697576-12701977	0.417645
Historic vs Modern M North	gi|323388987|ref|NC_007070.3|:2845065-2850522	0.417636
Historic vs Modern M North	gi|323388974|ref|NC_007083.3|:3562584-3566049	0.417509
Historic vs Modern M North	gi|323388973|ref|NC_007084.3|:8186058-8187713	0.413604
Historic vs Modern M North	gi|323388987|ref|NC_007070.3|:12790953-12797658	0.412999
Historic vs Modern M North	gi|323388972|ref|NC_007085.3|:4897265-4899488	0.402778
Historic vs Modern M North	gi|323388986|ref|NC_007071.3|:13282852-13284859	0.402652
Historic vs Modern M North	gi|323388973|ref|NC_007084.3|:4618978-4620321	0.401559
Historic vs Modern M North	gi|323388982|ref|NC_007075.3|:16399524-16405765	0.397451
Historic vs Modern M North	gi|323388984|ref|NC_007073.3|:7766880-7768152	0.396774
Historic vs Modern M North	gi|323388978|ref|NC_007079.3|:9623493-9629364	0.393474
Historic vs Modern M North	gi|323388984|ref|NC_007073.3|:12428897-12431140	0.392294
Historic vs Modern M North	gi|323388987|ref|NC_007070.3|:18898193-18899164	0.391415
Historic vs Modern M North	gi|323388972|ref|NC_007085.3|:3714186-3714526	0.391405
Historic vs Modern M North	gi|323388977|ref|NC_007080.3|:10655681-10659236	0.390101
Historic vs Modern M North	gi|323388976|ref|NC_007081.3|:7142068-7147089	0.388342
Historic vs Modern M North	gi|323388985|ref|NC_007072.3|:11678196-11680327	0.387369
Historic vs Modern M North	gi|323388986|ref|NC_007071.3|:4333722-4334946	0.386935
Historic vs Modern M North	gi|323388975|ref|NC_007082.3|:8732920-8733087	0.386541
Historic vs Modern M North	gi|323388981|ref|NC_007076.3|:2682079-2683333	0.386159
Historic vs Modern M North	gi|323388977|ref|NC_007080.3|:5771814-5772137	0.385772
Historic vs Modern M North	gi|323388977|ref|NC_007080.3|:12700741-12702491	0.383744
Historic vs Modern M North	gi|323388976|ref|NC_007081.3|:1892026-1892133	0.383562
Historic vs Modern M North	gi|323388977|ref|NC_007080.3|:3138504-3138612	0.382456
Historic vs Modern M North	gi|323388983|ref|NC_007074.3|:11340559-11343550	0.382153
Historic vs Modern M North	gi|323388982|ref|NC_007075.3|:16130387-16130821	0.380687
Historic vs Modern M North	gi|323388983|ref|NC_007074.3|:11740327-11741837	0.380637
Historic vs Modern M North	gi|323388972|ref|NC_007085.3|:3279207-3279509	0.380122
Historic vs Modern M North	gi|323388985|ref|NC_007072.3|:11135135-11145933	0.37871
Historic vs Modern M North	gi|323388985|ref|NC_007072.3|:9589839-9591597	0.378621
Historic vs Modern M North	gi|323388977|ref|NC_007080.3|:10838765-10843091	0.377133
Historic vs Modern M North	gi|323388974|ref|NC_007083.3|:5241331-5245684	0.376938
Historic vs Modern M North	gi|323388983|ref|NC_007074.3|:7243651-7248073	0.376938
Historic vs Modern M North	gi|323388981|ref|NC_007076.3|:13069984-13072023	0.375729
Historic vs Modern M North	gi|323388985|ref|NC_007072.3|:9993471-10004760	0.375523
Historic vs Modern M North	gi|323388977|ref|NC_007080.3|:10771095-10772525	0.372837
Historic vs Modern M North	gi|323388979|ref|NC_007078.3|:9730212-9748746	0.371024
Historic vs Modern M North	gi|323388979|ref|NC_007078.3|:262729-263667	0.370865
Historic vs Modern M North	gi|323388979|ref|NC_007078.3|:6937167-6940758	0.370661
Historic vs Modern M North	gi|323388973|ref|NC_007084.3|:1404975-1407020	0.36958
Historic vs Modern M North	gi|323388987|ref|NC_007070.3|:28380611-28387254	0.36939
Historic vs Modern M North	gi|323388981|ref|NC_007076.3|:2152690-2157599	0.369096
Historic vs Modern M North	gi|323388977|ref|NC_007080.3|:10747373-10753706	0.36862
Historic vs Modern M North	gi|323388979|ref|NC_007078.3|:10693620-10696836	0.367679
Historic vs Modern M North	gi|323388980|ref|NC_007077.3|:9340434-9341279	0.367519
Historic vs Modern M North	gi|323388987|ref|NC_007070.3|:21964064-21967185	0.367076
Historic vs Modern M North	gi|323388974|ref|NC_007083.3|:7265905-7267304	0.366236
Historic vs Modern M North	gi|323388977|ref|NC_007080.3|:11005085-11006879	0.364947
Historic vs Modern M North	gi|323388979|ref|NC_007078.3|:10808466-10809613	0.364363
Historic vs Modern M North	gi|323388984|ref|NC_007073.3|:10148823-10159683	0.363491
Historic vs Modern M North	gi|323388986|ref|NC_007071.3|:5265258-5266266	0.36339
Historic vs Modern M North	gi|323388979|ref|NC_007078.3|:8152826-8154854	0.362513
Historic vs Modern M North	gi|323388975|ref|NC_007082.3|:7108918-7109070	0.36208
Historic vs Modern M North	gi|323388976|ref|NC_007081.3|:8153323-8155630	0.361817
Historic vs Modern M North	gi|323388986|ref|NC_007071.3|:15452668-15454687	0.361791
Historic vs Modern M North	gi|323388978|ref|NC_007079.3|:12493053-12495944	0.360509
Historic vs Modern M North	gi|323388984|ref|NC_007073.3|:6853180-6854804	0.357261
Historic vs Modern M North	gi|323388983|ref|NC_007074.3|:11849109-11850885	0.356199
Historic vs Modern M North	gi|323388977|ref|NC_007080.3|:14629287-14640439	0.35583
Historic vs Modern M North	gi|323388980|ref|NC_007077.3|:9220744-9222679	0.352996
Historic vs Modern M North	gi|323388987|ref|NC_007070.3|:12676329-12688937	0.351471
Historic vs Modern M North	gi|323388985|ref|NC_007072.3|:3652677-3654951	0.351182
Historic vs Modern M North	gi|323388974|ref|NC_007083.3|:7446581-7451920	0.350401
Historic vs Modern M North	gi|323388975|ref|NC_007082.3|:4751914-4754848	0.349926
Historic vs Modern M North	gi|323388975|ref|NC_007082.3|:5403241-5410451	0.349683
Historic vs Modern M North	gi|323388978|ref|NC_007079.3|:6927347-6929231	0.349184
Historic vs Modern M North	gi|323388985|ref|NC_007072.3|:3100242-3101360	0.348077
Historic vs Modern M North	gi|323388973|ref|NC_007084.3|:3496532-3501419	0.346974
Historic vs Modern M North	gi|323388976|ref|NC_007081.3|:1629190-1632758	0.34597
Historic vs Modern M North	gi|323388975|ref|NC_007082.3|:1319162-1329060	0.344063
Historic vs Modern M North	gi|323388987|ref|NC_007070.3|:342465-346809	0.343322
Historic vs Modern M North	gi|323388973|ref|NC_007084.3|:8711267-8712445	0.341206
Historic vs Modern M North	gi|323388973|ref|NC_007084.3|:8259461-8261672	0.33993
Historic vs Modern M North	gi|323388973|ref|NC_007084.3|:891143-892059	0.338648
Historic vs Modern M North	gi|323388982|ref|NC_007075.3|:3282457-3285363	0.337614
Historic vs Modern M North	gi|323388978|ref|NC_007079.3|:10085924-10086773	0.337239
Historic vs Modern M North	gi|323388985|ref|NC_007072.3|:212350-217224	0.336821
Historic vs Modern M North	gi|323388987|ref|NC_007070.3|:21026469-21026717	0.336138
Historic vs Modern M North	gi|323388980|ref|NC_007077.3|:3549099-3552018	0.334867
Historic vs Modern M North	gi|323388985|ref|NC_007072.3|:968827-973288	0.334785
Historic vs Modern M North	gi|323388980|ref|NC_007077.3|:7639899-7645840	0.334486
Historic vs Modern M North	gi|323388984|ref|NC_007073.3|:12347161-12348996	0.33393
Historic vs Modern M North	gi|323388982|ref|NC_007075.3|:4437396-4438727	0.333584
Historic vs Modern M North	gi|323388987|ref|NC_007070.3|:17630823-17635634	0.33352
Historic vs Modern M North	gi|323388987|ref|NC_007070.3|:26279296-26279988	0.333518
Historic vs Modern M North	gi|323388983|ref|NC_007074.3|:9813631-9814641	0.333482
Historic vs Modern M North	gi|323388979|ref|NC_007078.3|:5149002-5151852	0.333399
Historic vs Modern M North	gi|323388978|ref|NC_007079.3|:5104048-5107028	0.333389
Historic vs Modern M North	gi|323388973|ref|NC_007084.3|:878912-879922	0.333386
Historic vs Modern M North	gi|323388982|ref|NC_007075.3|:16860248-16864750	0.333374
Historic vs Modern M North	gi|323388977|ref|NC_007080.3|:13264838-13265806	0.333365
Historic vs Modern M North	gi|323388972|ref|NC_007085.3|:1810040-1812027	0.333362
Historic vs Modern M North	gi|323388980|ref|NC_007077.3|:2296101-2304217	0.33336
Historic vs Modern M North	gi|323388974|ref|NC_007083.3|:6565565-6568641	0.333351
Historic vs Modern M North	gi|323388976|ref|NC_007081.3|:3889313-3895528	0.333344
Historic vs Modern M North	gi|323388982|ref|NC_007075.3|:511654-512511	0.333343
Historic vs Modern M North	gi|323388986|ref|NC_007071.3|:14978750-14981104	0.33334
Historic vs Modern M North	gi|323388978|ref|NC_007079.3|:6914082-6915337	0.333339
Historic vs Modern M North	gi|323388984|ref|NC_007073.3|:1028275-1028683	0.333339
Historic vs Modern M North	gi|323388987|ref|NC_007070.3|:10744411-10745826	0.333337
Historic vs Modern M North	gi|323388975|ref|NC_007082.3|:9904193-9907672	0.333336
Historic vs Modern M North	gi|323388976|ref|NC_007081.3|:3877348-3885407	0.333335
Historic vs Modern M North	gi|323388977|ref|NC_007080.3|:11123582-11129097	0.333335
Historic vs Modern M North	gi|323388977|ref|NC_007080.3|:1147162-1149203	0.333335
Historic vs Modern M North	gi|323388979|ref|NC_007078.3|:9860865-9862400	0.333335
Historic vs Modern M North	gi|323388982|ref|NC_007075.3|:4577415-4587659	0.333335
Historic vs Modern M North	gi|323388983|ref|NC_007074.3|:14112034-14113163	0.333335
Historic vs Modern M North	gi|323388987|ref|NC_007070.3|:28203893-28206030	0.333335
Historic vs Modern M North	gi|323388974|ref|NC_007083.3|:6160017-6162056	0.333334
Historic vs Modern M North	gi|323388976|ref|NC_007081.3|:8049034-8051157	0.333334
Historic vs Modern M North	gi|323388979|ref|NC_007078.3|:1563127-1564232	0.333334
Historic vs Modern M North	gi|323388982|ref|NC_007075.3|:9296138-9306167	0.333334
Historic vs Modern M North	gi|323388973|ref|NC_007084.3|:5275865-5276048	0.333333
Historic vs Modern M North	gi|323388973|ref|NC_007084.3|:5565712-5566026	0.333333
Historic vs Modern M North	gi|323388975|ref|NC_007082.3|:3862098-3862811	0.333333
Historic vs Modern M North	gi|323388976|ref|NC_007081.3|:5790250-5790428	0.333333
Historic vs Modern M North	gi|323388977|ref|NC_007080.3|:13405764-13410785	0.333333
Historic vs Modern M North	gi|323388980|ref|NC_007077.3|:3157179-3157307	0.333333
Historic vs Modern M North	gi|323388980|ref|NC_007077.3|:3613391-3614246	0.333333
Historic vs Modern M North	gi|323388982|ref|NC_007075.3|:5554133-5554261	0.333333
Historic vs Modern M North	gi|323388985|ref|NC_007072.3|:6866657-6867285	0.333333
Historic vs Modern M North	gi|323388987|ref|NC_007070.3|:1829866-1834488	0.333333
Historic vs Modern M North	gi|323388987|ref|NC_007070.3|:3139600-3141515	0.333333
Historic vs Modern M North	gi|323388984|ref|NC_007073.3|:12686345-12686467	0.333331
Historic vs Modern M North	gi|323388975|ref|NC_007082.3|:4435759-4435940	0.33333
Historic vs Modern M North	gi|323388972|ref|NC_007085.3|:4254945-4255111	0.333295
Historic vs Modern M North	gi|323388987|ref|NC_007070.3|:2934013-2939810	0.333136
Historic vs Modern M North	gi|323388986|ref|NC_007071.3|:2383101-2384306	0.333132
Historic vs Modern M North	gi|323388975|ref|NC_007082.3|:5425984-5426454	0.332803
Historic vs Modern M North	gi|323388983|ref|NC_007074.3|:5749439-5758293	0.331425
Historic vs Modern M North	gi|323388977|ref|NC_007080.3|:13179157-13194004	0.329735
Historic vs Modern M North	gi|323388973|ref|NC_007084.3|:9296365-9306211	0.329615
Historic vs Modern M North	gi|323388975|ref|NC_007082.3|:5966398-5970454	0.329311
Historic vs Modern M North	gi|323388973|ref|NC_007084.3|:8280819-8284880	0.328992
Historic vs Modern M North	gi|323388974|ref|NC_007083.3|:2830926-2838336	0.328872
Historic vs Modern M North	gi|323388979|ref|NC_007078.3|:10269403-10271834	0.327775
Historic vs Modern M North	gi|323388973|ref|NC_007084.3|:8304704-8310690	0.327713
Historic vs Modern M North	gi|323388977|ref|NC_007080.3|:12570914-12573337	0.32771
Historic vs Modern M North	gi|323388974|ref|NC_007083.3|:8915367-8917385	0.327606
Historic vs Modern M North	gi|323388981|ref|NC_007076.3|:1335324-1339876	0.327419
Historic vs Modern M North	gi|323388972|ref|NC_007085.3|:4654407-4657051	0.326121
Historic vs Modern M North	gi|323388981|ref|NC_007076.3|:12377670-12379606	0.325841
Historic vs Modern M North	gi|323388977|ref|NC_007080.3|:6358460-6360970	0.325765
Historic vs Modern M North	gi|323388977|ref|NC_007080.3|:5178282-5182253	0.325255
Historic vs Modern M North	gi|323388975|ref|NC_007082.3|:9315523-9330649	0.325164
Historic vs Modern M North	gi|323388987|ref|NC_007070.3|:7547296-7549820	0.324375
Historic vs Modern M North	gi|323388981|ref|NC_007076.3|:5236678-5254712	0.324315
Historic vs Modern M North	gi|323388980|ref|NC_007077.3|:8873666-8878301	0.324302
Historic vs Modern M North	gi|323388976|ref|NC_007081.3|:8096016-8100469	0.324203
Historic vs Modern M North	gi|323388986|ref|NC_007071.3|:10681465-10688819	0.323778
Historic vs Modern M North	gi|323388983|ref|NC_007074.3|:10749617-10754117	0.323111
Historic vs Modern M North	gi|323388974|ref|NC_007083.3|:5890874-5894198	0.322999
Historic vs Modern M North	gi|323388979|ref|NC_007078.3|:3414344-3435937	0.322873
Historic vs Modern M North	gi|323388981|ref|NC_007076.3|:1779923-1786699	0.322683
Historic vs Modern M North	gi|323388982|ref|NC_007075.3|:9461034-9461142	0.322673
Historic vs Modern M North	gi|323388984|ref|NC_007073.3|:3576711-3591631	0.322231
Historic vs Modern M North	gi|323388977|ref|NC_007080.3|:11847990-11849002	0.321896
Historic vs Modern M North	gi|323388984|ref|NC_007073.3|:343775-344623	0.321875
Historic vs Modern M North	gi|323388978|ref|NC_007079.3|:5776655-5777010	0.32181
Historic vs Modern M North	gi|323388983|ref|NC_007074.3|:11193606-11197709	0.321591
Historic vs Modern M North	gi|323388972|ref|NC_007085.3|:791277-793848	0.321321
Historic vs Modern M North	gi|323388986|ref|NC_007071.3|:9537576-9544822	0.320652
Historic vs Modern M North	gi|323388972|ref|NC_007085.3|:2375330-2379580	0.32062
Historic vs Modern M North	gi|323388979|ref|NC_007078.3|:6927593-6930397	0.320537
Historic vs Modern M North	gi|323388977|ref|NC_007080.3|:1082452-1085538	0.32033
Historic vs Modern M North	gi|323388975|ref|NC_007082.3|:7400092-7410406	0.320155
Historic vs Modern M North	gi|323388972|ref|NC_007085.3|:5972786-5977258	0.319652
Historic vs Modern M North	gi|323388986|ref|NC_007071.3|:12712393-12714882	0.317846
Historic vs Modern M North	gi|323388984|ref|NC_007073.3|:2776323-2780289	0.317229
Historic vs Modern M North	gi|323388982|ref|NC_007075.3|:15102352-15106101	0.317171
Historic vs Modern M North	gi|323388982|ref|NC_007075.3|:12885675-12890856	0.317028
Historic vs Modern M North	gi|323388980|ref|NC_007077.3|:2699973-2701616	0.316593
Historic vs Modern M North	gi|323388976|ref|NC_007081.3|:9865885-9867036	0.316488
Historic vs Modern M North	gi|323388973|ref|NC_007084.3|:2596372-2598192	0.315986
Historic vs Modern M North	gi|323388973|ref|NC_007084.3|:8113272-8119573	0.315941
Historic vs Modern M South	gi|323388973|ref|NC_007084.3|:8507147-8508606	1
Historic vs Modern M South	gi|323388975|ref|NC_007082.3|:5965917-5966195	1
Historic vs Modern M South	gi|323388980|ref|NC_007077.3|:3583182-3590352	1
Historic vs Modern M South	gi|323388985|ref|NC_007072.3|:9266616-9268866	1
Historic vs Modern M South	gi|323388987|ref|NC_007070.3|:19416948-19418870	1
Historic vs Modern M South	gi|323388974|ref|NC_007083.3|:588183-589401	0.999997
Historic vs Modern M South	gi|323388976|ref|NC_007081.3|:5790250-5790428	0.999997
Historic vs Modern M South	gi|323388982|ref|NC_007075.3|:17181725-17181973	0.999995
Historic vs Modern M South	gi|323388978|ref|NC_007079.3|:12151527-12152140	0.999992
Historic vs Modern M South	gi|323388977|ref|NC_007080.3|:12431537-12432123	0.999989
Historic vs Modern M South	gi|323388983|ref|NC_007074.3|:7626204-7626494	0.999986
Historic vs Modern M South	gi|323388980|ref|NC_007077.3|:9092918-9093078	0.999985
Historic vs Modern M South	gi|323388972|ref|NC_007085.3|:68496-69120	0.999968
Historic vs Modern M South	gi|323388978|ref|NC_007079.3|:5269871-5271091	0.999935
Historic vs Modern M South	gi|323388977|ref|NC_007080.3|:14169543-14170703	0.99992
Historic vs Modern M South	gi|323388987|ref|NC_007070.3|:14004793-14006381	0.999918
Historic vs Modern M South	gi|323388977|ref|NC_007080.3|:13875642-13876929	0.999806
Historic vs Modern M South	gi|323388983|ref|NC_007074.3|:9291408-9292013	0.999767
Historic vs Modern M South	gi|323388977|ref|NC_007080.3|:13165090-13166303	0.999757
Historic vs Modern M South	gi|323388977|ref|NC_007080.3|:13232147-13234880	0.999475
Historic vs Modern M South	gi|323388982|ref|NC_007075.3|:7578287-7578906	0.999165
Historic vs Modern M South	gi|323388980|ref|NC_007077.3|:2363957-2368528	0.999071
Historic vs Modern M South	gi|323388977|ref|NC_007080.3|:562542-563844	0.998937
Historic vs Modern M South	gi|323388986|ref|NC_007071.3|:10001943-10004057	0.990966
Historic vs Modern M South	gi|323388978|ref|NC_007079.3|:9803951-9805850	0.932928
Historic vs Modern M South	gi|323388976|ref|NC_007081.3|:8829244-8833480	0.924759
Historic vs Modern M South	gi|323388983|ref|NC_007074.3|:12185601-12188280	0.919711
Historic vs Modern M South	gi|323388972|ref|NC_007085.3|:6009692-6010419	0.907438
Historic vs Modern M South	gi|323388973|ref|NC_007084.3|:7400432-7401811	0.907203
Historic vs Modern M South	gi|323388983|ref|NC_007074.3|:11409540-11410154	0.894868
Historic vs Modern M South	gi|323388987|ref|NC_007070.3|:1434899-1439224	0.891563
Historic vs Modern M South	gi|323388978|ref|NC_007079.3|:6872397-6877104	0.89121
Historic vs Modern M South	gi|323388987|ref|NC_007070.3|:6399692-6401642	0.868583
Historic vs Modern M South	gi|323388972|ref|NC_007085.3|:4369944-4370591	0.866667
Historic vs Modern M South	gi|323388977|ref|NC_007080.3|:11166525-11170581	0.866664
Historic vs Modern M South	gi|323388986|ref|NC_007071.3|:15450939-15452349	0.866551
Historic vs Modern M South	gi|323388979|ref|NC_007078.3|:4087984-4090286	0.866538
Historic vs Modern M South	gi|323388987|ref|NC_007070.3|:3240526-3241588	0.860618
Historic vs Modern M South	gi|323388985|ref|NC_007072.3|:2332370-2335026	0.842464
Historic vs Modern M South	gi|323388983|ref|NC_007074.3|:1653762-1656935	0.84216
Historic vs Modern M South	gi|323388977|ref|NC_007080.3|:11200957-11204188	0.83463
Historic vs Modern M South	gi|323388977|ref|NC_007080.3|:11200884-11204188	0.834627
Historic vs Modern M South	gi|323388986|ref|NC_007071.3|:3593128-3593704	0.828042
Historic vs Modern M South	gi|323388987|ref|NC_007070.3|:3244011-3246396	0.824536
Historic vs Modern M South	gi|323388985|ref|NC_007072.3|:2696158-2696373	0.823703
Historic vs Modern M South	gi|323388974|ref|NC_007083.3|:6138721-6141021	0.822727
Historic vs Modern M South	gi|323388983|ref|NC_007074.3|:8310310-8310480	0.818009
Historic vs Modern M South	gi|323388976|ref|NC_007081.3|:9644331-9646661	0.812967
Historic vs Modern M South	gi|323388974|ref|NC_007083.3|:1258826-1260748	0.812398
Historic vs Modern M South	gi|323388976|ref|NC_007081.3|:796676-798760	0.812079
Historic vs Modern M South	gi|323388978|ref|NC_007079.3|:3985992-3989095	0.80974
Historic vs Modern M South	gi|323388972|ref|NC_007085.3|:6526093-6527263	0.805135
Historic vs Modern M South	gi|323388983|ref|NC_007074.3|:13509679-13511175	0.803371
Historic vs Modern M South	gi|323388984|ref|NC_007073.3|:9287743-9289266	0.799
Historic vs Modern M South	gi|323388981|ref|NC_007076.3|:9519592-9520686	0.788604
Historic vs Modern M South	gi|323388975|ref|NC_007082.3|:2699663-2700474	0.781784
Historic vs Modern M South	gi|323388979|ref|NC_007078.3|:4643330-4643864	0.766198
Historic vs Modern M South	gi|323388986|ref|NC_007071.3|:15413854-15415254	0.756702
Historic vs Modern M South	gi|323388986|ref|NC_007071.3|:9255363-9256571	0.751975
Historic vs Modern M South	gi|323388979|ref|NC_007078.3|:8129960-8131413	0.748968
Historic vs Modern M South	gi|323388976|ref|NC_007081.3|:1678370-1680620	0.742713
Historic vs Modern M South	gi|323388974|ref|NC_007083.3|:8641310-8643142	0.742104
Historic vs Modern M South	gi|323388977|ref|NC_007080.3|:1791576-1795091	0.737549
Historic vs Modern M South	gi|323388986|ref|NC_007071.3|:9626662-9627831	0.73698
Historic vs Modern M South	gi|323388973|ref|NC_007084.3|:8030837-8031202	0.733333
Historic vs Modern M South	gi|323388984|ref|NC_007073.3|:3257851-3257989	0.733333
Historic vs Modern M South	gi|323388977|ref|NC_007080.3|:6075107-6075301	0.733328
Historic vs Modern M South	gi|323388975|ref|NC_007082.3|:3789250-3790905	0.733324
Historic vs Modern M South	gi|323388977|ref|NC_007080.3|:5077083-5079318	0.733313
Historic vs Modern M South	gi|323388981|ref|NC_007076.3|:3452287-3455001	0.733303
Historic vs Modern M South	gi|323388979|ref|NC_007078.3|:10808466-10809613	0.728494
Historic vs Modern M South	gi|323388986|ref|NC_007071.3|:7847463-7848197	0.724962
Historic vs Modern M South	gi|323388987|ref|NC_007070.3|:12060150-12063220	0.722572
Historic vs Modern M South	gi|323388978|ref|NC_007079.3|:7286070-7287765	0.717315
Historic vs Modern M South	gi|323388984|ref|NC_007073.3|:7730486-7731619	0.716718
Historic vs Modern M South	gi|323388977|ref|NC_007080.3|:12532511-12535863	0.716033
Historic vs Modern M South	gi|323388983|ref|NC_007074.3|:14060089-14060559	0.711238
Historic vs Modern M South	gi|323388984|ref|NC_007073.3|:12200377-12202456	0.70666
Historic vs Modern M South	gi|323388987|ref|NC_007070.3|:1559007-1563712	0.704186
Historic vs Modern M South	gi|323388977|ref|NC_007080.3|:11906183-11913325	0.703983
Historic vs Modern M South	gi|323388987|ref|NC_007070.3|:20952669-20954443	0.697556
Historic vs Modern M South	gi|323388986|ref|NC_007071.3|:3616676-3620304	0.689223
Historic vs Modern M South	gi|323388973|ref|NC_007084.3|:7328469-7331681	0.686623
Historic vs Modern M South	gi|323388981|ref|NC_007076.3|:2659947-2661267	0.685509
Historic vs Modern M South	gi|323388982|ref|NC_007075.3|:5926933-5929854	0.677991
Historic vs Modern M South	gi|323388986|ref|NC_007071.3|:15381275-15382436	0.676524
Historic vs Modern M South	gi|323388978|ref|NC_007079.3|:3014998-3016378	0.67028
Historic vs Modern M South	gi|323388973|ref|NC_007084.3|:8542931-8546483	0.670154
Historic vs Modern M South	gi|323388984|ref|NC_007073.3|:420765-422113	0.664411
Historic vs Modern M South	gi|323388987|ref|NC_007070.3|:28394186-28396504	0.66364
Historic vs Modern M South	gi|323388974|ref|NC_007083.3|:2870762-2871963	0.663301
Historic vs Modern M South	gi|323388974|ref|NC_007083.3|:6975009-6978187	0.655372
Historic vs Modern M South	gi|323388977|ref|NC_007080.3|:2610927-2614033	0.654149
Historic vs Modern M South	gi|323388987|ref|NC_007070.3|:937780-939602	0.641781
Historic vs Modern M South	gi|323388982|ref|NC_007075.3|:9112003-9112290	0.641332
Historic vs Modern M South	gi|323388980|ref|NC_007077.3|:8856432-8859260	0.640091
Historic vs Modern M South	gi|323388980|ref|NC_007077.3|:6955229-6958134	0.633461
Historic vs Modern M South	gi|323388987|ref|NC_007070.3|:22260372-22261668	0.633202
Historic vs Modern M South	gi|323388984|ref|NC_007073.3|:9732996-9734816	0.632088
Historic vs Modern M South	gi|323388976|ref|NC_007081.3|:1060800-1070833	0.631329
Historic vs Modern M South	gi|323388987|ref|NC_007070.3|:7175683-7176394	0.630897
Historic vs Modern M South	gi|323388979|ref|NC_007078.3|:5530944-5532764	0.630843
Historic vs Modern M South	gi|323388975|ref|NC_007082.3|:653356-657798	0.630227
Historic vs Modern M South	gi|323388987|ref|NC_007070.3|:10540585-10540681	0.628334
Historic vs Modern M South	gi|323388977|ref|NC_007080.3|:13269901-13270865	0.62807
Historic vs Modern M South	gi|323388977|ref|NC_007080.3|:14232154-14234476	0.626033
Historic vs Modern M South	gi|323388975|ref|NC_007082.3|:7393140-7394222	0.619006
Historic vs Modern M South	gi|323388982|ref|NC_007075.3|:17362355-17362596	0.615402
Historic vs Modern M South	gi|323388983|ref|NC_007074.3|:11248899-11250258	0.614422
Historic vs Modern M South	gi|323388974|ref|NC_007083.3|:7631936-7633460	0.613125
Historic vs Modern M South	gi|323388974|ref|NC_007083.3|:604837-606875	0.612298
Historic vs Modern M South	gi|323388983|ref|NC_007074.3|:1649787-1652472	0.612241
Historic vs Modern M South	gi|323388983|ref|NC_007074.3|:13408616-13411135	0.611042
Historic vs Modern M South	gi|323388987|ref|NC_007070.3|:12217119-12218752	0.608666
Historic vs Modern M South	gi|323388978|ref|NC_007079.3|:4884124-4895826	0.606833
Historic vs Modern M South	gi|323388977|ref|NC_007080.3|:1157583-1163452	0.606719
Historic vs Modern M South	gi|323388974|ref|NC_007083.3|:6581532-6583318	0.603832
Historic vs Modern M South	gi|323388986|ref|NC_007071.3|:10745882-10748143	0.603056
Historic vs Modern M South	gi|323388985|ref|NC_007072.3|:12938414-12939983	0.60241
Historic vs Modern M South	gi|323388973|ref|NC_007084.3|:5302849-5309024	0.6
Historic vs Modern M South	gi|323388978|ref|NC_007079.3|:10719320-10719559	0.6
Historic vs Modern M South	gi|323388981|ref|NC_007076.3|:1690757-1693027	0.6
Historic vs Modern M South	gi|323388982|ref|NC_007075.3|:5817797-5817885	0.6
Historic vs Modern M South	gi|323388974|ref|NC_007083.3|:6129983-6131174	0.599996
Historic vs Modern M South	gi|323388973|ref|NC_007084.3|:2921416-2926144	0.599994
Historic vs Modern M South	gi|323388981|ref|NC_007076.3|:12826600-12828289	0.599985
Historic vs Modern M South	gi|323388976|ref|NC_007081.3|:1332775-1339477	0.599984
Historic vs Modern M South	gi|323388976|ref|NC_007081.3|:2371384-2371587	0.599964
Historic vs Modern M South	gi|323388976|ref|NC_007081.3|:1638980-1642066	0.599876
Historic vs Modern M South	gi|323388984|ref|NC_007073.3|:9751832-9754052	0.599299
Historic vs Modern M South	gi|323388983|ref|NC_007074.3|:11925694-11927082	0.597457
Historic vs Modern M South	gi|323388981|ref|NC_007076.3|:12455672-12458304	0.595044
Historic vs Modern M South	gi|323388982|ref|NC_007075.3|:4310748-4311809	0.593435
Historic vs Modern M South	gi|323388986|ref|NC_007071.3|:15423032-15425075	0.591389
Historic vs Modern M South	gi|323388981|ref|NC_007076.3|:7453865-7455514	0.589409
Historic vs Modern M South	gi|323388972|ref|NC_007085.3|:6387731-6388638	0.588352
Historic vs Modern M South	gi|323388979|ref|NC_007078.3|:5518174-5519108	0.587309
Historic vs Modern M South	gi|323388980|ref|NC_007077.3|:8823860-8825752	0.587269
Historic vs Modern M South	gi|323388978|ref|NC_007079.3|:10531675-10533536	0.586576
Historic vs Modern M South	gi|323388978|ref|NC_007079.3|:9644388-9655075	0.586479
Historic vs Modern M South	gi|323388976|ref|NC_007081.3|:2707868-2709551	0.585536
Historic vs Modern M South	gi|323388985|ref|NC_007072.3|:10922099-10924261	0.583805
Historic vs Modern M South	gi|323388977|ref|NC_007080.3|:13587309-13588904	0.583293
Historic vs Modern M South	gi|323388974|ref|NC_007083.3|:2270829-2273703	0.582796
Historic vs Modern M South	gi|323388974|ref|NC_007083.3|:2018581-2026509	0.582475
Historic vs Modern M South	gi|323388987|ref|NC_007070.3|:5761882-5763956	0.581733
Historic vs Modern M South	gi|323388973|ref|NC_007084.3|:8532022-8534013	0.577222
Historic vs Modern M South	gi|323388982|ref|NC_007075.3|:6299900-6302423	0.576274
Historic vs Modern M South	gi|323388982|ref|NC_007075.3|:14243530-14245423	0.575884
Historic vs Modern M South	gi|323388978|ref|NC_007079.3|:3596748-3598047	0.574862
Historic vs Modern M South	gi|323388977|ref|NC_007080.3|:216664-220735	0.572414
Historic vs Modern M South	gi|323388981|ref|NC_007076.3|:1733130-1734932	0.572171
Historic vs Modern M South	gi|323388975|ref|NC_007082.3|:5512930-5514429	0.571919
Historic vs Modern M South	gi|323388973|ref|NC_007084.3|:7638696-7641310	0.570652
Historic vs Modern M South	gi|323388986|ref|NC_007071.3|:4509559-4510852	0.570273
Historic vs Modern M South	gi|323388977|ref|NC_007080.3|:12922368-12923264	0.570154
Historic vs Modern M South	gi|323388987|ref|NC_007070.3|:4589846-4593134	0.569884
Historic vs Modern M South	gi|323388978|ref|NC_007079.3|:9226272-9227382	0.569798
Historic vs Modern M South	gi|323388983|ref|NC_007074.3|:12955290-12958426	0.564328
Historic vs Modern M South	gi|323388987|ref|NC_007070.3|:12144135-12152829	0.562481
Historic vs Modern M South	gi|323388986|ref|NC_007071.3|:14935356-14936997	0.562086
Historic vs Modern M South	gi|323388987|ref|NC_007070.3|:22255213-22256794	0.561807
Historic vs Modern M South	gi|323388981|ref|NC_007076.3|:8886937-8888339	0.560657
Historic vs Modern M South	gi|323388987|ref|NC_007070.3|:5339268-5340528	0.558376
Historic vs Modern M South	gi|323388975|ref|NC_007082.3|:1116566-1119308	0.558151
Historic vs Modern M South	gi|323388986|ref|NC_007071.3|:14693619-14694696	0.556509
Historic vs Modern M South	gi|323388987|ref|NC_007070.3|:13004512-13007362	0.554747
Historic vs Modern M South	gi|323388984|ref|NC_007073.3|:11127439-11131430	0.554323
Historic vs Modern M South	gi|323388977|ref|NC_007080.3|:168726-172226	0.554219
Historic vs Modern M South	gi|323388980|ref|NC_007077.3|:6631925-6633751	0.553926
Historic vs Modern M South	gi|323388986|ref|NC_007071.3|:9601775-9603531	0.551911
Historic vs Modern M South	gi|323388981|ref|NC_007076.3|:7605224-7611982	0.550907
Historic vs Modern M South	gi|323388984|ref|NC_007073.3|:9781823-9784698	0.550055
Historic vs Modern M South	gi|323388974|ref|NC_007083.3|:6825435-6827026	0.549794
Historic vs Modern M South	gi|323388986|ref|NC_007071.3|:9588017-9589781	0.54964
Historic vs Modern M South	gi|323388980|ref|NC_007077.3|:10304770-10312207	0.548837
Historic vs Modern M South	gi|323388980|ref|NC_007077.3|:10304770-10312215	0.548098
Historic vs Modern M South	gi|323388976|ref|NC_007081.3|:8343250-8351758	0.546633
Historic vs Modern M South	gi|323388980|ref|NC_007077.3|:8515587-8523414	0.544576
Historic vs Modern M South	gi|323388980|ref|NC_007077.3|:13136834-13139196	0.543384
Historic vs Modern M South	gi|323388979|ref|NC_007078.3|:9277215-9279800	0.542827
Historic vs Modern M South	gi|323388982|ref|NC_007075.3|:16367679-16369181	0.542393
Historic vs Modern M South	gi|323388979|ref|NC_007078.3|:8402071-8403997	0.541522
Historic vs Modern M South	gi|323388974|ref|NC_007083.3|:8632867-8635682	0.541262
Historic vs Modern M South	gi|323388981|ref|NC_007076.3|:11351979-11356445	0.541132
Historic vs Modern M South	gi|323388987|ref|NC_007070.3|:18522235-18524933	0.539973
Historic vs Modern M South	gi|323388986|ref|NC_007071.3|:9647701-9649116	0.539076
Historic vs Modern M South	gi|323388981|ref|NC_007076.3|:7490893-7495862	0.537201
Historic vs Modern M South	gi|323388986|ref|NC_007071.3|:10973859-10975673	0.534875
Historic vs Modern M South	gi|323388983|ref|NC_007074.3|:4691631-4693980	0.532286
Historic vs Modern M South	gi|323388977|ref|NC_007080.3|:1194087-1200175	0.532
Historic vs Modern M South	gi|323388987|ref|NC_007070.3|:12976871-12978197	0.531127
Historic vs Modern M South	gi|323388978|ref|NC_007079.3|:5085032-5091259	0.530122
Historic vs Modern M South	gi|323388984|ref|NC_007073.3|:4538052-4546473	0.529544
Historic vs Modern M South	gi|323388985|ref|NC_007072.3|:2852597-2852966	0.528889
Historic vs Modern M South	gi|323388974|ref|NC_007083.3|:9202988-9204658	0.527103
Historic vs Modern M South	gi|323388982|ref|NC_007075.3|:17011232-17021183	0.5267
Historic vs Modern M South	gi|323388983|ref|NC_007074.3|:13934135-13936778	0.526566
Historic vs Modern M South	gi|323388987|ref|NC_007070.3|:25721994-25724725	0.526454
Historic vs Modern M South	gi|323388984|ref|NC_007073.3|:9574185-9576264	0.525698
Historic vs Modern M South	gi|323388980|ref|NC_007077.3|:2551986-2565580	0.525203
Historic vs Modern M South	gi|323388986|ref|NC_007071.3|:9723150-9723684	0.525107
Historic vs Modern M South	gi|323388977|ref|NC_007080.3|:14659571-14662597	0.52466
Historic vs Modern M South	gi|323388981|ref|NC_007076.3|:3707512-3713872	0.524357
Historic vs Modern M South	gi|323388982|ref|NC_007075.3|:9212272-9217906	0.522946
Historic vs Modern M South	gi|323388973|ref|NC_007084.3|:7481401-7482051	0.522703
Historic vs Modern M South	gi|323388981|ref|NC_007076.3|:2127342-2128606	0.518397
Historic vs Modern M South	gi|323388986|ref|NC_007071.3|:9722211-9723887	0.518351
Historic vs Modern M South	gi|323388974|ref|NC_007083.3|:7687065-7689327	0.518038
Historic vs Modern M South	gi|323388973|ref|NC_007084.3|:9786858-9789643	0.516363
Historic vs Modern M South	gi|323388981|ref|NC_007076.3|:342321-345483	0.514394
Historic vs Modern M South	gi|323388980|ref|NC_007077.3|:4526549-4529137	0.514328
Historic vs Modern M South	gi|323388982|ref|NC_007075.3|:6967545-6970568	0.513308
Historic vs Modern M South	gi|323388986|ref|NC_007071.3|:11993900-11997221	0.512526
Historic vs Modern M South	gi|323388985|ref|NC_007072.3|:968827-973288	0.512217
Historic vs Modern M South	gi|323388974|ref|NC_007083.3|:2480786-2486352	0.510867
Historic vs Modern M South	gi|323388979|ref|NC_007078.3|:8725387-8726431	0.510761
Historic vs Modern M South	gi|323388979|ref|NC_007078.3|:8410291-8414641	0.509682
Historic vs Modern M South	gi|323388981|ref|NC_007076.3|:4378715-4382423	0.506511
Historic vs Modern M South	gi|323388987|ref|NC_007070.3|:22293694-22296172	0.506455
Historic vs Modern M South	gi|323388980|ref|NC_007077.3|:9340434-9341279	0.506112
Historic vs Modern M South	gi|323388973|ref|NC_007084.3|:8199027-8201547	0.505398
Historic vs Modern M South	gi|323388987|ref|NC_007070.3|:23910422-23916797	0.505234
Historic vs Modern M South	gi|323388979|ref|NC_007078.3|:7299596-7301606	0.505091
Historic vs Modern M South	gi|323388977|ref|NC_007080.3|:11840712-11841460	0.504899
Historic vs Modern M South	gi|323388978|ref|NC_007079.3|:11225542-11228733	0.504777
Historic vs Modern M South	gi|323388984|ref|NC_007073.3|:11057340-11060460	0.503711
Historic vs Modern M South	gi|323388976|ref|NC_007081.3|:9695146-9700926	0.503198
Historic vs Modern M South	gi|323388984|ref|NC_007073.3|:11134203-11141646	0.502778
Historic vs Modern M South	gi|323388980|ref|NC_007077.3|:6241303-6243746	0.500997
Historic vs Modern M South	gi|323388972|ref|NC_007085.3|:3279207-3279509	0.499999
Historic vs Modern M South	gi|323388981|ref|NC_007076.3|:2649174-2650347	0.499958
Historic vs Modern M South	gi|323388976|ref|NC_007081.3|:10587590-10589491	0.498598
Historic vs Modern M South	gi|323388984|ref|NC_007073.3|:7727087-7731619	0.498027
Historic vs Modern M South	gi|323388980|ref|NC_007077.3|:10215932-10225518	0.497344
Historic vs Modern M South	gi|323388982|ref|NC_007075.3|:5835115-5836249	0.496797
Historic vs Modern M South	gi|323388982|ref|NC_007075.3|:3260323-3261694	0.495085
Historic vs Modern M South	gi|323388978|ref|NC_007079.3|:11237966-11245950	0.494314
Historic vs Modern M South	gi|323388985|ref|NC_007072.3|:8418703-8420230	0.494142
Historic vs Modern M South	gi|323388977|ref|NC_007080.3|:9358959-9364055	0.491174
Historic vs Modern M South	gi|323388974|ref|NC_007083.3|:7446581-7451920	0.490972
Historic vs Modern M South	gi|323388974|ref|NC_007083.3|:6820363-6830852	0.489939
Historic vs Modern M South	gi|323388977|ref|NC_007080.3|:9381360-9382121	0.489917
Historic vs Modern M South	gi|323388973|ref|NC_007084.3|:1946060-1952228	0.489429
Historic vs Modern M South	gi|323388981|ref|NC_007076.3|:1144142-1149212	0.489315
Historic vs Modern M South	gi|323388986|ref|NC_007071.3|:15452668-15454687	0.489175
Historic vs Modern M South	gi|323388984|ref|NC_007073.3|:1254944-1286328	0.488828
Historic vs Modern M South	gi|323388975|ref|NC_007082.3|:5972124-5974888	0.488436
Historic vs Modern M South	gi|323388974|ref|NC_007083.3|:2046265-2051193	0.488251
Historic vs Modern M South	gi|323388976|ref|NC_007081.3|:6735589-6743431	0.487798
Historic vs Modern M South	gi|323388978|ref|NC_007079.3|:5289315-5293177	0.487568
Historic vs Modern M South	gi|323388985|ref|NC_007072.3|:3347706-3349424	0.487466
Historic vs Modern M South	gi|323388977|ref|NC_007080.3|:193711-195508	0.486644
Historic vs Modern M South	gi|323388977|ref|NC_007080.3|:12277107-12291380	0.486002
Historic vs Modern M South	gi|323388977|ref|NC_007080.3|:2615775-2618806	0.484477
Historic vs Modern M South	gi|323388986|ref|NC_007071.3|:12786203-12789352	0.483852
Historic vs Modern M South	gi|323388973|ref|NC_007084.3|:7886202-7888638	0.483075
Historic vs Modern M South	gi|323388979|ref|NC_007078.3|:10963485-10979414	0.480445
Historic vs Modern M South	gi|323388987|ref|NC_007070.3|:4515810-4518769	0.480235
Historic vs Modern M South	gi|323388975|ref|NC_007082.3|:7108918-7109070	0.480182
Historic vs Modern M South	gi|323388987|ref|NC_007070.3|:18853999-18859762	0.480108
Historic vs Modern M South	gi|323388980|ref|NC_007077.3|:5137504-5138754	0.479457
Historic vs Modern M South	gi|323388980|ref|NC_007077.3|:2522980-2526727	0.479358
Historic vs Modern M South	gi|323388980|ref|NC_007077.3|:10197278-10197643	0.478058
Historic vs Modern M South	gi|323388986|ref|NC_007071.3|:9510998-9521129	0.477807
Historic vs Modern M South	gi|323388981|ref|NC_007076.3|:11026172-11050549	0.47707
Historic vs Modern M South	gi|323388980|ref|NC_007077.3|:5271863-5277544	0.475605
Historic vs Modern M South	gi|323388978|ref|NC_007079.3|:9923203-9926701	0.475561
Historic vs Modern M South	gi|323388983|ref|NC_007074.3|:6233106-6238389	0.475468
Historic vs Modern M South	gi|323388985|ref|NC_007072.3|:3370782-3371145	0.475252
Historic vs Modern M South	gi|323388987|ref|NC_007070.3|:5430716-5433229	0.475009
Historic vs Modern M South	gi|323388986|ref|NC_007071.3|:9568214-9569376	0.474804
Historic vs Modern M South	gi|323388974|ref|NC_007083.3|:7746333-7750129	0.474282
Historic vs Modern M South	gi|323388979|ref|NC_007078.3|:750632-757110	0.47333
Historic vs Modern M South	gi|323388985|ref|NC_007072.3|:11713549-11716314	0.472249
Historic vs Modern M South	gi|323388976|ref|NC_007081.3|:5541951-5543964	0.471986
Historic vs Modern M South	gi|323388972|ref|NC_007085.3|:4433356-4468302	0.470207
Historic vs Modern M South	gi|323388984|ref|NC_007073.3|:6853180-6854804	0.46968
Historic vs Modern M South	gi|323388987|ref|NC_007070.3|:342465-346809	0.469079
Historic vs Modern M South	gi|323388979|ref|NC_007078.3|:7319095-7322314	0.468678
Historic vs Modern M South	gi|323388987|ref|NC_007070.3|:6186592-6190697	0.468139
Historic vs Modern M South	gi|323388976|ref|NC_007081.3|:8016708-8018809	0.467915
Historic vs Modern M South	gi|323388973|ref|NC_007084.3|:6741355-6742170	0.467871
